# Supplementary material for: Cytoskeletal Imbalance and Axonal Vulnerability in Sporadic PSP-RS: Early Changes in a Human iPSC-Derived Neuronal Model with Altered mTOR Signaling
Source: Cells. 2026 Apr 23;15(9):754. doi: 10.3390/cells15090754 (PMC13162785; doi:10.3390/cells15090754)
Supplement: Supplementary file 1 [file cells-15-00754-s001.zip]

Archive with 11 entries (11 files):
- Supplementary Figures and Legends.pdf
- Supplementary File S1_pdf.pdf
- Supplementary File S2.xlsx
- Supplementary File S3.xlsx
- Supplementary Table S1.xlsx
- Supplementary Table S2.xlsx
- Supplementary Table S3.xlsx
- Supplementay Fig. S1.png
- Supplementay Fig. S2.png
- Supplementay Fig. S3.png
- Supplementay Fig. S4.png
