# Supplementary material for: Cytoskeletal Imbalance and Axonal Vulnerability in Sporadic PSP-RS: Early Changes in a Human iPSC-Derived Neuronal Model with Altered mTOR Signaling
Source: Cells. 2026 Apr 23;15(9):754. doi: 10.3390/cells15090754 (PMC13162785; doi:10.3390/cells15090754)
Supplement: Supplementary file 1 [file cells-15-00754-s001.zip › Supplementary File S2.xlsx]

## Sheet: Sheet1
gene_id	PSP1	PSP2	PSP3	HC1	HC2	HC3	PSP	HC	log2FoldChange	pvalue	padj	gene_name	gene_chr	gene_start	gene_end	gene_strand	gene_length	gene_biotype	gene_description	tf_family	PSP1_count	PSP2_count	PSP3_count	HC1_count	HC2_count	HC3_count	PSP1_fpkm	PSP2_fpkm	PSP3_fpkm	HC1_fpkm	HC2_fpkm	HC3_fpkm
ENSG00000198183	20.4314	11.0977	7.14999	3167.58	3771.5	2268.62	12.893	3069.23	-7.8959	2.08357839175631e-152	4.68430094034654e-148	BPIFA1	20	33235995	33243311	+	1081	protein_coding	BPI fold containing family A member 1 [Source:HGNC Symbol;Acc:HGNC:15749]	-	20	11	7	4541	3297	1972	0.824615	0.448113	0.289962	127.948	151.405	92.1521
ENSG00000048540	270.716	266.344	268.635	2735.09	3610.21	3067.01	268.565	3137.44	-3.5456	5.40572339833171e-131	6.07657367206468e-127	LMO3	12	16548373	16610594	-	10268	protein_coding	LIM domain only 3 [Source:HGNC Symbol;Acc:HGNC:6643]	-	265	264	263	3921	3156	2666	1.15029	1.13224	1.14694	11.631	15.258	13.1159
ENSG00000198300	1849.04	2118.64	1634.28	42.5506	52.6203	82.8299	1867.32	59.3336	5.00518	4.00433861018017e-129	3.00085135446902e-125	PEG3	19	56810077	56840728	-	9769	protein_coding	paternally expressed 3 [Source:HGNC Symbol;Acc:HGNC:8826]	zf-C2H2	1810	2100	1600	61	46	72	8.25801	9.46651	7.33397	0.190189	0.233752	0.372311
ENSG00000129167	479.117	445.924	452.492	4463.62	5721.88	4039.11	459.178	4741.54	-3.36808	1.07016867191149e-111	6.01488302047851e-108	TPH1	11	18017564	18042426	-	5626	protein_coding	tryptophan hydroxylase 1 [Source:HGNC Symbol;Acc:HGNC:12008]	-	469	442	443	6399	5002	3511	3.71552	3.45974	3.52593	34.6432	44.1359	31.525
ENSG00000116690	2025.77	1526.43	2109.25	148.578	128.119	120.794	1887.15	132.497	3.82395	5.78828505692757e-108	2.60264449299691e-104	PRG4	1	186296279	186314562	+	5044	protein_coding	proteoglycan 4 [Source:HGNC Symbol;Acc:HGNC:9364]	-	1983	1513	2065	213	112	105	17.5224	13.2095	18.3322	1.28621	1.10228	1.05157
ENSG00000147246	748.811	778.854	713.978	18.8339	19.4466	40.2646	747.214	26.1817	4.87816	3.02536892190236e-88	1.13360573503681e-84	HTR2C	X	114584078	114910061	+	4842	protein_coding	5-hydroxytryptamine receptor 2C [Source:HGNC Symbol;Acc:HGNC:5295]	-	733	772	699	27	17	35	6.74724	7.02123	6.4643	0.169842	0.17429	0.365147
ENSG00000118271	18022.5	20418.7	18560.4	3683.06	3037.11	3729.65	19000.5	3483.27	2.44721	3.12055140698724e-87	1.00223195331267e-83	TTR	18	31557010	31599021	+	2395	protein_coding	transthyretin [Source:HGNC Symbol;Acc:HGNC:12405]	-	17642	20239	18171	5280	2655	3242	328.314	372.138	339.737	67.1482	55.0309	68.3804
ENSG00000159212	1350.52	1230.83	1338.07	202.987	200.186	204.774	1306.47	202.649	2.6885	2.1982194739523e-79	6.17754627667444e-76	CLIC6	21	34669389	34718227	+	3860	protein_coding	chloride intracellular channel 6 [Source:HGNC Symbol;Acc:HGNC:2065]	-	1322	1220	1310	291	175	178	15.2648	13.9185	15.1968	2.29621	2.2506	2.32947
ENSG00000198785	418.844	414.649	414.7	2018.71	2155.14	2031.63	416.064	2068.5	-2.31347	1.09086517289239e-76	2.72498120188519e-73	GRIN3A	9	101569353	101738580	-	8121	protein_coding	glutamate ionotropic receptor NMDA type subunit 3A [Source:HGNC Symbol;Acc:HGNC:16767]	-	410	411	406	2894	1884	1766	2.2502	2.22871	2.23865	10.8541	11.5165	10.9851
ENSG00000175426	8577.11	8122.48	8139.76	29992.6	31097.4	29828	8279.78	30306	-1.87193	3.4714662724217e-76	7.80455047365847e-73	PCSK1	5	96390415	96434143	-	5307	protein_coding	proprotein convertase subtilisin/kexin type 1 [Source:HGNC Symbol;Acc:HGNC:8743]	-	8396	8051	7969	42997	27185	25928	70.5132	66.8069	67.2394	246.772	254.289	246.799
ENSG00000162761	144.041	130.145	113.378	1140.49	1315.51	1011.22	129.188	1155.74	-3.16114	7.85347062417294e-75	1.60510660520596e-71	LMX1A	1	165201867	165356715	-	4185	protein_coding	LIM homeobox transcription factor 1 alpha [Source:HGNC Symbol;Acc:HGNC:6653]	Homeobox	141	129	111	1635	1150	879	1.50166	1.35742	1.18767	11.8995	13.6411	10.61
ENSG00000163623	658.913	720.339	807.949	68.3599	72.0669	52.9191	729.067	64.4487	3.4934	1.90358009322834e-71	3.5663573046633e-68	NKX6-1	4	84491987	84498450	-	3086	protein_coding	NK6 homeobox 1 [Source:HGNC Symbol;Acc:HGNC:7839]	Homeobox	645	714	791	98	63	46	9.3156	10.1888	11.4776	0.967244	1.01343	0.752984
ENSG00000138722	698.754	699.153	609.792	36.2726	49.1885	66.7241	669.233	50.7284	3.75213	4.23368899266117e-65	7.32167661023142e-62	MMRN1	4	89879532	89954629	+	5510	protein_coding	multimerin 1 [Source:HGNC Symbol;Acc:HGNC:7178]	-	684	693	597	52	43	58	5.53288	5.53863	4.85168	0.287447	0.387404	0.531741
ENSG00000089199	2308.75	2164.04	2306.38	8193.42	7708.87	8036.8	2259.73	7979.7	-1.82029	9.35025145555593e-65	1.50151680874149e-61	CHGB	20	5911430	5925361	+	4535	protein_coding	chromogranin B [Source:HGNC Symbol;Acc:HGNC:1930]	-	2260	2145	2258	11746	6739	6986	22.2115	20.8291	22.2954	78.8894	73.7676	77.8171
ENSG00000113263	1332.13	1438.66	1524.99	216.938	265.389	264.596	1431.93	248.974	2.53047	1.44262349343444e-64	2.16220409195954e-61	ITK	5	157142933	157255191	+	8604	protein_coding	IL2 inducible T cell kinase [Source:HGNC Symbol;Acc:HGNC:6171]	-	1304	1426	1493	311	232	230	6.75498	7.29861	7.77014	1.10095	1.33855	1.35037
ENSG00000142700	74.5747	55.4883	53.1142	1033.07	1045.54	643.082	61.0591	907.232	-3.89451	3.71685969777325e-64	5.22265248283364e-61	DMRTA2	1	50417550	50423500	-	3225	protein_coding	DMRT like family A2 [Source:HGNC Symbol;Acc:HGNC:13908]	DM	73	55	52	1481	914	559	1.00888	0.751024	0.722009	13.9872	14.069	8.75601
ENSG00000123243	2666.3	2606.94	2776.24	9718.97	11108.6	9572.61	2683.16	10133.4	-1.91703	3.76993110677774e-63	4.98562300838689e-60	ITIH5	10	7559270	7666998	-	14628	protein_coding	inter-alpha-trypsin inhibitor heavy chain family member 5 [Source:HGNC Symbol;Acc:HGNC:21449]	-	2610	2584	2718	13933	9711	8321	7.95248	7.77908	8.3202	29.0112	32.9554	28.7352
ENSG00000125851	366.744	396.489	422.871	2400.27	2053.34	1864.82	395.368	2106.14	-2.41435	7.19657494472553e-62	8.98852210596219e-59	PCSK2	20	17226107	17484578	+	7078	protein_coding	proprotein convertase subtilisin/kexin type 2 [Source:HGNC Symbol;Acc:HGNC:8744]	-	359	393	414	3441	1795	1621	2.26064	2.44514	2.61914	14.8074	12.5893	11.569
ENSG00000181072	966.406	923.124	989.763	152.066	147.566	177.164	959.764	158.932	2.59738	7.99234873048878e-62	9.45705179783415e-59	CHRM2	7	136868669	137020255	+	8322	protein_coding	cholinergic receptor muscarinic 2 [Source:HGNC Symbol;Acc:HGNC:1951]	-	946	915	969	218	129	154	5.06653	4.84188	5.21393	0.797875	0.769502	0.934796
ENSG00000153234	122.588	125.101	166.493	1000.98	1024.95	908.828	138.061	978.255	-2.82537	5.68532562140546e-61	6.39087453102188e-58	NR4A2	2	156324432	156342348	-	3967	protein_coding	nuclear receptor subfamily 4 group A member 2 [Source:HGNC Symbol;Acc:HGNC:7981]	NGFIB-like	120	124	163	1435	896	790	1.34824	1.37651	1.8399	11.0178	11.2123	10.0598
ENSG00000109132	396.369	428.773	526.035	29.2971	16.0149	16.1058	450.393	20.4726	4.39939	9.7307210739033e-57	1.04174319611188e-53	PHOX2B	4	41744082	41748970	-	3092	protein_coding	paired like homeobox 2B [Source:HGNC Symbol;Acc:HGNC:9143]	Homeobox	388	425	515	42	14	14	5.59293	6.053	7.45825	0.413729	0.224769	0.228724
ENSG00000125999	4.08628	7.06215	1.02143	631.283	744.691	521.138	4.05662	632.371	-7.28039	3.35052613439045e-56	3.4239331160621e-53	BPIFB1	20	33273480	33309878	+	3101	protein_coding	BPI fold containing family B member 1 [Source:HGNC Symbol;Acc:HGNC:16108]	-	4	7	1	905	651	453	0.0574917	0.099407	0.01444	8.889	10.4214	7.37939
ENSG00000188153	6196.85	5370.26	5761.87	1637.15	1667.83	1731.38	5776.33	1678.79	1.78306	1.31345047116817e-54	1.28386928229577e-51	COL4A5	X	108439844	108697545	+	11865	protein_coding	collagen type IV alpha 5 chain [Source:HGNC Symbol;Acc:HGNC:2207]	-	6066	5323	5641	2347	1458	1505	22.7867	19.7565	21.2891	6.02492	6.10011	6.40756
ENSG00000047457	3969.82	3572.44	3310.45	541.996	481.59	773.079	3617.57	598.889	2.59635	2.66098275248684e-53	2.49267559339205e-50	CP	3	149162410	149222055	-	7296	protein_coding	ceruloplasmin [Source:HGNC Symbol;Acc:HGNC:2295]	-	3886	3541	3241	777	421	672	23.7391	21.3728	19.8913	3.24371	2.86447	4.65274
ENSG00000109991	1009.31	1027.04	1044.92	226.006	179.595	203.624	1027.09	203.075	2.33193	1.87000094416144e-52	1.6816544490655e-49	P2RX3	11	57338374	57370600	+	2614	protein_coding	purinergic receptor P2X 3 [Source:HGNC Symbol;Acc:HGNC:8534]	-	988	1018	1023	324	157	177	16.8461	17.15	17.5242	3.77525	2.98155	3.42052
ENSG00000107796	2351.66	2268.97	2398.31	562.923	393.508	518.838	2339.64	491.756	2.2465	4.87514779516183e-51	4.21550279733955e-48	ACTA2	10	88935074	88991339	-	2976	protein_coding	actin, alpha 2, smooth muscle, aorta [Source:HGNC Symbol;Acc:HGNC:130]	-	2302	2249	2348	807	344	451	34.4762	33.2795	35.3292	8.25937	5.73817	7.6554
ENSG00000187714	525.087	488.297	682.314	59.9893	69.7791	49.4679	565.233	59.7454	3.24133	2.03012299467609e-49	1.69041574690029e-46	SLC18A3	10	49610301	49612720	+	2420	protein_coding	solute carrier family 18 member A3 [Source:HGNC Symbol;Acc:HGNC:10936]	-	514	484	668	86	61	43	9.46662	8.80746	12.3603	1.0824	1.2513	0.897588
ENSG00000189223	39.8413	35.3107	34.7285	428.296	554.801	376.186	36.6268	453.094	-3.62813	2.1086309805288e-49	1.69308006086602e-46	PAX8-AS1	2	113211522	113276581	+	17274	processed_transcript	PAX8 antisense RNA 1 [Source:HGNC Symbol;Acc:HGNC:49271]	-	39	35	34	614	485	327	0.100628	0.0892269	0.0881364	1.08263	1.39379	0.956266
ENSG00000022556	392.283	381.356	456.578	39.7604	43.4689	31.0612	410.072	38.0968	3.42265	5.09321065606147e-49	3.94846765412324e-46	NLRP2	19	54953130	55001142	+	6313	protein_coding	NLR family pyrin domain containing 2 [Source:HGNC Symbol;Acc:HGNC:22948]	-	384	378	447	57	38	27	2.71108	2.6368	3.1706	0.275008	0.29881	0.216049
ENSG00000197632	398.413	404.56	345.243	20.229	27.4541	36.8133	382.738	28.1654	3.80182	1.55074854117978e-48	1.16213095676013e-45	SERPINB2	18	63871692	63903890	+	2748	protein_coding	serpin family B member 2 [Source:HGNC Symbol;Acc:HGNC:8584]	-	390	401	338	29	24	32	6.3255	6.42612	5.50769	0.321431	0.433553	0.588244
ENSG00000074410	779.458	678.975	748.706	146.486	138.414	134.599	735.713	139.833	2.39198	1.25927939390587e-47	9.13261913993282e-45	CA12	15	63321378	63382161	-	7313	protein_coding	carbonic anhydrase 12 [Source:HGNC Symbol;Acc:HGNC:1371]	-	763	673	733	210	121	117	4.65025	4.05266	4.48826	0.874641	0.821367	0.808192
ENSG00000129654	784.566	865.618	931.542	146.486	173.876	116.192	860.575	145.518	2.56356	1.90585474082337e-46	1.33898207134972e-43	FOXJ1	17	76136333	76141299	-	2641	protein_coding	forkhead box J1 [Source:HGNC Symbol;Acc:HGNC:3816]	Fork	768	858	912	210	152	101	12.961	14.3067	15.4631	2.4219	2.85708	1.93187
ENSG00000123496	1280.03	1234.87	1367.69	265.069	340.888	295.657	1294.2	300.538	2.11147	1.10638904989071e-45	7.53752685443726e-43	IL13RA2	X	115003975	115019977	-	1626	protein_coding	interleukin 13 receptor subunit alpha 2 [Source:HGNC Symbol;Acc:HGNC:5975]	-	1253	1224	1339	380	298	257	34.3461	33.1499	36.8748	7.11818	9.09795	7.9843
ENSG00000132437	352.442	338.983	286	1473.92	1624.37	1283.86	325.808	1460.72	-2.16464	3.4537667528905e-45	2.2837524746613e-42	DDC	7	50458436	50565457	-	3136	protein_coding	dopa decarboxylase [Source:HGNC Symbol;Acc:HGNC:2719]	-	345	336	280	2113	1420	1116	4.90332	4.71828	3.99808	20.5225	22.4781	17.9768
ENSG00000089250	403.52	389.427	458.621	43.9457	44.6129	57.5208	417.189	48.6931	3.10958	7.83800373488438e-45	5.03468571336202e-42	NOS1	12	117208142	117452170	-	13113	protein_coding	nitric oxide synthase 1 [Source:HGNC Symbol;Acc:HGNC:7872]	-	395	386	449	63	39	50	1.34259	1.2963	1.53325	0.146334	0.147642	0.192616
ENSG00000026508	1743.82	1704	1775.24	427.598	477.014	526.89	1741.02	477.168	1.87088	6.55543814082779e-44	4.09387111894696e-41	CD44	11	35138870	35232402	+	10004	protein_coding	CD44 molecule (Indian blood group) [Source:HGNC Symbol;Acc:HGNC:1681]	-	1707	1689	1738	613	417	458	7.60513	7.43493	7.77939	1.86635	2.06924	2.31268
ENSG00000111783	1377.08	1404.36	1726.21	209.265	331.737	207.075	1502.55	249.359	2.59619	1.09373392690137e-42	6.64576382286397e-40	RFX4	12	106582907	106762803	+	6783	protein_coding	regulatory factor X4 [Source:HGNC Symbol;Acc:HGNC:9985]	RFX	1348	1392	1690	300	290	180	8.85758	9.03729	11.1567	1.34712	2.12238	1.34052
ENSG00000106236	1514.99	1441.69	1346.24	399.696	305.426	331.32	1434.31	345.481	2.04788	1.14665355031835e-42	6.78396450480453e-40	NPTX2	7	98617297	98629868	+	3016	protein_coding	neuronal pentraxin 2 [Source:HGNC Symbol;Acc:HGNC:7953]	-	1483	1429	1318	573	267	288	21.9158	20.8652	19.5683	5.78668	4.39468	4.82375
ENSG00000143858	600.684	637.611	596.514	118.584	128.119	121.944	611.603	122.882	2.31802	1.70168590092778e-42	9.8095647242714e-40	SYT2	1	202590596	202710417	-	7774	protein_coding	synaptotagmin 2 [Source:HGNC Symbol;Acc:HGNC:11510]	-	588	632	584	170	112	106	3.37116	3.58009	3.36386	0.666056	0.71519	0.688788
ENSG00000099715	49.0354	61.5416	57.1999	373.887	471.295	506.183	55.9256	450.455	-3.00656	1.72448460548324e-41	9.69246572511852e-39	PCDH11Y	Y	5000226	5742224	+	11672	protein_coding	protocadherin 11 Y-linked [Source:HGNC Symbol;Acc:HGNC:15813]	-	48	61	56	536	412	440	0.183292	0.230147	0.214838	1.3987	1.75226	1.90428
ENSG00000166670	181.84	194.714	177.728	972.385	957.46	748.921	184.76	892.922	-2.27401	2.05914233907436e-41	1.12911312358707e-38	MMP10	11	102770503	102780628	-	1758	protein_coding	matrix metallopeptidase 10 [Source:HGNC Symbol;Acc:HGNC:7156]	-	178	193	174	1394	837	651	4.51282	4.83459	4.432	24.1518	23.6349	18.7062
ENSG00000101443	184.904	266.344	133.807	2083.58	1523.7	1271.21	195.018	1626.16	-3.06058	2.85519061022931e-41	1.52834274521846e-38	WFDC2	20	45469706	45481532	+	1382	protein_coding	WAP four-disulfide core domain 2 [Source:HGNC Symbol;Acc:HGNC:15939]	-	181	264	131	2987	1332	1105	5.83737	8.41234	4.24456	65.8314	47.8458	40.3904
ENSG00000124126	1445.52	1300.44	1570.96	404.579	371.774	395.743	1438.97	390.699	1.87956	4.8939454266595e-41	2.55873676935253e-38	PREX1	20	48624252	48827883	-	7393	protein_coding	phosphatidylinositol-3,4,5-trisphosphate dependent Rac exchange factor 1 [Source:HGNC Symbol;Acc:HGNC:32594]	-	1415	1289	1538	580	325	344	8.53066	7.67809	9.31547	2.38953	2.18228	2.35051
ENSG00000083067	758.005	645.682	672.099	80.2183	120.112	128.847	691.929	109.725	2.6739	1.07101745166182e-40	5.47241235187749e-38	TRPM3	9	70529063	71446904	-	19912	protein_coding	transient receptor potential cation channel subfamily M member 3 [Source:HGNC Symbol;Acc:HGNC:17992]	-	742	640	658	115	105	112	1.66087	1.41542	1.47972	0.175909	0.261771	0.284137
ENSG00000148346	7.15099	7.06215	3.06428	277.625	283.692	233.534	5.75914	264.95	-5.52363	1.44438192898208e-39	7.21613211719449e-37	LCN2	9	128149071	128153455	+	1598	protein_coding	lipocalin 2 [Source:HGNC Symbol;Acc:HGNC:6526]	-	7	7	3	398	248	203	0.19524	0.192904	0.0840647	7.58599	7.70411	6.41717
ENSG00000102195	90.9198	101.897	139.936	670.346	777.865	602.818	110.917	683.676	-2.62374	4.37329917457841e-39	2.1374024357146e-36	GPR50	X	151176653	151181465	+	1951	protein_coding	G protein-coupled receptor 50 [Source:HGNC Symbol;Acc:HGNC:4506]	-	89	101	137	961	680	524	2.0332	2.27974	3.14436	15.0028	17.3021	13.5674
ENSG00000147041	314.644	343.019	318.685	1202.58	1092.44	1308.02	325.449	1201.01	-1.88369	5.50024988531995e-39	2.63099187067581e-36	SYTL5	X	38006582	38128819	+	4791	protein_coding	synaptotagmin like 5 [Source:HGNC Symbol;Acc:HGNC:15589]	-	308	340	312	1724	955	1137	2.86531	3.12517	2.91607	10.9602	9.89521	11.9883
ENSG00000130055	894.896	985.674	1174.64	228.099	245.943	193.27	1018.4	222.437	2.19361	8.6613416014294e-39	4.05675587256949e-36	GDPD2	X	70423031	70433390	+	2638	protein_coding	glycerophosphodiester phosphodiesterase domain containing 2 [Source:HGNC Symbol;Acc:HGNC:25974]	-	876	977	1150	327	215	168	14.8005	16.3095	19.5206	3.77554	4.04586	3.21706
ENSG00000134138	4299.79	4338.18	4342.09	1625.29	1418.46	1586.42	4326.69	1543.39	1.48639	1.75416492899577e-38	8.04839508850671e-36	MEIS2	15	36889204	37101299	-	10798	protein_coding	Meis homeobox 2 [Source:HGNC Symbol;Acc:HGNC:7001]	Homeobox	4209	4300	4251	2330	1240	1379	17.3733	17.5366	17.6286	6.57232	5.70067	6.45127
ENSG00000189350	375.938	381.356	470.878	35.5751	61.7716	46.0166	409.391	47.7878	3.12296	4.08861151516346e-38	1.8384032816781e-35	TOGARAM2	2	28956611	29061373	+	19816	protein_coding	TOG array regulator of axonemal microtubules 2 [Source:HGNC Symbol;Acc:HGNC:33715]	-	368	378	461	51	54	40	0.827711	0.840034	1.04173	0.0783899	0.135277	0.101969
ENSG00000179314	850.968	876.715	855.956	2616.51	2571.53	2331.89	861.213	2506.64	-1.54169	1.06759679484709e-37	4.70621787093181e-35	WSCD1	17	6057807	6124427	+	7136	protein_coding	WSC domain containing 1 [Source:HGNC Symbol;Acc:HGNC:29060]	-	833	869	838	3751	2248	2027	5.2028	5.36273	5.25846	16.0103	15.6383	14.349
ENSG00000257017	1416.92	1323.65	1689.44	207.172	256.238	104.688	1476.67	189.366	2.96026	1.82586130049846e-37	7.89404110727046e-35	HP	16	72054592	72061055	+	5405	protein_coding	haptoglobin [Source:HGNC Symbol;Acc:HGNC:5141]	-	1387	1312	1654	297	224	91	11.4374	10.6895	13.7028	1.67366	2.05731	0.850491
ENSG00000141668	147.106	160.412	192.028	966.804	1370.42	799.539	166.515	1045.59	-2.6501	1.95679369036973e-37	8.30049731073439e-35	CBLN2	18	72536680	72638521	-	5593	protein_coding	cerebellin 2 precursor [Source:HGNC Symbol;Acc:HGNC:1544]	-	144	159	188	1386	1198	695	1.14753	1.25191	1.50516	7.54787	10.6331	6.27717
ENSG00000122012	1673.33	1694.92	1683.31	559.435	525.059	584.411	1683.85	556.302	1.59767	2.97132380191102e-37	1.23706114286229e-34	SV2C	5	76083172	76353939	+	12028	protein_coding	synaptic vesicle glycoprotein 2C [Source:HGNC Symbol;Acc:HGNC:30670]	-	1638	1680	1648	802	459	508	6.0697	6.15087	6.13526	2.03089	1.89438	2.13351
ENSG00000131094	432.124	468.12	523.992	2709.28	3178.95	1758.99	474.745	2549.07	-2.42498	6.94009152468616e-37	2.83685704832717e-34	C1QL1	17	44959693	44968071	-	1295	protein_coding	complement C1q like 1 [Source:HGNC Symbol;Acc:HGNC:24182]	-	423	464	513	3884	2779	1529	14.5585	15.7786	17.7385	91.3515	106.529	59.6433
ENSG00000145147	2773.56	2616.02	2987.68	885.191	1008.94	907.678	2792.42	933.935	1.58116	7.39349523728033e-37	2.96822428436672e-34	SLIT2	4	20253260	20620561	+	9712	protein_coding	slit guidance ligand 2 [Source:HGNC Symbol;Acc:HGNC:11086]	-	2715	2593	2925	1269	882	789	12.4597	11.7575	13.4861	3.97978	4.50825	4.10386
ENSG00000147256	2822.6	2920.7	3319.64	458.29	796.168	655.737	3020.98	636.732	2.25035	1.15853523559513e-36	4.56950687134204e-34	ARHGAP36	X	131058242	131089883	+	3173	protein_coding	Rho GTPase activating protein 36 [Source:HGNC Symbol;Acc:HGNC:26388]	-	2763	2895	3250	657	696	570	38.8113	40.179	45.8651	6.30669	10.889	9.07463
ENSG00000224389	1990.02	1321.63	1943.78	316.688	351.183	204.774	1751.81	290.882	2.58811	1.18041074943151e-36	4.57551628771021e-34	C4B	6	32014795	32035418	+	7174	protein_coding	complement C4B (Chido blood group) [Source:HGNC Symbol;Acc:HGNC:1324]	-	1948	1310	1903	454	307	178	12.1025	8.04138	11.8781	1.92753	2.12434	1.25338
ENSG00000069535	647.676	625.505	647.585	117.886	165.868	129.997	640.255	137.917	2.22386	5.09136113183215e-35	1.94006747399746e-32	MAOB	X	43766611	43882447	-	2891	protein_coding	monoamine oxidase B [Source:HGNC Symbol;Acc:HGNC:6834]	-	634	620	634	169	145	113	9.77436	9.44419	9.81998	1.78051	2.48982	1.97449
ENSG00000198734	616.007	605.327	811.013	119.281	148.71	101.237	677.449	123.076	2.46214	7.46928029558469e-35	2.79873932675558e-32	F5	1	169514166	169586588	-	7158	protein_coding	coagulation factor V [Source:HGNC Symbol;Acc:HGNC:3542]	-	603	600	794	171	130	88	3.75468	3.69131	4.96704	0.72763	0.90157	0.621033
ENSG00000261409	203.293	198.749	206.328	9.06815	9.15135	12.6546	202.79	10.2914	4.32153	1.21299831205179e-34	4.4705947625489e-32	AL035425.3	X	108719949	108724944	-	4996	sense_overlapping	novel transcript, overlapping to IRS4	-	199	197	202	13	8	11	1.77532	1.73646	1.8105	0.0792551	0.0794905	0.111223
ENSG00000260802	335.075	421.711	396.314	52.3163	43.4689	67.8745	384.367	54.5532	2.8208	1.71141557555892e-34	6.20581370479283e-32	SERTM2	X	111511662	111522399	+	4758	protein_coding	serine rich and transmembrane domain containing 2 [Source:HGNC Symbol;Acc:HGNC:48576]	-	328	418	388	75	38	59	3.07253	3.86877	3.65154	0.480112	0.396467	0.6264
ENSG00000198535	38.8197	78.6925	38.8142	601.986	565.096	388.841	52.1088	518.641	-3.31572	2.31462569119854e-34	8.2599071094485e-32	C2CD4A	15	62066977	62070917	+	3445	protein_coding	C2 calcium dependent domain containing 4A [Source:HGNC Symbol;Acc:HGNC:33627]	-	38	78	38	863	494	338	0.491633	0.997071	0.493928	7.63005	7.11845	4.95623
ENSG00000115665	1330.08	1385.19	1297.21	295.761	414.099	379.637	1337.5	363.166	1.88699	7.5394994268955e-34	2.64848478305413e-31	SLC5A7	2	107986523	108013994	+	5168	protein_coding	solute carrier family 5 member 7 [Source:HGNC Symbol;Acc:HGNC:14025]	-	1302	1373	1270	424	362	330	11.2289	11.6995	11.004	2.4989	3.47723	3.22564
ENSG00000175445	775.372	704.197	775.263	178.573	186.459	124.245	751.611	163.092	2.19918	8.30544948925197e-34	2.87266331411327e-31	LPL	8	19901717	19967259	+	4383	protein_coding	lipoprotein lipase [Source:HGNC Symbol;Acc:HGNC:6677]	-	759	698	759	256	163	108	7.71822	7.01302	7.75425	1.77899	1.84614	1.24473
ENSG00000151615	249.263	260.291	237.993	28.5996	27.4541	19.5571	249.182	25.2036	3.28814	2.90530466538868e-33	9.89652416473761e-31	POU4F2	4	146638893	146642474	+	3144	protein_coding	POU class 4 homeobox 2 [Source:HGNC Symbol;Acc:HGNC:9219]	Pou	244	258	233	41	24	17	3.45903	3.61375	3.31851	0.397198	0.378945	0.273143
ENSG00000007372	230.875	272.397	304.385	20.9265	33.1737	14.9554	269.219	23.0185	3.55854	3.565043566906e-33	1.19625835031613e-30	PAX6	11	31784779	31818062	-	20812	protein_coding	paired box 6 [Source:HGNC Symbol;Acc:HGNC:8620]	PAX	226	270	298	30	29	13	0.483996	0.571309	0.641168	0.043905	0.0691722	0.0315539
ENSG00000187094	24.5177	30.2663	35.75	294.366	315.722	238.136	30.178	282.741	-3.2288	3.89462994139082e-33	1.28763338738748e-30	CCK	3	42257825	42266207	-	2085	protein_coding	cholecystokinin [Source:HGNC Symbol;Acc:HGNC:1569]	-	24	30	35	422	276	207	0.513041	0.633631	0.751677	6.16471	6.57129	5.0152
ENSG00000163017	791.717	666.869	719.085	151.368	70.923	110.44	725.89	110.91	2.69255	5.9636701564133e-33	1.9322382605497e-30	ACTG2	2	73892314	73919865	+	3811	protein_coding	actin, gamma 2, smooth muscle, enteric [Source:HGNC Symbol;Acc:HGNC:145]	-	775	661	704	217	62	96	9.06379	7.63807	8.27186	1.73431	0.807608	1.2725
ENSG00000145451	323.838	273.406	287.021	961.922	1190.82	1038.83	294.755	1063.86	-1.85058	6.01622089842892e-33	1.9322382605497e-30	GLRA3	4	174636914	174829314	-	9599	protein_coding	glycine receptor alpha 3 [Source:HGNC Symbol;Acc:HGNC:4328]	-	317	271	281	1379	1041	903	1.47191	1.24327	1.31084	4.37567	5.3836	4.7521
ENSG00000170419	149.149	208.838	181.814	728.242	862.515	717.859	179.934	769.539	-2.09559	3.92782783944835e-32	1.24373838713349e-29	VSTM2A	7	54542325	54571080	+	5967	protein_coding	V-set and transmembrane domain containing 2A [Source:HGNC Symbol;Acc:HGNC:28499]	-	146	207	178	1044	754	624	1.09055	1.52769	1.33577	5.32906	6.27282	5.28266
ENSG00000116745	180.818	223.971	191.007	4.1853	2.28784	10.3537	198.599	5.60896	5.19768	4.03412802148178e-32	1.25965647470769e-29	RPE65	1	68428822	68449959	-	2610	protein_coding	RPE65, retinoid isomerohydrolase [Source:HGNC Symbol;Acc:HGNC:10294]	-	177	222	187	6	2	9	3.02259	3.7457	3.20827	0.0700191	0.0380397	0.174191
ENSG00000156711	298.299	295.601	260.464	1001.68	889.969	1071.04	284.788	987.563	-1.79413	4.23416720418048e-32	1.30400749430665e-29	MAPK13	6	36127809	36144524	+	7197	protein_coding	mitogen-activated protein kinase 13 [Source:HGNC Symbol;Acc:HGNC:6875]	-	292	293	255	1436	778	931	1.80833	1.79282	1.58657	6.07728	5.36631	6.53465
ENSG00000205835	229.853	165.456	203.264	3.48775	9.15135	4.60166	199.525	5.74692	5.19484	4.80740376074955e-32	1.46054123444826e-29	GMNC	3	190852877	190892429	-	3804	protein_coding	geminin coiled-coil domain containing [Source:HGNC Symbol;Acc:HGNC:40049]	-	225	164	199	5	8	4	2.63626	1.89856	2.34251	0.0400346	0.104399	0.0531182
ENSG00000196639	396.369	370.258	461.685	74.6379	81.2183	58.6712	409.438	71.5091	2.51365	6.83454587744221e-32	2.04872347222208e-29	HRH1	3	11137093	11263557	+	5546	protein_coding	histamine receptor H1 [Source:HGNC Symbol;Acc:HGNC:5182]	-	388	367	452	107	71	51	3.11816	2.91412	3.64945	0.587638	0.635515	0.464531
ENSG00000163347	1427.13	1425.55	1479.03	508.514	529.635	519.988	1443.9	519.379	1.47585	1.07521710500221e-31	3.18066196771838e-29	CLDN1	3	190305701	190322475	-	3663	protein_coding	claudin 1 [Source:HGNC Symbol;Acc:HGNC:2032]	-	1397	1413	1448	729	463	452	16.9983	16.9874	17.7011	6.06173	6.27468	6.23341
ENSG00000175899	14438.9	14260.5	15571.7	4582.9	6017.02	4698.3	14757	5099.41	1.53333	3.39541554689024e-31	9.91373147080343e-29	A2M	12	9067664	9116229	-	6384	protein_coding	alpha-2-macroglobulin [Source:HGNC Symbol;Acc:HGNC:7]	-	14134	14135	15245	6570	5260	4084	98.6778	97.5043	106.931	31.3457	40.9016	32.3159
ENSG00000164418	258.457	242.131	283.957	961.922	1300.64	912.28	261.515	1058.28	-2.01594	1.00709218927209e-30	2.90274956400193e-28	GRIK2	6	101181257	102070083	+	7585	protein_coding	glutamate ionotropic receptor kainate type subunit 2 [Source:HGNC Symbol;Acc:HGNC:4580]	-	253	240	278	1379	1137	793	1.48666	1.3934	1.64119	5.53751	7.44136	5.28131
ENSG00000116983	1197.28	1223.77	1263.51	3175.95	3650.25	3029.04	1228.19	3285.08	-1.41921	2.2748391216935e-30	6.47378900429282e-28	HPCAL4	1	39678648	39691689	-	4962	protein_coding	hippocalcin like 4 [Source:HGNC Symbol;Acc:HGNC:18212]	-	1172	1213	1237	4553	3191	2633	10.5273	10.7653	11.163	27.9478	31.924	26.8051
ENSG00000274588	162.43	197.74	145.043	621.517	710.374	723.612	168.404	685.168	-2.02281	2.99866480502595e-30	8.42699776832417e-28	DGKK	X	50365409	50470738	-	7407	protein_coding	diacylglycerol kinase kappa [Source:HGNC Symbol;Acc:HGNC:32395]	-	159	196	142	891	621	629	0.956757	1.16529	0.85845	3.66388	4.16195	4.28975
ENSG00000115828	387.175	399.516	387.121	1335.81	1361.26	1074.49	391.271	1257.19	-1.68469	5.86974634994761e-30	1.6291807091299e-27	QPCT	2	37342827	37373322	+	2696	protein_coding	glutaminyl-peptide cyclotransferase [Source:HGNC Symbol;Acc:HGNC:9753]	-	379	396	379	1915	1190	934	6.26565	6.46839	6.2949	21.6349	21.9116	17.5005
ENSG00000105825	23026.2	17595.8	14199.9	5357.18	3675.41	4671.84	18274	4568.15	1.99975	2.30454141518182e-29	6.31837806050216e-27	TFPI2	7	93885396	93890991	-	2682	protein_coding	tissue factor pathway inhibitor 2 [Source:HGNC Symbol;Acc:HGNC:11761]	-	22540	17441	13902	7680	3213	4061	374.578	286.374	232.107	87.2185	59.4702	76.4889
ENSG00000171951	18169.7	19345.2	20145.6	42623.1	50628.7	46694.2	19220.2	46648.7	-1.27917	2.67810050875311e-29	7.25410308889006e-27	SCG2	2	223596940	223602503	-	2719	protein_coding	secretogranin II [Source:HGNC Symbol;Acc:HGNC:10575]	-	17786	19175	19723	61104	44259	40589	291.552	310.561	324.813	684.489	808.053	754.09
ENSG00000019505	2899.22	2986.28	2881.45	7306.84	8791.02	6957.71	2922.31	7685.19	-1.39484	3.92808888306241e-29	1.05132493177392e-26	SYT13	11	45240301	45286319	-	5424	protein_coding	synaptotagmin 13 [Source:HGNC Symbol;Acc:HGNC:14962]	-	2838	2960	2821	10475	7685	6048	23.3206	24.0322	23.2891	58.8221	70.3351	56.3269
ENSG00000213759	356.528	442.898	402.442	75.3354	66.3473	92.0333	400.623	77.9053	2.36524	6.38703980555102e-29	1.68933445774586e-26	UGT2B11	4	69199951	69214731	-	2340	protein_coding	UDP glucuronosyltransferase family 2 member B11 [Source:HGNC Symbol;Acc:HGNC:12545]	-	349	439	394	108	58	80	6.64747	8.2617	7.53962	1.40577	1.23044	1.72702
ENSG00000123095	749.833	650.727	685.378	177.875	211.625	151.855	695.312	180.452	1.94665	6.83362280110978e-29	1.78643613737849e-26	BHLHE41	12	26120026	26125127	-	3948	protein_coding	basic helix-loop-helix family member e41 [Source:HGNC Symbol;Acc:HGNC:16617]	bHLH	734	645	671	255	185	132	8.2864	7.19455	7.61052	1.96729	2.32617	1.68897
ENSG00000277639	241.091	220.944	215.521	17.4388	26.3101	29.9108	225.852	24.5532	3.23747	7.17791210540526e-29	1.85487149372093e-26	AC007906.2	16	53035690	53052873	-	1983	protein_coding	p53-regulated lncRNA 1 [Source:NCBI gene;Acc:105371267]	-	236	219	211	25	23	26	5.3044	4.86343	4.76463	0.383993	0.575775	0.66233
ENSG00000177551	95.0061	92.8168	84.7785	488.983	582.255	373.885	90.8671	481.708	-2.40657	9.1136539345339e-29	2.3283314517749e-26	NHLH2	1	115836377	115843917	-	7541	protein_coding	nescient helix-loop-helix 2 [Source:HGNC Symbol;Acc:HGNC:7818]	bHLH	93	92	83	701	509	325	0.549669	0.537254	0.492854	2.83136	3.35071	2.1771
ENSG00000146469	21.453	38.3374	38.8142	236.469	455.28	319.816	32.8682	337.188	-3.35476	2.88406694116416e-28	7.28534752485986e-26	VIP	6	152750798	152759765	+	1584	protein_coding	vasoactive intestinal peptide [Source:HGNC Symbol;Acc:HGNC:12693]	-	21	38	38	339	398	278	0.590896	1.05645	1.07423	6.51854	12.4731	8.86571
ENSG00000154099	259.479	275.424	295.193	44.6432	50.3324	42.5654	276.698	45.847	2.596	4.31483895715043e-28	1.07784677149618e-25	DNAAF1	16	84145287	84178767	+	7783	protein_coding	dynein axonemal assembly factor 1 [Source:HGNC Symbol;Acc:HGNC:30539]	-	254	273	289	64	44	37	1.45457	1.54467	1.66272	0.25046	0.280642	0.240148
ENSG00000174403	385.132	325.868	443.3	78.8232	65.2034	50.6183	384.766	64.8816	2.55156	4.74656705914982e-28	1.17266286399787e-25	MIR1-1HG-AS1	20	62544343	62551526	-	3397	antisense	MIR1-1HG antisense RNA 1 [Source:HGNC Symbol;Acc:HGNC:26393]	-	377	323	434	113	57	44	4.94644	4.18724	5.72089	1.01319	0.832965	0.654306
ENSG00000092969	1809.2	1630.35	1711.91	609.659	629.156	696.002	1717.15	644.939	1.41428	6.96779652789016e-28	1.70271740804377e-25	TGFB2	1	218346235	218444619	+	5151	protein_coding	transforming growth factor beta 2 [Source:HGNC Symbol;Acc:HGNC:11768]	-	1771	1616	1676	874	550	605	15.3241	13.8156	14.5697	5.16804	5.30052	5.93318
ENSG00000026103	725.315	736.481	826.335	201.592	248.23	230.083	762.71	226.635	1.75613	1.11771298437693e-27	2.70198100158733e-25	FAS	10	88990582	89015785	+	4253	protein_coding	Fas cell surface death receptor [Source:HGNC Symbol;Acc:HGNC:11920]	-	710	730	809	289	217	200	7.44064	7.55872	8.5177	2.06971	2.53286	2.37552
ENSG00000149571	1328.04	1408.39	1495.37	515.49	510.188	416.451	1410.6	480.709	1.55087	1.52490573659659e-27	3.64712029469835e-25	KIRREL3	11	126423359	127003460	-	6594	protein_coding	kirre like nephrin family adhesion molecule 3 [Source:HGNC Symbol;Acc:HGNC:23204]	-	1300	1396	1464	739	446	362	8.78702	9.32304	9.94172	3.41351	3.35764	2.77322
ENSG00000145536	316.687	245.157	319.707	52.3163	40.0372	44.8662	293.85	45.7399	2.67002	1.88642889848939e-27	4.46428363114088e-25	ADAMTS16	5	5140330	5320304	+	5863	protein_coding	ADAM metallopeptidase with thrombospondin type 1 motif 16 [Source:HGNC Symbol;Acc:HGNC:17108]	-	310	243	313	75	35	39	2.35662	1.82519	2.39053	0.389626	0.296344	0.336023
ENSG00000157445	428.038	460.049	438.192	118.584	96.0892	86.2812	442.093	100.318	2.12695	2.98131216914903e-27	6.98186043612588e-25	CACNA2D3	3	54122547	55074557	+	4670	protein_coding	calcium voltage-gated channel auxiliary subunit alpha2delta 3 [Source:HGNC Symbol;Acc:HGNC:15460]	-	419	456	429	170	84	75	3.99893	4.3	4.11348	1.10876	0.892915	0.811276
ENSG00000152583	2005.34	2048.02	2409.55	551.762	771.002	712.107	2154.3	678.29	1.67063	3.60204208944352e-27	8.31323674694349e-25	SPARCL1	4	87473335	87531061	-	3477	protein_coding	SPARC like 1 [Source:HGNC Symbol;Acc:HGNC:11220]	-	1963	2030	2359	791	674	619	25.163	25.7106	30.3803	6.92912	9.62283	8.99311
ENSG00000198739	163.451	158.394	187.943	578.967	673.768	585.562	169.929	612.766	-1.84948	3.62377547015596e-27	8.31323674694349e-25	LRRTM3	10	66926006	67099830	+	4650	protein_coding	leucine rich repeat transmembrane neuronal 3 [Source:HGNC Symbol;Acc:HGNC:19410]	-	160	157	184	830	589	509	1.53361	1.48685	1.77188	5.43665	6.28796	5.52954
ENSG00000185668	177.753	224.98	233.907	27.2045	17.1588	19.5571	212.213	21.3068	3.2828	4.73762286420599e-27	1.07587108316242e-24	POU3F1	1	38044611	38046794	-	2184	protein_coding	POU class 3 homeobox 1 [Source:HGNC Symbol;Acc:HGNC:9214]	Pou	174	223	229	39	15	17	3.55094	4.49648	4.69518	0.543899	0.340947	0.393206
ENSG00000028277	166.516	207.829	168.536	714.989	607.421	637.33	180.96	653.247	-1.85336	7.18539729812146e-27	1.61542102056367e-24	POU2F2	19	42086110	42196585	-	9072	protein_coding	POU class 2 homeobox 2 [Source:HGNC Symbol;Acc:HGNC:9213]	Pou	163	206	165	1025	531	554	0.800814	0.999966	0.814423	3.44133	2.90562	3.08483
ENSG00000181195	1854.15	1716.1	1754.81	3908.37	4186.74	4485.47	1775.02	4193.53	-1.23997	1.40202868508903e-26	3.1208325641754e-24	PENK	8	56436674	56446734	-	3455	protein_coding	proenkephalin [Source:HGNC Symbol;Acc:HGNC:8831]	-	1815	1701	1718	5603	3660	3899	23.414	21.6809	22.2661	49.3945	52.5873	57.0071
ENSG00000175267	232.918	220.944	248.207	25.1118	40.0372	19.5571	234.023	28.2353	3.06281	1.46761289821911e-26	3.23479148801588e-24	VWA3A	16	22092538	22156966	+	5039	protein_coding	von Willebrand factor A domain containing 3A [Source:HGNC Symbol;Acc:HGNC:27088]	-	228	219	243	36	35	17	2.01668	1.91391	2.15939	0.217603	0.344803	0.170423
ENSG00000133124	141.998	160.412	146.064	7.67305	4.57568	8.05291	149.491	6.76721	4.44204	1.57294492960409e-26	3.43329591333585e-24	IRS4	X	108732482	108736409	-	3928	protein_coding	insulin receptor substrate 4 [Source:HGNC Symbol;Acc:HGNC:6128]	-	139	159	143	11	4	7	1.57721	1.78257	1.63017	0.0852957	0.0505517	0.0900224
ENSG00000133687	1170.72	1100.69	1104.16	339.707	376.349	432.556	1125.19	382.871	1.55928	1.90938145533558e-26	4.12756864219756e-24	TMTC1	12	29500840	29784759	-	14636	protein_coding	transmembrane and tetratricopeptide repeat containing 1 [Source:HGNC Symbol;Acc:HGNC:24099]	-	1146	1091	1081	487	329	376	3.48987	3.28264	3.30729	1.01347	1.11589	1.29775
ENSG00000105854	5263.13	5370.26	5333.89	1988.72	2441.12	2189.24	5322.43	2206.36	1.27134	2.18073509999843e-26	4.66926538268235e-24	PON2	7	95404863	95435329	-	3843	protein_coding	paraoxonase 2 [Source:HGNC Symbol;Acc:HGNC:9205]	-	5152	5323	5222	2851	2134	1903	59.752	60.9968	60.8465	22.5961	27.5659	25.0145
ENSG00000141433	787.631	861.582	902.942	2743.46	2709.94	2050.04	850.718	2501.15	-1.5564	3.19746992291786e-26	6.78165271764521e-24	ADCYAP1	18	904943	912172	+	3805	protein_coding	adenylate cyclase activating polypeptide 1 [Source:HGNC Symbol;Acc:HGNC:241]	-	771	854	884	3933	2369	1782	9.03123	9.8838	10.4032	31.4829	30.9071	23.6579
ENSG00000274276	25.5393	23.2042	23.4928	175.783	225.352	220.88	24.0788	207.338	-3.10252	3.51579920676016e-26	7.38712128657776e-24	CBSL	21	6444869	6468040	-	4004	protein_coding	cystathionine-beta-synthase like [Source:HGNC Symbol;Acc:HGNC:51829]	-	25	23	23	252	197	192	0.278287	0.252962	0.257219	1.91696	2.44242	2.42232
ENSG00000125798	136.89	161.421	157.3	768.003	726.389	494.679	151.87	663.023	-2.12811	5.66881614653459e-26	1.18005856117028e-23	FOXA2	20	22581005	22585455	-	2603	protein_coding	forkhead box A2 [Source:HGNC Symbol;Acc:HGNC:5022]	Fork	134	160	154	1101	635	430	2.29445	2.70687	2.64921	12.8831	12.1101	8.34485
ENSG00000197565	2583.55	2283.09	2489.22	597.8	432.401	822.547	2451.95	617.583	1.98971	6.53989544062379e-26	1.34889843390921e-23	COL4A6	X	108155607	108439497	-	9282	protein_coding	collagen type IV alpha 6 chain [Source:HGNC Symbol;Acc:HGNC:2208]	-	2529	2263	2437	857	378	715	12.1438	10.7365	11.7566	2.81219	2.02161	3.89124
ENSG00000136099	601.705	628.531	674.142	2806.24	2635.59	1660.05	634.793	2367.29	-1.89963	1.10777830295596e-25	2.26409743700508e-23	PCDH8	13	52842889	52848641	-	5150	protein_coding	protocadherin 8 [Source:HGNC Symbol;Acc:HGNC:8660]	-	589	623	660	4023	2304	1443	5.09748	5.32723	5.7386	23.793	22.2087	14.1541
ENSG00000154678	630.309	621.469	562.807	180.665	133.839	179.465	604.862	164.656	1.87205	1.28234624995735e-25	2.59727102626497e-23	PDE1C	7	31751179	32299329	-	13821	protein_coding	phosphodiesterase 1C [Source:HGNC Symbol;Acc:HGNC:8776]	-	617	616	551	259	117	156	1.98972	1.96274	1.78518	0.570777	0.420237	0.570176
ENSG00000115138	168.559	235.069	132.786	11260.6	7525.85	3220.01	178.804	7335.47	-5.35846	2.38837360194324e-25	4.79423351061499e-23	POMC	2	25160853	25168903	-	1538	protein_coding	proopiomelanocortin [Source:HGNC Symbol;Acc:HGNC:9201]	-	165	233	130	16143	6579	2799	4.78162	6.67145	3.78492	319.694	212.349	91.9328
ENSG00000036565	183.883	242.131	117.464	1013.54	1141.63	740.868	181.159	965.347	-2.41384	2.65953582825278e-25	5.29129951245832e-23	SLC18A1	8	20144855	20183206	-	3910	protein_coding	solute carrier family 18 member A1 [Source:HGNC Symbol;Acc:HGNC:10934]	-	180	240	115	1453	998	644	2.05184	2.70306	1.31701	11.3187	12.6707	8.32019
ENSG00000153956	1546.66	1470.94	1650.63	3638.42	5105.31	4329.01	1556.08	4357.58	-1.48507	2.75379493244631e-25	5.42929587092685e-23	CACNA2D1	7	81946444	82443798	-	9010	protein_coding	calcium voltage-gated channel auxiliary subunit alpha2delta 1 [Source:HGNC Symbol;Acc:HGNC:1399]	-	1514	1458	1616	5216	4463	3763	7.48942	7.12613	8.0313	17.6327	24.5895	21.0976
ENSG00000133115	190.012	138.216	126.657	7.67305	3.43176	5.75208	151.628	5.61896	4.69052	2.77719520130143e-25	5.42929587092685e-23	STOML3	13	38965925	38991066	-	2205	protein_coding	stomatin like 3 [Source:HGNC Symbol;Acc:HGNC:19420]	-	186	137	124	11	3	5	3.75968	2.73611	2.51815	0.151946	0.0675399	0.114547
ENSG00000176840	46.9922	71.6304	71.4999	613.147	498.749	288.754	63.3742	466.883	-2.88391	3.10731875053919e-25	6.02230518531225e-23	MIR7-3HG	19	4769140	4772533	+	1124	lincRNA	MIR7-3 host gene [Source:HGNC Symbol;Acc:HGNC:30049]	-	46	71	70	879	436	251	1.82406	2.78172	2.78869	23.8193	19.2561	11.2806
ENSG00000214548	2403.76	2223.57	2719.04	9718.97	12892	6586.13	2448.79	9732.36	-1.99073	3.19282668594915e-25	6.13513927807767e-23	MEG3	14	100779410	100861031	+	23224	lincRNA	maternally expressed 3 [Source:HGNC Symbol;Acc:HGNC:14575]	-	2353	2204	2662	13933	11270	5725	4.51577	4.17922	5.13263	18.2732	24.0899	12.4527
ENSG00000039537	641.546	687.046	750.749	121.374	212.769	135.749	693.114	156.631	2.15517	3.80560472025878e-25	7.25064451871677e-23	C6	5	41142234	41261438	-	4739	protein_coding	complement C6 [Source:HGNC Symbol;Acc:HGNC:1339]	-	628	681	735	174	186	118	5.90636	6.32822	6.94496	1.11833	1.94838	1.25782
ENSG00000165309	277.867	214.891	257.4	34.18	44.6129	42.5654	250.053	40.4527	2.6432	9.96842926067443e-25	1.88327921544943e-22	ARMC3	10	22928024	23038523	+	6999	protein_coding	armadillo repeat containing 3 [Source:HGNC Symbol;Acc:HGNC:30964]	-	272	213	252	49	39	37	1.73213	1.34018	1.61226	0.213239	0.276615	0.267048
ENSG00000150275	32.6903	35.3107	29.6214	189.734	244.799	253.091	32.5408	229.208	-2.81202	1.04433291435065e-24	1.95655771503595e-22	PCDH15	10	53802771	55627942	-	15423	protein_coding	protocadherin related 15 [Source:HGNC Symbol;Acc:HGNC:14674]	-	32	35	29	272	214	220	0.0924758	0.0999356	0.0841973	0.537163	0.688799	0.720573
ENSG00000053438	5050.65	6208.64	5931.43	20371.3	27315.6	14777.1	5730.24	20821.3	-1.86138	2.23868637514347e-24	4.15951628809715e-22	NNAT	20	37521206	37523693	+	1332	protein_coding	neuronatin [Source:HGNC Symbol;Acc:HGNC:7860]	-	4944	6154	5807	29204	23879	12845	165.433	203.458	195.217	667.797	889.938	487.14
ENSG00000176641	430.081	420.702	460.664	1083.99	1355.54	1213.69	437.149	1217.74	-1.47669	2.44645449263597e-24	4.50829425438048e-22	RNF152	18	61808063	61894247	-	10632	protein_coding	ring finger protein 152 [Source:HGNC Symbol;Acc:HGNC:26811]	-	421	417	451	1554	1185	1055	1.76488	1.7272	1.89946	4.45187	5.53288	5.01258
ENSG00000156076	1885.82	1806.9	2108.23	668.253	621.148	814.494	1933.65	701.299	1.4642	3.75556132965679e-24	6.86443331815805e-22	WIF1	12	65050626	65121566	-	2368	protein_coding	WNT inhibitory factor 1 [Source:HGNC Symbol;Acc:HGNC:18081]	-	1846	1791	2064	958	543	708	34.7454	33.3069	39.0299	12.3222	11.3832	15.1034
ENSG00000114654	690.582	724.375	884.556	199.499	200.186	111.59	766.504	170.425	2.16273	4.01570381414545e-24	7.28073009271113e-22	EFCC1	3	129001629	129040742	+	2945	protein_coding	EF-hand and coiled-coil domain containing 1 [Source:HGNC Symbol;Acc:HGNC:25692]	-	676	718	866	286	175	97	10.2308	10.7364	13.1675	2.95792	2.94985	1.66384
ENSG00000277954	240.069	252.22	254.335	36.9702	44.6129	51.7687	248.875	44.4506	2.50183	4.7906220444737e-24	8.61622118430861e-22	AC092376.2	16	79202624	79206739	-	4116	antisense	novel transcript, antisense to WWOX	-	235	250	249	53	39	45	2.54472	2.67476	2.7089	0.392199	0.470367	0.552282
ENSG00000111319	151.192	190.678	99.0785	935.415	566.24	1144.66	146.983	882.106	-2.58537	7.10749314161756e-24	1.26817984769719e-21	SCNN1A	12	6346843	6377730	-	5876	protein_coding	sodium channel epithelial 1 alpha subunit [Source:HGNC Symbol;Acc:HGNC:10599]	-	148	189	97	1341	495	995	1.1226	1.41645	0.739195	6.95109	4.18188	8.55392
ENSG00000128510	693.646	723.366	686.399	183.456	209.337	112.741	701.137	168.511	2.05309	7.73043704222283e-24	1.36846996522247e-21	CPA4	7	130293134	130324180	+	3958	protein_coding	carboxypeptidase A4 [Source:HGNC Symbol;Acc:HGNC:15740]	-	679	717	672	263	183	98	7.64612	7.97745	7.60261	2.02389	2.29521	1.25076
ENSG00000066032	1045.07	1234.87	1115.4	2604.65	2913.56	2618.35	1131.78	2712.19	-1.26055	1.33908234999915e-23	2.35197260880319e-21	CTNNA2	2	79185231	80648861	+	7535	protein_coding	catenin alpha 2 [Source:HGNC Symbol;Acc:HGNC:2510]	-	1023	1224	1092	3734	2547	2276	6.05117	7.15351	6.48946	15.0937	16.7801	15.2585
ENSG00000244731	1869.47	1084.54	1602.62	291.576	295.131	453.264	1518.88	346.657	2.13441	1.62870058978513e-23	2.83848423717437e-21	C4A	6	31982024	32002681	+	7191	protein_coding	complement C4A (Rodgers blood group) [Source:HGNC Symbol;Acc:HGNC:1323]	-	1830	1075	1569	418	258	394	11.3425	6.58325	9.77019	1.77049	1.78106	2.76778
ENSG00000162407	4759.5	4802.26	5109.18	2313.08	2286.69	2367.56	4890.31	2322.44	1.07433	2.59068163994622e-23	4.48028497148238e-21	PLPP3	1	56494747	56645301	-	5286	protein_coding	phospholipid phosphatase 3 [Source:HGNC Symbol;Acc:HGNC:9229]	-	4659	4760	5002	3316	1999	2058	39.2837	39.6552	42.3727	19.107	18.773	19.6672
ENSG00000107249	539.389	551.856	487.221	136.022	113.248	171.412	526.156	140.227	1.90953	3.12377896291825e-23	5.36097699575024e-21	GLIS3	9	3824127	4348392	-	11826	protein_coding	GLIS family zinc finger 3 [Source:HGNC Symbol;Acc:HGNC:28510]	zf-C2H2	528	547	477	195	99	149	1.98995	2.0369	1.80613	0.50223	0.415571	0.636462
ENSG00000164707	465.836	449.96	470.878	146.486	113.248	105.838	462.225	121.857	1.91095	3.29248787334894e-23	5.60770548247203e-21	SLC13A4	7	135681237	135729258	-	8015	protein_coding	solute carrier family 13 member 4 [Source:HGNC Symbol;Acc:HGNC:15827]	-	456	446	461	210	99	92	2.53576	2.45049	2.57553	0.798035	0.613168	0.57984
ENSG00000077327	298.299	304.681	290.085	44.6432	74.3548	55.22	297.688	58.0726	2.37678	4.17270242431659e-23	7.05343578221696e-21	SPAG6	10	22345445	22454224	+	3887	protein_coding	sperm associated antigen 6 [Source:HGNC Symbol;Acc:HGNC:11215]	-	292	302	284	64	65	48	3.34823	3.42147	3.2717	0.501501	0.830131	0.623808
ENSG00000108691	559.821	601.291	445.342	161.134	123.543	121.944	535.485	135.54	1.97232	4.27034483414943e-23	7.16461884786175e-21	CCL2	17	34255218	34257203	+	1986	protein_coding	C-C motif chemokine ligand 2 [Source:HGNC Symbol;Acc:HGNC:10618]	-	548	596	436	231	108	106	12.2984	13.2156	9.83052	3.54274	2.69955	2.69619
ENSG00000136918	157.322	137.207	127.678	9.06815	13.727	5.75208	140.736	9.51575	3.89315	5.02394276540789e-23	8.3665393519926e-21	WDR38	9	124853417	124857890	+	1387	protein_coding	WD repeat domain 38 [Source:HGNC Symbol;Acc:HGNC:23745]	-	154	136	125	13	12	5	4.9487	4.31801	4.03555	0.285478	0.429489	0.182103
ENSG00000164093	421.909	442.898	373.842	1183.74	1011.22	1280.41	412.883	1158.46	-1.48858	8.76079630550624e-23	1.44823693044405e-20	PITX2	4	110617423	110642123	-	5787	protein_coding	paired like homeodomain 2 [Source:HGNC Symbol;Acc:HGNC:9005]	Homeobox	413	439	366	1697	884	1113	3.18085	3.34066	2.83202	8.93171	7.58309	9.71551
ENSG00000179813	154.257	147.296	120.528	11.1608	6.86352	12.6546	140.694	10.2263	3.76889	9.9557351550995e-23	1.63375793983173e-20	FAM216B	13	42781550	42791549	+	3308	protein_coding	family with sequence similarity 216 member B [Source:HGNC Symbol;Acc:HGNC:26883]	-	151	146	118	16	6	11	2.0345	1.94361	1.5973	0.14732	0.0900396	0.167978
ENSG00000215146	3.06471	11.0977	4.08571	118.584	136.126	223.181	6.08269	159.297	-4.70335	1.10692144442254e-22	1.80331941402229e-20	BX322639.1	10	42331866	42367974	-	7208	transcribed_unprocessed_pseudogene	zinc finger protein 91 pseudogene [Source:NCBI gene;Acc:441666]	-	3	11	4	170	119	194	0.0185504	0.0672046	0.0248493	0.718357	0.819558	1.3596
ENSG00000213937	81.7257	56.4972	36.7714	380.862	403.804	289.905	58.3314	358.19	-2.61934	1.65721741165853e-22	2.66164248185216e-20	CLDN9	16	3012456	3014505	+	2050	protein_coding	claudin 9 [Source:HGNC Symbol;Acc:HGNC:2051]	-	80	56	36	546	353	252	1.73933	1.20297	0.786354	8.11232	8.54808	6.2097
ENSG00000204525	496.483	566.99	533.185	1978.95	1276.61	1961.46	532.219	1739.01	-1.70893	1.65745906707278e-22	2.66164248185216e-20	HLA-C	6	31268749	31272130	-	2507	protein_coding	major histocompatibility complex, class I, C [Source:HGNC Symbol;Acc:HGNC:4933]	-	486	562	522	2837	1116	1705	8.6403	9.87195	9.32364	34.4676	22.0982	34.3553
ENSG00000127951	308.514	251.211	317.664	54.4089	54.9081	71.3258	292.463	60.2143	2.28807	1.92189735376783e-22	3.06440399343322e-20	FGL2	7	77193371	77199848	-	4604	protein_coding	fibrinogen like 2 [Source:HGNC Symbol;Acc:HGNC:3696]	-	302	249	311	78	48	62	2.9236	2.38169	3.02478	0.516019	0.517552	0.680269
ENSG00000075213	2530.43	2342.62	2337.03	931.229	1053.55	1105.55	2403.36	1030.11	1.22401	2.04984844005213e-22	3.24540088938394e-20	SEMA3A	7	83955777	84492724	-	9371	protein_coding	semaphorin 3A [Source:HGNC Symbol;Acc:HGNC:10723]	-	2477	2322	2288	1335	921	961	11.7811	10.9118	10.933	4.33912	4.87889	5.18038
ENSG00000189377	8.17257	4.03551	4.08571	125.559	155.573	115.042	5.43126	132.058	-4.6038	2.07704638868884e-22	3.26546551821696e-20	CXCL17	19	42428288	42443048	-	1189	protein_coding	C-X-C motif chemokine ligand 17 [Source:HGNC Symbol;Acc:HGNC:19232]	-	8	4	4	180	136	100	0.299885	0.148149	0.150642	4.61102	5.67812	4.24856
ENSG00000183036	233.94	243.14	272.721	50.2236	46.9007	28.7604	249.934	41.9616	2.55643	2.33236984920303e-22	3.64141242706824e-20	PCP4	21	39867317	39929397	+	1106	protein_coding	Purkinje cell protein 4 [Source:HGNC Symbol;Acc:HGNC:8742]	-	229	241	267	72	41	25	9.22842	9.59584	10.81	1.98282	1.84025	1.14185
ENSG00000164690	550.627	443.906	523.992	159.739	113.248	133.448	506.175	135.478	1.89182	3.09161432747587e-22	4.79349471105604e-20	SHH	7	155799986	155812273	-	5038	protein_coding	sonic hedgehog [Source:HGNC Symbol;Acc:HGNC:10848]	-	539	440	513	229	99	116	4.76845	3.84605	4.55962	1.38447	0.975494	1.16312
ENSG00000151490	1372.99	1375.1	1354.41	3000.16	3358.55	2834.62	1367.5	3064.44	-1.16394	4.70479605190629e-22	7.24474142732584e-20	PTPRO	12	15322397	15597399	+	7519	protein_coding	protein tyrosine phosphatase, receptor type O [Source:HGNC Symbol;Acc:HGNC:9678]	-	1344	1363	1326	4301	2936	2464	7.96684	7.98283	7.89683	17.4227	19.384	16.5541
ENSG00000198825	1531.33	1490.11	1543.38	3935.58	5052.69	3420.19	1521.61	4136.15	-1.44255	4.90155492706834e-22	7.48844051077632e-20	INPP5F	10	119726042	119829278	+	7610	protein_coding	inositol polyphosphate-5-phosphatase F [Source:HGNC Symbol;Acc:HGNC:17054]	-	1499	1477	1511	5642	4417	2973	8.77938	8.54706	8.89097	22.5816	28.8131	19.7349
ENSG00000117472	64.3589	86.7635	41.8785	357.146	430.114	306.011	64.3337	364.423	-2.50112	4.92967349699714e-22	7.48844051077632e-20	TSPAN1	1	46175073	46185958	+	2366	protein_coding	tetraspanin 1 [Source:HGNC Symbol;Acc:HGNC:20657]	-	63	86	41	512	376	266	1.18679	1.60068	0.775958	6.59115	7.88898	5.67925
ENSG00000183690	215.551	208.838	161.386	22.3216	21.7345	34.5125	195.258	26.1895	2.91471	6.08843656677712e-22	9.18659267746867e-20	EFHC2	X	44147882	44343672	-	3319	protein_coding	EF-hand domain containing 2 [Source:HGNC Symbol;Acc:HGNC:26233]	-	211	207	158	32	19	30	2.83349	2.74653	2.13167	0.293663	0.28418	0.456602
ENSG00000251632	136.89	127.119	131.764	496.656	676.056	422.203	131.924	531.638	-2.00989	7.52574216764456e-22	1.12795823608657e-19	LINC02172	4	137545731	137603430	+	2264	lincRNA	long intergenic non-protein coding RNA 2172 [Source:HGNC Symbol;Acc:HGNC:53034]	-	134	126	129	712	591	367	2.638	2.45084	2.55142	9.57877	12.9586	8.18868
ENSG00000137573	12918.8	12129.7	13591.1	5494.6	6519.2	5450.67	12879.9	5821.49	1.14585	1.1369799151662e-21	1.69282002998453e-19	SULF1	8	69466624	69660915	+	9404	protein_coding	sulfatase 1 [Source:HGNC Symbol;Acc:HGNC:20391]	-	12646	12023	13306	7877	5699	4738	59.936	56.3016	63.3584	25.5126	30.0839	25.4511
ENSG00000162849	6600.37	6194.51	6217.43	3190.59	2640.17	2849.58	6337.44	2893.45	1.13035	1.24597697571189e-21	1.84289831368122e-19	KIF26B	1	245154985	245709431	+	14403	protein_coding	kinesin family member 26B [Source:HGNC Symbol;Acc:HGNC:25484]	-	6461	6140	6087	4574	2308	2477	19.9937	18.7731	18.9243	9.67273	7.95482	8.68754
ENSG00000064692	1119.64	1086.56	1180.77	394.813	467.863	470.52	1128.99	444.399	1.34877	1.71191173461771e-21	2.51550324298532e-19	SNCAIP	5	122311354	122464219	+	7325	protein_coding	synuclein alpha interacting protein [Source:HGNC Symbol;Acc:HGNC:11139]	-	1096	1077	1156	566	409	409	6.66883	6.47484	7.06675	2.3535	2.77181	2.82059
ENSG00000140839	540.411	566.99	657.799	156.949	156.717	81.6795	588.4	131.782	2.15043	1.81996794068301e-21	2.65691683392437e-19	CLEC18B	16	74408270	74421953	-	3143	protein_coding	C-type lectin domain family 18 member B [Source:HGNC Symbol;Acc:HGNC:33849]	-	529	562	644	225	137	71	7.50168	7.87432	9.1751	2.18044	2.16383	1.14114
ENSG00000011347	1331.11	1516.34	1461.66	3549.13	3240.72	2993.38	1436.37	3261.08	-1.18344	2.39507832512309e-21	3.47394521970434e-19	SYT7	11	61515313	61581148	-	5953	protein_coding	synaptotagmin 7 [Source:HGNC Symbol;Acc:HGNC:11514]	-	1303	1503	1431	5088	2833	2602	9.75564	11.1184	10.764	26.0326	23.6243	22.0798
ENSG00000108176	881.615	997.781	921.328	2150.55	2202.04	1974.11	933.575	2108.9	-1.17581	3.40514518858321e-21	4.90733808523895e-19	DNAJC12	10	67796665	67838166	-	2121	protein_coding	DnaJ heat shock protein family (Hsp40) member C12 [Source:HGNC Symbol;Acc:HGNC:28908]	-	863	989	902	3083	1925	1716	18.135	20.5341	19.043	44.273	45.0545	40.8696
ENSG00000164287	204.314	152.341	152.193	4.88285	21.7345	12.6546	169.616	13.0906	3.77414	5.12849518996597e-21	7.34387444973344e-19	CDC20B	5	55112995	55173175	-	4496	protein_coding	cell division cycle 20B [Source:HGNC Symbol;Acc:HGNC:24222]	-	200	151	149	7	19	11	1.98267	1.47901	1.48398	0.0474218	0.209785	0.123592
ENSG00000273079	518.958	515.537	457.6	1177.46	1508.83	1250.5	497.365	1312.27	-1.39856	5.84827916109801e-21	8.32158304429149e-19	GRIN2B	12	13437942	13981957	-	30941	protein_coding	glutamate ionotropic receptor NMDA type subunit 2B [Source:HGNC Symbol;Acc:HGNC:4586]	-	508	511	448	1688	1319	1087	0.731773	0.72729	0.648355	1.66167	2.11621	1.77468
ENSG00000180616	224.746	249.193	274.764	667.555	956.317	770.779	249.567	798.217	-1.67531	8.85178548895804e-21	1.25160906517456e-18	SSTR2	17	73165012	73176633	+	7852	protein_coding	somatostatin receptor 2 [Source:HGNC Symbol;Acc:HGNC:11331]	-	220	247	269	957	836	670	1.24879	1.38528	1.53406	3.71225	5.28535	4.31041
ENSG00000233670	165.494	167.474	147.086	18.8339	20.5905	5.75208	160.018	15.0588	3.37854	1.04362798806831e-20	1.46642777673449e-18	PIRT	17	10822475	10838445	-	3810	protein_coding	phosphoinositide interacting regulator of transient receptor potential channels [Source:HGNC Symbol;Acc:HGNC:37239]	-	162	166	144	27	18	5	1.89512	1.91869	1.69241	0.215846	0.234528	0.0662932
ENSG00000234745	309.536	373.285	348.307	1100.73	1054.69	822.547	343.709	992.658	-1.53134	1.23625167497125e-20	1.72629876749711e-18	HLA-B	6	31269491	31357188	-	3051	protein_coding	major histocompatibility complex, class I, B [Source:HGNC Symbol;Acc:HGNC:4932]	-	303	370	341	1578	922	715	4.42637	5.34048	5.00474	15.7533	15.0016	11.8383
ENSG00000116299	313.622	303.672	347.285	921.464	1084.44	786.884	321.527	930.928	-1.53368	1.37258946663908e-20	1.90484915981357e-18	KIAA1324	1	109113679	109206781	+	9300	protein_coding	KIAA1324 [Source:HGNC Symbol;Acc:HGNC:29618]	-	307	301	340	1321	948	684	1.4713	1.42529	1.63706	4.32639	5.06026	3.71533
ENSG00000100604	2395.58	2978.21	2464.7	9181.85	9835.42	5777.39	2612.83	8264.89	-1.6615	1.47726276899014e-20	2.03753506579364e-18	CHGA	14	92923080	92935293	+	3102	protein_coding	chromogranin A [Source:HGNC Symbol;Acc:HGNC:1929]	-	2345	2952	2413	13163	8598	5022	33.6937	41.9079	34.8325	129.247	137.595	81.7822
ENSG00000141052	207.379	169.492	192.028	20.229	22.8784	37.9637	189.633	27.0237	2.83755	1.93903759919107e-20	2.65813678689107e-18	MYOCD	17	12665890	12768949	+	8875	protein_coding	myocardin [Source:HGNC Symbol;Acc:HGNC:16067]	-	203	168	188	29	20	33	1.01947	0.833608	0.948547	0.0995258	0.111869	0.187832
ENSG00000263146	149.149	169.492	179.771	26.5069	18.3027	24.1587	166.137	22.9894	2.83597	2.82875452729654e-20	3.85430662319278e-18	LINC01896	18	78976555	78979074	-	1732	lincRNA	long intergenic non-protein coding RNA 1896 [Source:HGNC Symbol;Acc:HGNC:52715]	-	146	168	176	38	16	21	3.75709	4.27152	4.55024	0.668254	0.458585	0.612485
ENSG00000141934	63.3374	80.7103	93.9713	425.506	465.575	274.949	79.3397	388.677	-2.29382	3.1573987191134e-20	4.27618301223539e-18	PLPP2	19	281040	291504	-	7059	protein_coding	phospholipid phosphatase 2 [Source:HGNC Symbol;Acc:HGNC:9230]	-	62	80	92	610	407	239	0.391467	0.499077	0.583598	2.63204	2.86219	1.71033
ENSG00000122584	121.567	102.906	93.9713	376.677	505.612	361.231	106.148	414.507	-1.96378	4.99640805124551e-20	6.7263021441977e-18	NXPH1	7	8433955	8752963	+	3430	protein_coding	neurexophilin 1 [Source:HGNC Symbol;Acc:HGNC:20693]	-	119	102	92	540	442	314	1.54632	1.30956	1.20106	4.79519	6.39699	4.62444
ENSG00000148482	241.091	250.202	199.178	1.3951	0	1.15042	230.157	0.848505	7.93581	8.90532641456555e-20	1.19172350269204e-17	SLC39A12	10	17951839	18043292	+	2808	protein_coding	solute carrier family 39 member 12 [Source:HGNC Symbol;Acc:HGNC:20860]	-	236	248	195	2	0	1	3.74595	3.88934	3.10962	0.021694	0	0.0179898
ENSG00000065320	7364.5	6801.86	8089.71	2388.41	3077.14	1679.61	7418.69	2381.72	1.63913	9.85584434498733e-20	1.31111889091127e-17	NTN1	17	9021542	9244000	+	6383	protein_coding	netrin 1 [Source:HGNC Symbol;Acc:HGNC:8029]	-	7209	6742	7920	3424	2690	1460	50.3381	46.5141	55.5609	16.3386	20.9206	11.5545
ENSG00000183742	54.1432	39.3463	15.3214	226.704	288.268	383.088	36.2703	299.353	-3.04224	1.07027312337333e-19	1.41540472703996e-17	MACC1	7	20134655	20217404	-	9898	protein_coding	MACC1, MET transcriptional regulator [Source:HGNC Symbol;Acc:HGNC:30215]	-	53	39	15	325	252	333	0.238658	0.173515	0.0678599	1.0001	1.26387	1.6995
ENSG00000157557	1282.07	1369.05	1219.58	2855.07	2582.97	2742.59	1290.23	2726.88	-1.07996	1.25434617826498e-19	1.64913513331891e-17	ETS2	21	38805307	38824955	+	4595	protein_coding	ETS proto-oncogene 2, transcription factor [Source:HGNC Symbol;Acc:HGNC:3489]	ETS	1255	1357	1194	4093	2258	2384	12.1732	13.0051	11.6356	27.1308	24.3942	26.2087
ENSG00000108018	1354.6	1349.88	1338.07	3127.12	2817.47	2655.16	1347.52	2866.58	-1.0897	1.37467399508772e-19	1.79682678823035e-17	SORCS1	10	106573663	107164534	-	9964	protein_coding	sortilin related VPS10 domain containing receptor 1 [Source:HGNC Symbol;Acc:HGNC:16697]	-	1326	1338	1310	4483	2463	2308	5.9314	5.91348	5.88717	13.7038	12.271	11.7011
ENSG00000150051	867.313	878.733	1004.06	326.453	394.652	307.161	916.703	342.756	1.42084	1.56690658771788e-19	2.03625398295222e-17	MKX	10	27672875	27746060	-	4106	protein_coding	mohawk homeobox [Source:HGNC Symbol;Acc:HGNC:23729]	Others	849	871	983	468	345	267	9.21586	9.34157	10.7202	3.47163	4.17107	3.28486
ENSG00000160200	788.653	849.476	940.735	343.892	307.714	349.726	859.621	333.778	1.36368	1.61890149041496e-19	2.09173237399478e-17	CBS	21	43053191	43076943	-	6786	protein_coding	cystathionine-beta-synthase [Source:HGNC Symbol;Acc:HGNC:1550]	-	772	842	921	493	269	304	5.0705	5.46411	6.07736	2.21278	1.96782	2.263
ENSG00000173706	1976.74	1754.44	1796.69	858.684	848.788	854.759	1842.62	854.077	1.10918	1.66381308578928e-19	2.13747690255512e-17	HEG1	3	124965710	125055958	-	9925	protein_coding	heart development protein with EGF like domains 1 [Source:HGNC Symbol;Acc:HGNC:29227]	-	1935	1739	1759	1231	742	743	8.68955	7.71596	7.93605	3.77775	3.71126	3.78166
ENSG00000205426	497.505	356.134	364.65	83.706	97.2331	121.944	406.096	100.961	2.01768	2.02578640996102e-19	2.58771193572407e-17	KRT81	12	52285913	52291534	-	1929	protein_coding	keratin 81 [Source:HGNC Symbol;Acc:HGNC:6458]	-	487	353	357	120	85	106	11.2524	8.05867	8.28715	1.89476	2.18743	2.77586
ENSG00000029534	330.989	353.107	414.7	1057.49	1124.47	858.21	366.265	1013.39	-1.46879	2.06571542680848e-19	2.62380871330555e-17	ANK1	8	41653220	41896762	-	10797	protein_coding	ankyrin 1 [Source:HGNC Symbol;Acc:HGNC:492]	-	324	350	406	1516	983	746	1.33749	1.42753	1.68381	4.27663	4.51958	3.49028
ENSG00000122035	68.4452	68.6037	72.5214	333.429	320.297	236.986	69.8568	296.904	-2.09032	2.33732173348549e-19	2.95211613551802e-17	RASL11A	13	27270327	27273690	+	1624	protein_coding	RAS like family 11 member A [Source:HGNC Symbol;Acc:HGNC:23802]	-	67	68	71	478	280	206	1.83881	1.84393	1.95768	8.96495	8.55893	6.40774
ENSG00000117245	153.236	226.998	244.121	763.817	791.592	601.667	208.118	719.026	-1.78928	2.59492301286467e-19	3.2591653170516e-17	KIF17	1	20664014	20718017	-	4470	protein_coding	kinesin family member 17 [Source:HGNC Symbol;Acc:HGNC:19167]	-	150	225	239	1095	692	523	1.49565	2.21664	2.3942	7.46127	7.68504	5.91042
ENSG00000000971	5862.79	6251.01	7120.37	2640.92	3183.53	2861.08	6411.39	2895.18	1.14753	2.65605722173961e-19	3.31741546995278e-17	CFH	1	196651878	196747504	+	8145	protein_coding	complement factor H [Source:HGNC Symbol;Acc:HGNC:4883]	-	5739	6196	6971	3786	2783	2487	31.4045	33.4997	38.3242	14.1578	16.9617	15.4244
ENSG00000166426	1038.94	1090.6	1202.22	498.051	427.826	407.247	1110.59	444.375	1.31776	2.75726345801047e-19	3.42479541784482e-17	CRABP1	15	78340324	78348230	+	993	protein_coding	cellular retinoic acid binding protein 1 [Source:HGNC Symbol;Acc:HGNC:2338]	-	1017	1081	1177	714	374	354	45.6477	47.9399	53.0758	21.9006	18.6969	18.0085
ENSG00000163794	243.134	236.078	234.928	1220.71	1693	621.225	238.047	1178.31	-2.30758	3.30134153131887e-19	4.07806375313796e-17	UCN	2	27307400	27308445	-	795	protein_coding	urocortin [Source:HGNC Symbol;Acc:HGNC:12516]	-	238	234	230	1750	1480	540	13.3431	12.9619	12.9548	67.0466	92.415	34.3124
ENSG00000050628	1283.09	1202.58	1044.92	442.944	503.324	368.133	1176.87	438.134	1.42516	3.51437795411737e-19	4.31749973576321e-17	PTGER3	1	70852353	71047808	-	9653	protein_coding	prostaglandin E receptor 3 [Source:HGNC Symbol;Acc:HGNC:9595]	-	1256	1192	1023	635	440	320	5.79928	5.43795	4.74551	2.00363	2.26276	1.6746
ENSG00000196126	3.06471	1.00888	0	777.768	263.101	621.225	1.35786	554.031	-8.67414	3.54158192269547e-19	4.32727417315433e-17	HLA-DRB1	6	32578769	32589848	-	1229	protein_coding	major histocompatibility complex, class II, DR beta 1 [Source:HGNC Symbol;Acc:HGNC:4948]	-	3	1	0	1115	230	540	0.108797	0.0358318	0	27.6331	9.29017	22.1955
ENSG00000187045	89.8982	99.879	107.25	532.928	407.235	309.462	99.009	416.542	-2.077	4.51227386195754e-19	5.483510322407e-17	TMPRSS6	22	37065436	37109713	-	4232	protein_coding	transmembrane serine protease 6 [Source:HGNC Symbol;Acc:HGNC:16517]	-	88	99	105	764	356	269	0.926796	1.03017	1.111	5.49862	4.17592	3.21093
ENSG00000156042	348.356	318.806	365.671	92.0766	110.96	97.7853	344.277	100.274	1.78521	5.94897888922629e-19	7.19058835417126e-17	CFAP70	10	73253759	73358859	-	7428	protein_coding	cilia and flagella associated protein 70 [Source:HGNC Symbol;Acc:HGNC:30726]	-	341	316	358	132	97	85	2.04611	1.87342	2.15814	0.541263	0.648257	0.578057
ENSG00000007171	16.3451	39.3463	31.6643	244.143	204.762	169.111	29.1185	206.005	-2.82523	7.20209163963934e-19	8.65868578836212e-17	NOS2	17	27756766	27800499	-	4369	protein_coding	nitric oxide synthase 2 [Source:HGNC Symbol;Acc:HGNC:7873]	-	16	39	31	350	179	147	0.163224	0.3931	0.317723	2.44001	2.03385	1.69965
ENSG00000237412	1151.31	1040.15	975.463	412.95	441.553	317.515	1055.64	390.672	1.43239	8.27594910723305e-19	9.89680254408582e-17	PRSS56	2	232520463	232525716	+	2390	protein_coding	serine protease 56 [Source:HGNC Symbol;Acc:HGNC:39433]	-	1127	1031	955	592	386	276	21.0171	18.9969	17.8927	7.54449	8.01746	5.83358
ENSG00000046653	3235.31	3336.36	3184.81	1429.28	1713.59	1498.99	3252.16	1547.29	1.07265	1.02278840620583e-18	1.21663116128674e-16	GPM6B	X	13771031	13938638	-	5675	protein_coding	glycoprotein M6B [Source:HGNC Symbol;Acc:HGNC:4461]	-	3167	3307	3118	2049	1498	1303	24.8731	25.6619	24.6025	10.9972	13.1037	11.5985
ENSG00000197748	376.96	312.752	325.835	83.706	109.816	82.8299	338.516	92.1174	1.88363	1.06637976095021e-18	1.26180788345698e-16	CFAP43	10	104129888	104232362	-	7184	protein_coding	cilia and flagella associated protein 43 [Source:HGNC Symbol;Acc:HGNC:26684]	-	369	310	319	120	96	72	2.28932	1.90027	1.98835	0.508769	0.663365	0.506279
ENSG00000081842	219.638	223.971	206.328	609.659	662.329	531.492	216.646	601.16	-1.47267	1.24101013048919e-18	1.46075339024388e-16	PCDHA6	5	140827958	141012344	+	6133	protein_coding	protocadherin alpha 6 [Source:HGNC Symbol;Acc:HGNC:8672]	-	215	222	202	874	579	462	1.56247	1.59405	1.47485	4.34055	4.68655	3.80534
ENSG00000116157	353.463	417.676	405.507	1034.47	1005.51	873.166	392.215	971.046	-1.3088	2.07192261422608e-18	2.42609188609535e-16	GPX7	1	52602372	52609051	+	1691	protein_coding	glutathione peroxidase 7 [Source:HGNC Symbol;Acc:HGNC:4559]	-	346	414	397	1483	879	759	9.11968	10.7815	10.5127	26.7118	25.8044	22.6737
ENSG00000205856	152.214	184.625	152.193	561.528	746.979	448.662	163.01	585.723	-1.84464	2.25213581490729e-18	2.62344649692983e-16	C22orf42	22	32149006	32159322	-	2055	protein_coding	chromosome 22 open reading frame 42 [Source:HGNC Symbol;Acc:HGNC:27160]	-	149	183	149	805	653	390	3.23163	3.92157	3.24671	11.9314	15.7743	9.58687
ENSG00000173947	461.75	398.507	384.057	92.7742	97.2331	146.103	414.771	112.037	1.89779	2.45537209889454e-18	2.84544719213129e-16	PIFO	1	111346288	111353013	+	4261	protein_coding	primary cilia formation [Source:HGNC Symbol;Acc:HGNC:27009]	-	452	395	376	133	85	127	4.72796	4.08231	3.95135	0.950706	0.990273	1.50562
ENSG00000105379	586.382	577.078	561.785	1364.41	1393.29	1165.37	575.082	1307.69	-1.18576	3.56897021409336e-18	4.11474812067932e-16	ETFB	19	51345169	51366418	-	6526	protein_coding	electron transfer flavoprotein subunit beta [Source:HGNC Symbol;Acc:HGNC:3482]	-	574	572	550	1956	1218	1013	3.92023	3.85984	3.77385	9.1291	9.26505	7.84127
ENSG00000128052	7242.94	6303.47	4336.98	1601.58	1164.51	2214.55	5961.13	1660.21	1.84438	3.63991165053001e-18	4.1722855581705e-16	KDR	4	55078259	55125595	-	6563	protein_coding	kinase insert domain receptor [Source:HGNC Symbol;Acc:HGNC:6307]	-	7090	6248	4246	2296	1018	1925	48.1494	41.9237	28.9699	10.6555	7.70004	14.8167
ENSG00000205403	459.707	441.889	431.042	151.368	163.58	123.094	444.213	146.014	1.60293	3.65599259389551e-18	4.1722855581705e-16	CFI	4	109740694	109802179	-	4875	protein_coding	complement factor I [Source:HGNC Symbol;Acc:HGNC:5394]	-	450	438	422	217	143	107	4.1142	3.95658	3.87621	1.35579	1.45616	1.10875
ENSG00000102271	275.824	283.495	321.75	66.2673	53.7642	90.8828	293.69	70.3048	2.06682	3.8792873102922e-18	4.40475440959541e-16	KLHL4	X	87517749	87670050	+	5818	protein_coding	kelch like family member 4 [Source:HGNC Symbol;Acc:HGNC:6355]	-	270	281	315	95	47	79	2.06841	2.12693	2.42441	0.497343	0.401025	0.685926
ENSG00000079215	1705	1892.66	2044.9	855.894	756.131	903.076	1880.85	838.367	1.16536	8.41907176051764e-18	9.51143574472149e-16	SLC1A3	5	36606355	36688334	+	6265	protein_coding	solute carrier family 1 member 3 [Source:HGNC Symbol;Acc:HGNC:10941]	-	1669	1876	2002	1227	661	785	11.8736	13.1866	14.3091	5.96526	5.23755	6.32955
ENSG00000145623	1954.26	1887.61	2077.58	1009.36	900.264	854.759	1973.15	921.459	1.09661	9.27083283202879e-18	1.04213431864836e-15	OSMR	5	38845858	38945596	+	7174	protein_coding	oncostatin M receptor [Source:HGNC Symbol;Acc:HGNC:8507]	-	1913	1871	2034	1447	787	743	11.885	11.4851	12.6958	6.14346	5.44579	5.2318
ENSG00000143772	2558.01	2170.1	1865.13	892.864	730.964	964.048	2197.75	862.626	1.34875	1.0198958429637e-17	1.1407611115179e-15	ITPKB	1	226631690	226739323	-	7036	protein_coding	inositol-trisphosphate 3-kinase B [Source:HGNC Symbol;Acc:HGNC:6179]	-	2504	2151	1826	1280	639	838	15.8619	13.4628	11.621	5.54103	4.5084	6.01648
ENSG00000169435	83.7688	80.7103	58.2214	262.279	305.426	299.108	74.2335	288.938	-1.9583	1.11022194031106e-17	1.23339572631628e-15	RASSF6	4	73571550	73620631	-	6632	protein_coding	Ras association domain family member 6 [Source:HGNC Symbol;Acc:HGNC:20796]	-	82	80	57	376	267	260	0.551082	0.53121	0.384857	1.72683	1.99855	1.9804
ENSG00000009694	843.817	872.68	973.42	1808.75	2028.17	1895.89	896.639	1910.93	-1.09116	1.11368798346324e-17	1.23339572631628e-15	TENM1	X	124375903	124963817	-	12896	protein_coding	teneurin transmembrane protein 1 [Source:HGNC Symbol;Acc:HGNC:8117]	-	826	865	953	2593	1773	1648	2.85478	2.95381	3.30908	6.12426	6.82498	6.45545
ENSG00000151655	68.4452	95.8434	85.7999	286.693	312.29	309.462	83.3629	302.815	-1.85937	1.22605201498497e-17	1.3511814412202e-15	ITIH2	10	7703269	7749520	+	3378	protein_coding	inter-alpha-trypsin inhibitor heavy chain 2 [Source:HGNC Symbol;Acc:HGNC:6167]	-	67	95	84	411	273	269	0.88402	1.23847	1.1135	3.70585	4.01191	4.02269
ENSG00000163873	396.369	429.782	472.921	1252.8	1187.39	924.934	433.024	1121.71	-1.37447	1.23859272437473e-17	1.3526154152223e-15	GRIK3	1	36795527	37034129	-	10111	protein_coding	glutamate ionotropic receptor kainate type subunit 3 [Source:HGNC Symbol;Acc:HGNC:4581]	-	388	426	463	1796	1038	804	1.71035	1.85539	2.05048	5.41026	5.09625	4.01685
ENSG00000188517	896.939	808.112	876.385	391.326	338.6	314.064	860.478	347.996	1.30153	1.23938606679029e-17	1.3526154152223e-15	COL25A1	4	108808725	109302752	-	8744	protein_coding	collagen type XXV alpha 1 chain [Source:HGNC Symbol;Acc:HGNC:18603]	-	878	801	858	561	296	273	4.4754	4.03407	4.39386	1.95415	1.68046	1.57716
ENSG00000081237	119.524	107.95	88.8642	1.3951	2.28784	2.30083	105.446	1.99459	5.79129	1.28665328840645e-17	1.39741735410405e-15	PTPRC	1	198638457	198757476	+	9168	protein_coding	protein tyrosine phosphatase, receptor type C [Source:HGNC Symbol;Acc:HGNC:9666]	-	117	107	87	2	2	2	0.568798	0.513961	0.424927	0.00664449	0.0108294	0.0110199
ENSG00000187244	750.854	966.505	569.957	2817.4	1853.15	2643.66	762.439	2438.07	-1.67747	1.3711587571288e-17	1.48203803739277e-15	BCAM	19	44809059	44821421	+	5009	protein_coding	basal cell adhesion molecule (Lutheran blood group) [Source:HGNC Symbol;Acc:HGNC:6722]	-	735	958	558	4039	1620	2298	6.54008	8.42239	4.9883	24.56	16.055	23.1752
ENSG00000166741	2915.56	2813.76	3195.03	1351.85	1461.93	1087.14	2974.78	1300.31	1.19344	1.40229727055409e-17	1.50844245151182e-15	NNMT	11	114257787	114313285	+	2919	protein_coding	nicotinamide N-methyltransferase [Source:HGNC Symbol;Acc:HGNC:7861]	-	2854	2789	3128	1938	1278	945	43.578	42.0761	47.9846	20.2221	21.7342	16.3539
ENSG00000118946	983.773	1003.83	950.949	1879.9	2041.9	2039.69	979.518	1987.16	-1.01996	1.52191069622612e-17	1.62931410821694e-15	PCDH17	13	57631810	57729311	+	8326	protein_coding	protocadherin 17 [Source:HGNC Symbol;Acc:HGNC:14267]	-	963	995	931	2695	1785	1773	5.1551	5.26269	5.00706	9.8589	10.6426	10.7571
ENSG00000116729	6499.23	6032.08	6591.27	3242.91	3510.69	3226.92	6374.2	3326.84	0.938268	1.62416025906949e-17	1.73053890731755e-15	WLS	1	68098473	68233120	-	4469	protein_coding	wntless Wnt ligand secretion mediator [Source:HGNC Symbol;Acc:HGNC:30238]	-	6362	5979	6453	4649	3069	2805	63.4498	58.9168	64.6577	31.6851	34.0906	31.7064
ENSG00000133121	979.686	877.724	786.499	330.639	331.737	389.991	881.303	350.789	1.33103	1.91836323232376e-17	2.03436991458032e-15	STARD13	13	33103135	33350630	-	8388	protein_coding	StAR related lipid transfer domain containing 13 [Source:HGNC Symbol;Acc:HGNC:19164]	-	959	870	770	474	290	339	5.09574	4.56753	4.11057	1.72118	1.71628	2.04157
ENSG00000187957	4123.06	4528.85	4313.49	9551.55	10792.9	7978.13	4321.8	9440.86	-1.1273	1.96804417447115e-17	2.07310995075474e-15	DNER	2	229357629	229714558	-	3935	protein_coding	delta/notch like EGF repeat containing [Source:HGNC Symbol;Acc:HGNC:24456]	-	4036	4489	4223	13693	9435	6935	45.7144	50.2372	48.0558	105.989	119.027	89.0278
ENSG00000134207	272.759	385.392	360.564	892.167	1053.55	851.308	339.572	932.341	-1.45655	1.97333657798023e-17	2.07310995075474e-15	SYT6	1	114089291	114153919	-	5104	protein_coding	synaptotagmin 6 [Source:HGNC Symbol;Acc:HGNC:18638]	-	267	382	353	1279	921	740	2.33157	3.2959	3.09694	7.63248	8.9577	7.32394
ENSG00000138135	278.889	336.965	250.25	76.033	33.1737	34.5125	288.701	47.9064	2.55534	2.19078049098843e-17	2.28430405389255e-15	CH25H	10	89205629	89207314	-	1686	protein_coding	cholesterol 25-hydroxylase [Source:HGNC Symbol;Acc:HGNC:1907]	-	273	334	245	109	29	30	7.21692	8.72388	6.50695	1.96913	0.853863	0.898851
ENSG00000187492	114.416	92.8168	104.186	10.4633	5.7196	3.45125	103.806	6.5447	3.89686	2.19468764185033e-17	2.28430405389255e-15	CDHR4	3	49790732	49799835	-	3163	protein_coding	cadherin related family member 4 [Source:HGNC Symbol;Acc:HGNC:34527]	-	112	92	102	15	5	3	1.57821	1.28088	1.44401	0.144444	0.0784727	0.0479122
ENSG00000175985	373.895	331.921	403.464	113.003	129.263	103.537	369.76	115.268	1.68267	2.26854133581395e-17	2.35029245676356e-15	PLEKHD1	14	69484692	69531551	+	8097	protein_coding	pleckstrin homology and coiled-coil domain containing D1 [Source:HGNC Symbol;Acc:HGNC:20148]	-	366	329	395	162	113	90	2.01467	1.78934	2.18445	0.609392	0.692791	0.56149
ENSG00000124159	31.6687	26.2308	34.7285	293.669	290.556	120.794	30.876	235.006	-2.9317	2.61199065784657e-17	2.6937052279682e-15	MATN4	20	45293445	45308529	-	2467	protein_coding	matrilin 4 [Source:HGNC Symbol;Acc:HGNC:6910]	-	31	26	34	421	254	105	0.560066	0.464114	0.617133	5.19779	5.11107	2.15003
ENSG00000134955	26.5608	25.222	39.8357	169.505	191.035	161.058	30.5395	173.866	-2.50906	2.70966417418179e-17	2.78167442757786e-15	SLC37A2	11	125063067	125090312	+	6371	protein_coding	solute carrier family 37 member 2 [Source:HGNC Symbol;Acc:HGNC:20644]	-	26	25	39	243	167	140	0.181892	0.172804	0.274111	1.16173	1.30124	1.11005
ENSG00000061337	1450.63	1453.79	1566.87	745.681	663.473	602.818	1490.43	670.657	1.1494	3.07331754129471e-17	3.14065113469944e-15	LZTS1	8	20246165	20303963	-	5706	protein_coding	leucine zipper tumor suppressor 1 [Source:HGNC Symbol;Acc:HGNC:13861]	-	1420	1441	1534	1069	580	524	11.0918	11.1212	12.0382	5.70627	5.04596	4.63899
ENSG00000197106	887.745	963.479	951.97	2549.55	2277.54	1815.36	934.398	2214.15	-1.2456	3.26711167461341e-17	3.32358392165877e-15	SLC6A17	1	110150486	110202202	+	6644	protein_coding	solute carrier family 6 member 17 [Source:HGNC Symbol;Acc:HGNC:31399]	-	869	955	932	3655	1991	1578	5.82958	6.32987	6.28139	16.7557	14.8761	11.9978
ENSG00000114200	404.542	397.498	470.878	108.12	160.149	111.59	424.306	126.62	1.75213	3.29091177305672e-17	3.33271524693068e-15	BCHE	3	165772904	165837472	-	3082	protein_coding	butyrylcholinesterase [Source:HGNC Symbol;Acc:HGNC:983]	-	396	394	461	155	140	97	5.72677	5.62969	6.69788	1.53181	2.25498	1.58988
ENSG00000007174	423.952	420.702	412.657	148.578	157.861	142.652	419.104	149.697	1.48568	3.38263401981704e-17	3.41024116742272e-15	DNAH9	17	11598431	11969748	+	16980	protein_coding	dynein axonemal heavy chain 9 [Source:HGNC Symbol;Acc:HGNC:2953]	-	415	417	404	213	138	124	1.08932	1.08148	1.0654	0.382074	0.403449	0.368899
ENSG00000156395	296.255	323.85	342.178	833.572	1006.65	721.311	320.761	853.844	-1.41218	4.50749949098152e-17	4.524000158761e-15	SORCS3	10	104641101	105265235	+	5764	protein_coding	sortilin related VPS10 domain containing receptor 3 [Source:HGNC Symbol;Acc:HGNC:16699]	-	290	321	335	1195	880	627	2.24244	2.45246	2.6025	6.31466	7.5789	5.495
ENSG00000112619	100.114	98.8701	118.486	11.8584	8.00744	4.60166	105.823	8.15582	3.6322	4.56443094130281e-17	4.56077939654977e-15	PRPH2	6	42696600	42722574	-	2976	protein_coding	peripherin 2 [Source:HGNC Symbol;Acc:HGNC:9942]	-	98	98	116	17	7	4	1.46771	1.45015	1.7454	0.173989	0.116765	0.0678971
ENSG00000184486	425.995	465.093	471.9	161.134	173.876	164.509	454.329	166.506	1.45002	4.76277507680136e-17	4.73790749011718e-15	POU3F2	6	98834592	98839470	+	4879	protein_coding	POU class 3 homeobox 2 [Source:HGNC Symbol;Acc:HGNC:9215]	Pou	417	461	462	231	152	143	3.80936	4.16094	4.24014	1.44207	1.54654	1.48057
ENSG00000106772	2768.46	2626.11	2814.03	1256.99	1465.36	1360.94	2736.2	1361.1	1.00855	5.20921187666101e-17	5.15918508418912e-15	PRUNE2	9	76611376	76906087	-	14656	protein_coding	prune homolog 2 [Source:HGNC Symbol;Acc:HGNC:25209]	-	2710	2603	2755	1802	1281	1183	8.2414	7.82131	8.41735	3.74494	4.33892	4.07749
ENSG00000213694	1475.15	1368.04	1289.04	577.571	584.543	690.249	1377.41	617.455	1.15919	7.0442665845526e-17	6.94601760324174e-15	S1PR3	9	88990863	89005010	+	13578	protein_coding	sphingosine-1-phosphate receptor 3 [Source:HGNC Symbol;Acc:HGNC:3167]	-	1444	1356	1262	828	511	600	4.74	4.39789	4.16191	1.85738	1.86824	2.23223
ENSG00000053108	194.098	142.252	173.643	523.86	449.56	503.882	169.998	492.434	-1.53587	9.8663720260823e-17	9.68627842316079e-15	FSTL4	5	133196455	133612564	-	6734	protein_coding	follistatin like 4 [Source:HGNC Symbol;Acc:HGNC:21389]	-	190	141	170	751	393	438	1.25756	0.922076	1.13043	3.39682	2.89712	3.28568
ENSG00000187720	639.503	607.345	609.792	260.884	260.814	253.091	618.88	258.263	1.2603	1.19597759784681e-16	1.16904210238226e-14	THSD4	15	71096952	71783383	+	15837	protein_coding	thrombospondin type 1 domain containing 4 [Source:HGNC Symbol;Acc:HGNC:25835]	-	626	602	597	374	228	220	1.76177	1.67396	1.68799	0.719291	0.714677	0.701736
ENSG00000117525	319.752	398.507	363.628	874.728	1230.86	874.316	360.629	993.3	-1.46046	1.55179891888622e-16	1.51028325949784e-14	F3	1	94529225	94541800	-	2875	protein_coding	coagulation factor III, tissue factor [Source:HGNC Symbol;Acc:HGNC:3541]	-	313	395	356	1254	1076	760	4.85237	6.05034	5.54474	13.2851	18.579	13.3536
ENSG00000165905	118.502	86.7635	57.1999	518.977	496.461	281.852	87.4886	432.43	-2.30729	1.67657213150046e-16	1.62468511467213e-14	LARGE2	11	45921621	45929096	+	3115	protein_coding	LARGE xylosyl- and glucuronyltransferase 2 [Source:HGNC Symbol;Acc:HGNC:16522]	-	116	86	56	744	434	245	1.65977	1.2158	0.805006	7.2748	6.91639	3.97312
ENSG00000103175	245.177	292.575	209.393	68.3599	35.4615	47.167	249.048	50.3295	2.28231	1.97687237868922e-16	1.90746973466485e-14	WFDC1	16	84294646	84329851	+	8785	protein_coding	WAP four-disulfide core domain 1 [Source:HGNC Symbol;Acc:HGNC:15466]	-	240	290	205	98	31	41	1.21763	1.45371	1.04492	0.339774	0.175173	0.235758
ENSG00000160188	330.989	282.486	291.107	72.5452	105.241	70.1754	301.527	82.6537	1.87491	2.52142592270522e-16	2.42250844419909e-14	RSPH1	21	42472486	42496354	-	2988	protein_coding	radial spoke head component 1 [Source:HGNC Symbol;Acc:HGNC:12371]	-	324	280	285	104	92	61	4.83294	4.12666	4.27104	1.06013	1.52846	1.03127
ENSG00000174502	5.10785	14.1243	6.12857	112.306	192.178	79.3787	8.45357	127.954	-3.91593	3.00840873069201e-16	2.87808702482629e-14	SLC26A9	1	205913048	205943460	-	5628	protein_coding	solute carrier family 26 member 9 [Source:HGNC Symbol;Acc:HGNC:14469]	-	5	14	6	161	168	69	0.0395971	0.109546	0.0477382	0.87132	1.48185	0.619326
ENSG00000169126	344.269	306.699	312.557	79.5207	114.392	94.3341	321.175	96.0822	1.75201	3.17987014940853e-16	3.02923053809333e-14	ARMC4	10	27812164	27999048	-	4773	protein_coding	armadillo repeat containing 4 [Source:HGNC Symbol;Acc:HGNC:25583]	-	337	304	306	114	100	82	3.14692	2.80481	2.87078	0.727477	1.04005	0.867854
ENSG00000152779	83.7688	115.012	122.571	8.3706	9.15135	13.805	107.117	10.4423	3.38638	3.33363069056029e-16	3.1623073917796e-14	SLC16A12	10	89430299	89556641	-	4835	protein_coding	solute carrier family 16 member 12 [Source:HGNC Symbol;Acc:HGNC:23094]	-	82	114	120	12	8	12	0.7559	1.03832	1.11136	0.0755946	0.0821374	0.125374
ENSG00000099338	149.149	134.181	164.45	476.427	615.429	383.088	149.26	491.648	-1.7195	3.5961651807451e-16	3.39701620140804e-14	CATSPERG	19	38335775	38370943	+	9190	protein_coding	cation channel sperm associated auxiliary subunit gamma [Source:HGNC Symbol;Acc:HGNC:25243]	-	146	133	161	683	538	333	0.708083	0.637319	0.784476	2.26366	2.90613	1.83043
ENSG00000177359	35.755	53.4706	48.0071	237.167	261.958	166.81	45.7442	221.978	-2.27989	3.9348004088179e-16	3.70134656029473e-14	AC024940.1	12	31111652	31201235	-	7202	transcribed_unprocessed_pseudogene	alpha-2-macroglobulin like 1 pseudogene [Source:NCBI gene;Acc:144203]	-	35	53	47	340	229	145	0.216602	0.324074	0.292223	1.43791	1.57845	1.01704
ENSG00000249992	1172.76	1046.21	1151.15	367.609	407.235	185.217	1123.37	320.02	1.80874	4.35571347252716e-16	4.08021459538981e-14	TMEM158	3	45224466	45226278	-	1813	protein_coding	transmembrane protein 158 (gene/pseudogene) [Source:HGNC Symbol;Acc:HGNC:30293]	-	1148	1037	1127	527	356	161	28.2222	25.1885	27.8353	8.85358	9.74765	4.48593
ENSG00000176697	743.703	625.505	707.849	1397.89	1789.09	1523.15	692.352	1570.04	-1.18027	5.17070595509309e-16	4.8235606341246e-14	BDNF	11	27654893	27722058	-	7740	protein_coding	brain derived neurotrophic factor [Source:HGNC Symbol;Acc:HGNC:1033]	-	728	620	693	2004	1564	1324	4.19216	3.52754	4.00924	7.88611	10.031	8.64114
ENSG00000146592	569.015	550.848	555.657	203.685	242.511	165.66	558.506	203.952	1.45329	5.5262888843745e-16	5.13396804539288e-14	CREB5	7	28299321	28825894	+	11674	protein_coding	cAMP responsive element binding protein 5 [Source:HGNC Symbol;Acc:HGNC:16844]	TF_bZIP	557	546	544	292	212	144	2.12658	2.05965	2.08664	0.76185	0.901496	0.623113
ENSG00000107518	939.845	980.63	973.42	398.301	475.87	440.609	964.632	438.26	1.14126	6.61299651074906e-16	6.11824458466097e-14	ATRNL1	10	115093365	115948992	+	9950	protein_coding	attractin like 1 [Source:HGNC Symbol;Acc:HGNC:29063]	-	920	972	953	571	416	383	4.12109	4.30194	4.28883	1.74791	2.07548	1.94446
ENSG00000146374	655.848	648.709	638.392	248.328	257.382	301.409	647.65	269.04	1.27082	6.64020851640102e-16	6.11824458466097e-14	RSPO3	6	127118604	127197765	+	3179	protein_coding	R-spondin 3 [Source:HGNC Symbol;Acc:HGNC:20866]	-	642	643	625	356	225	262	9.00102	8.9072	8.80357	3.41087	3.5135	4.16327
ENSG00000042980	101.135	103.914	74.5642	279.718	337.456	341.673	93.2047	319.616	-1.77489	6.72721829259354e-16	6.17311516955461e-14	ADAM28	8	24294040	24359018	+	9351	protein_coding	ADAM metallopeptidase domain 28 [Source:HGNC Symbol;Acc:HGNC:206]	-	99	103	73	401	295	297	0.471872	0.485065	0.34957	1.30615	1.56607	1.60444
ENSG00000136960	2976.86	3240.52	3073.48	1195.6	679.488	1294.22	3096.95	1056.44	1.55067	6.88846320318789e-16	6.27914504842049e-14	ENPP2	8	119557086	119673453	-	6729	protein_coding	ectonucleotide pyrophosphatase/phosphodiesterase 2 [Source:HGNC Symbol;Acc:HGNC:3357]	-	2914	3212	3009	1714	594	1125	19.3013	21.0206	20.0235	7.7583	4.38211	8.44551
ENSG00000144724	2506.93	2405.17	2218.54	1126.54	1141.63	1287.32	2376.88	1185.16	1.0048	6.89862479743733e-16	6.27914504842049e-14	PTPRG	3	61561569	62297613	+	14629	protein_coding	protein tyrosine phosphatase, receptor type G [Source:HGNC Symbol;Acc:HGNC:9671]	-	2454	2384	2172	1615	998	1119	7.47665	7.1765	6.64836	3.36251	3.3866	3.86402
ENSG00000152578	1038.94	1129.94	1005.08	2214.72	2720.24	2055.79	1057.99	2330.25	-1.13882	7.94237975454891e-16	7.20002345329712e-14	GRIA4	11	105609994	105982092	+	10083	protein_coding	glutamate ionotropic receptor AMPA type subunit 4 [Source:HGNC Symbol;Acc:HGNC:4574]	-	1017	1120	984	3175	2378	1787	4.4955	4.89158	4.36993	9.59091	11.7077	8.9528
ENSG00000069431	344.269	382.365	426.957	108.818	144.134	126.546	384.53	126.499	1.61184	8.31057744692172e-16	7.50355028761824e-14	ABCC9	12	21797401	21942529	-	11616	protein_coding	ATP binding cassette subfamily C member 9 [Source:HGNC Symbol;Acc:HGNC:60]	-	337	379	418	156	126	110	1.29306	1.43682	1.61135	0.409048	0.53847	0.478366
ENSG00000136944	396.369	352.099	526.035	1194.9	1243.44	970.951	424.834	1136.43	-1.42011	8.44335265449675e-16	7.59293817513584e-14	LMX1B	9	126614443	126701032	+	5830	protein_coding	LIM homeobox transcription factor 1 beta [Source:HGNC Symbol;Acc:HGNC:6654]	Homeobox	388	349	515	1713	1087	844	2.96627	2.6362	3.95556	8.94942	9.25569	7.31304
ENSG00000227097	1365.84	1430.59	1649.61	4245.29	2860.94	3504.17	1482.01	3536.8	-1.2556	9.08704572113645e-16	8.13924151006334e-14	RPS28P7	11	82689559	82689768	+	210	processed_pseudogene	ribosomal protein S28 pseudogene 7 [Source:HGNC Symbol;Acc:HGNC:35787]	-	1337	1418	1615	6086	2501	3046	283.765	297.357	344.368	882.711	591.21	732.714
ENSG00000005001	65.3805	61.5416	22.4714	325.756	253.95	254.242	49.7978	277.983	-2.4827	9.83475435900636e-16	8.7740058531421e-14	PRSS22	16	2852727	2858170	-	2387	protein_coding	serine protease 22 [Source:HGNC Symbol;Acc:HGNC:14368]	-	64	61	22	467	222	221	1.19502	1.12538	0.412705	5.95896	4.61688	4.67696
ENSG00000172137	452.556	461.057	493.349	1102.83	1132.48	921.483	468.988	1052.26	-1.16659	1.12687745415161e-15	1.00136201281568e-13	CALB2	16	71358713	71390438	+	1703	protein_coding	calbindin 2 [Source:HGNC Symbol;Acc:HGNC:1435]	-	443	457	483	1581	990	801	11.5941	11.8174	12.6999	28.2763	28.8581	23.7598
ENSG00000124107	48.0138	47.4173	81.7142	288.786	386.645	208.225	59.0484	294.552	-2.31864	1.29425312609298e-15	1.14556688113474e-13	SLPI	20	45252239	45254564	-	596	protein_coding	secretory leukocyte peptidase inhibitor [Source:HGNC Symbol;Acc:HGNC:11092]	-	47	47	80	414	338	181	3.51478	3.47274	6.01053	21.1573	28.1526	15.3411
ENSG00000091622	604.77	688.055	618.985	1581.35	1603.77	1217.14	637.27	1467.42	-1.204	1.3191667845435e-15	1.16097267162159e-13	PITPNM3	17	6451264	6556494	-	10609	protein_coding	PITPNM family member 3 [Source:HGNC Symbol;Acc:HGNC:21043]	-	592	682	606	2267	1402	1058	2.48711	2.83094	2.5578	6.50853	6.56026	5.03773
ENSG00000061918	487.289	516.546	482.114	991.219	1119.9	1046.88	495.316	1052.66	-1.08664	1.3219864955748e-15	1.16097267162159e-13	GUCY1B1	4	155758992	155807591	+	3724	protein_coding	guanylate cyclase 1 soluble subunit beta 1 [Source:HGNC Symbol;Acc:HGNC:4687]	-	477	512	472	1421	979	910	5.70894	6.05454	5.67547	11.6223	13.0503	12.344
ENSG00000078328	1008.29	992.736	1072.5	478.519	509.044	475.122	1024.51	487.562	1.07187	1.34311269766786e-15	1.17493617388984e-13	RBFOX1	16	5239802	7713338	+	10121	protein_coding	RNA binding fox-1 homolog 1 [Source:HGNC Symbol;Acc:HGNC:18222]	-	987	984	1050	686	445	413	4.34651	4.28147	4.64553	2.06446	2.18265	2.06134
ENSG00000134247	5606.38	5004.04	5374.75	2977.14	2894.12	2729.94	5328.39	2867.07	0.893795	1.60224490467993e-15	1.39618875763621e-13	PTGFRN	1	116910057	116990358	+	6352	protein_coding	prostaglandin F2 receptor inhibitor [Source:HGNC Symbol;Acc:HGNC:9601]	-	5488	4960	5262	4268	2530	2373	38.508	34.3868	37.0945	20.4654	19.7723	18.8717
ENSG00000078725	458.685	497.377	451.471	1270.94	1087.87	942.191	469.178	1100.33	-1.23155	1.6615640274587e-15	1.44228889827516e-13	BRINP1	9	119153458	119369467	-	3905	protein_coding	BMP/retinoic acid inducible neural specific 1 [Source:HGNC Symbol;Acc:HGNC:2687]	-	449	493	442	1822	951	819	5.12475	5.55964	5.0684	14.2113	12.0895	10.5947
ENSG00000167178	2101.37	2063.16	2172.58	966.107	916.279	595.915	2112.37	826.101	1.35233	1.80833907831639e-15	1.56365689071958e-13	ISLR2	15	74100311	74138540	+	6101	protein_coding	immunoglobulin superfamily containing leucine rich repeat 2 [Source:HGNC Symbol;Acc:HGNC:29286]	-	2057	2045	2127	1385	801	518	15.0273	14.7609	15.6112	6.9144	6.51747	4.28897
ENSG00000182621	1054.26	968.523	869.235	364.121	406.091	463.618	964.006	411.277	1.23237	2.20989873092788e-15	1.90356104477857e-13	PLCB1	20	8077251	8968360	+	17412	protein_coding	phospholipase C beta 1 [Source:HGNC Symbol;Acc:HGNC:15917]	-	1032	960	851	522	355	403	2.64167	2.42797	2.18852	0.91312	1.01211	1.16918
ENSG00000127920	1486.39	1324.66	1169.53	595.01	489.597	626.977	1326.86	570.528	1.21674	2.26412260405601e-15	1.94282459482394e-13	GNG11	7	93921699	93928610	+	3055	protein_coding	G protein subunit gamma 11 [Source:HGNC Symbol;Acc:HGNC:4403]	-	1455	1313	1145	853	428	545	21.2275	18.9267	16.7828	8.5044	6.95473	9.01175
ENSG00000163600	75.5962	105.932	137.893	8.3706	6.86352	13.805	106.474	9.6797	3.47779	2.47563964627181e-15	2.11624830902977e-13	ICOS	2	203936748	203961577	+	2645	protein_coding	inducible T cell costimulator [Source:HGNC Symbol;Acc:HGNC:5351]	-	74	105	135	12	6	12	1.24696	1.74817	2.28548	0.138185	0.112609	0.229182
ENSG00000134240	4.08628	18.1598	2.04286	106.028	104.097	181.766	8.09632	130.63	-4.00576	3.2716765213789e-15	2.78612998309244e-13	HMGCS2	1	119747996	119768905	-	2571	protein_coding	3-hydroxy-3-methylglutaryl-CoA synthase 2 [Source:HGNC Symbol;Acc:HGNC:5008]	-	4	18	2	152	91	158	0.0693434	0.308313	0.0348335	1.80073	1.75706	3.10441
ENSG00000175161	333.032	418.685	387.121	799.392	1237.72	1034.22	379.613	1023.78	-1.42921	3.37512804832095e-15	2.86338221820195e-13	CADM2	3	84958981	86074429	+	9990	protein_coding	cell adhesion molecule 2 [Source:HGNC Symbol;Acc:HGNC:29849]	-	326	415	379	1146	1082	899	1.45445	1.82938	1.6988	3.49402	5.37662	4.54588
ENSG00000102466	484.224	456.013	537.271	1047.02	1240.01	1016.97	492.503	1101.33	-1.16048	4.08396852953877e-15	3.4517210707177e-13	FGF14	13	101710804	102402457	-	13759	protein_coding	fibroblast growth factor 14 [Source:HGNC Symbol;Acc:HGNC:3671]	-	474	452	526	1501	1084	884	1.53546	1.44668	1.71186	3.32277	3.91102	3.24556
ENSG00000158966	1422.03	1345.84	1522.95	654.302	678.344	754.673	1430.27	695.773	1.04105	4.12508864703826e-15	3.47341733942749e-13	CACHD1	1	64470792	64693058	+	6359	protein_coding	cache domain containing 1 [Source:HGNC Symbol;Acc:HGNC:29314]	-	1392	1334	1491	938	593	656	9.75658	9.23821	10.4992	4.49283	4.62928	5.21122
ENSG00000177133	197.163	188.66	233.907	24.4143	58.3399	23.0083	206.577	35.2542	2.5729	4.53429215391813e-15	3.80372970911893e-13	LINC00982	1	3059615	3068437	-	5600	antisense	long intergenic non-protein coding RNA 982 [Source:HGNC Symbol;Acc:HGNC:48664]	-	193	187	229	35	51	20	1.53609	1.47053	1.83112	0.190365	0.452095	0.180412
ENSG00000155011	1652.9	1715.09	1681.27	779.861	908.272	863.962	1683.09	850.698	0.986227	4.77511279260024e-15	3.99085820829883e-13	DKK2	4	106921802	107283806	-	4319	protein_coding	dickkopf WNT signaling pathway inhibitor 2 [Source:HGNC Symbol;Acc:HGNC:2892]	-	1618	1700	1646	1118	794	751	16.6972	17.3335	17.0654	7.88433	9.12609	8.78377
ENSG00000105855	945.974	925.141	1052.07	267.859	457.568	327.869	974.395	351.098	1.47816	5.25015729524749e-15	4.37163097450941e-13	ITGB8	7	20330702	20415754	+	15156	protein_coding	integrin subunit beta 8 [Source:HGNC Symbol;Acc:HGNC:6163]	-	926	917	1030	384	400	285	2.72316	2.66444	3.04314	0.771707	1.31016	0.949914
ENSG00000138650	1217.71	1212.67	1258.4	2311.68	2404.52	2198.44	1229.59	2304.88	-0.906553	5.75837577084642e-15	4.77711454170366e-13	PCDH10	4	133149315	133208606	+	10161	protein_coding	protocadherin 10 [Source:HGNC Symbol;Acc:HGNC:13404]	-	1192	1202	1232	3314	2102	1911	5.22862	5.20941	5.4293	9.93395	10.2694	9.50054
ENSG00000159216	1406.7	1082.53	1212.43	537.811	552.513	587.862	1233.89	559.396	1.14219	6.22510549915341e-15	5.14532433205761e-13	RUNX1	21	34787801	36004667	-	15574	protein_coding	runt related transcription factor 1 [Source:HGNC Symbol;Acc:HGNC:10471]	Runt	1377	1073	1187	771	483	511	3.94077	3.03403	3.41287	1.50786	1.53955	1.65747
ENSG00000143995	2334.29	2116.63	2128.65	976.57	694.359	1079.09	2193.19	916.673	1.25777	7.77829117270015e-15	6.40555099430933e-13	MEIS1	2	66433452	66573869	+	10934	protein_coding	Meis homeobox 1 [Source:HGNC Symbol;Acc:HGNC:7000]	Homeobox	2285	2098	2084	1400	607	938	9.31438	8.44982	8.53469	3.89991	2.75586	4.33359
ENSG00000168779	227.81	234.06	268.635	75.3354	59.4838	39.1141	243.502	57.9778	2.05002	8.13866898080393e-15	6.67786700826401e-13	SHOX2	3	158095954	158106503	-	5045	protein_coding	short stature homeobox 2 [Source:HGNC Symbol;Acc:HGNC:10854]	Homeobox	223	232	263	108	52	34	1.97011	2.02511	2.33434	0.652032	0.51167	0.340441
ENSG00000259436	230.875	207.829	227.778	827.294	863.659	467.069	222.161	719.341	-1.69653	8.85868721381333e-15	7.24221839785278e-13	AC010247.2	19	42152569	42157523	+	1955	antisense	novel transcript, antisense to POU2F2	-	226	206	223	1186	755	406	5.15239	4.64025	5.10772	18.4775	19.1711	10.4907
ENSG00000265179	309.536	328.894	323.793	1008.66	1190.82	648.835	320.741	949.437	-1.56618	9.37025213662645e-15	7.63268146868246e-13	AP000894.2	18	902766	906667	-	3902	processed_transcript	novel transcript, antisense to ADCYAP1	-	303	326	317	1446	1041	564	3.46101	3.67918	3.63782	11.2872	13.2438	7.30156
ENSG00000074370	170.602	181.598	103.164	604.776	636.019	399.194	151.788	546.663	-1.84954	9.44470355768563e-15	7.66555326295626e-13	ATP2A3	17	3923870	3964464	-	6893	protein_coding	ATPase sarcoplasmic/endoplasmic reticulum Ca2+ transporting 3 [Source:HGNC Symbol;Acc:HGNC:813]	-	167	180	101	867	556	347	1.07983	1.14997	0.656119	3.83104	4.00419	2.54299
ENSG00000150625	2364.94	2733.05	2254.29	4589.88	5845.43	4838.65	2450.76	5091.32	-1.05448	1.00625202518349e-14	8.13761080222128e-13	GPM6A	4	175632934	176002664	-	7040	protein_coding	glycoprotein M6A [Source:HGNC Symbol;Acc:HGNC:4460]	-	2315	2709	2207	6580	5110	4206	14.6563	16.9456	14.0378	28.4682	36.0326	30.1801
ENSG00000158816	128.718	128.128	160.364	26.5069	12.5831	26.4596	139.07	21.8499	2.6492	1.06971186293465e-14	8.61980720519601e-13	VWA5B1	1	20290919	20354894	+	6377	protein_coding	von Willebrand factor A domain containing 5B1 [Source:HGNC Symbol;Acc:HGNC:26538]	-	126	127	157	38	11	23	0.880646	0.877017	1.10243	0.181499	0.0856296	0.182195
ENSG00000054356	6813.88	7055.09	8075.41	18146.1	20628.3	12982.4	7314.79	17252.3	-1.23794	1.08531664224901e-14	8.71431741108652e-13	PTPRN	2	219289623	219309648	-	8261	protein_coding	protein tyrosine phosphatase, receptor type N [Source:HGNC Symbol;Acc:HGNC:9676]	-	6670	6993	7906	26014	18033	11285	35.9866	37.2779	42.8542	95.9137	108.363	69.007
ENSG00000153446	62.3158	76.6748	80.6928	262.976	340.888	219.729	73.2278	274.531	-1.90562	1.10811694358257e-14	8.86572424399411e-13	C16orf89	16	5044122	5066110	-	2067	protein_coding	chromosome 16 open reading frame 89 [Source:HGNC Symbol;Acc:HGNC:28687]	-	61	76	79	377	298	191	1.31534	1.61918	1.71142	5.55529	7.15688	4.66785
ENSG00000101489	865.27	929.177	980.57	1910.59	2246.66	1724.47	925.006	1960.57	-1.08355	1.13010326175221e-14	9.00956791869258e-13	CELF4	18	37243047	37566037	-	6532	protein_coding	CUGBP Elav-like family member 4 [Source:HGNC Symbol;Acc:HGNC:14015]	-	847	921	960	2739	1964	1499	5.77942	6.20918	6.58104	12.7718	14.926	11.5926
ENSG00000149591	3413.07	2770.38	3046.92	1596.69	1616.36	1497.84	3076.79	1570.3	0.970162	1.20329900018742e-14	9.55921135060547e-13	TAGLN	11	117199321	117204782	+	3917	protein_coding	transgelin [Source:HGNC Symbol;Acc:HGNC:11553]	-	3341	2746	2983	2289	1413	1302	38.0163	30.8722	34.1011	17.7991	17.9076	16.7912
ENSG00000150551	725.315	736.481	896.813	1926.63	2286.69	1522	786.203	1911.78	-1.28202	1.25747284873258e-14	9.95440302295979e-13	LYPD1	2	132644853	132671579	-	2412	protein_coding	LY6/PLAUR domain containing 1 [Source:HGNC Symbol;Acc:HGNC:28431]	-	710	730	878	2762	1999	1323	13.1198	13.328	16.3	34.8781	41.1418	27.7081
ENSG00000173198	131.783	104.923	114.4	19.5314	14.871	19.5571	117.035	17.9865	2.69219	1.35460852285003e-14	1.06857223897243e-12	CYSLTR1	X	78271464	78327691	-	5571	protein_coding	cysteinyl leukotriene receptor 1 [Source:HGNC Symbol;Acc:HGNC:17451]	-	129	104	112	28	13	17	1.03206	0.822093	0.900231	0.153084	0.11584	0.154149
ENSG00000110680	1328.04	1441.69	1640.41	5154.2	5868.31	2704.63	1470.05	4575.71	-1.63833	1.93594257312698e-14	1.52181331919723e-12	CALCA	11	14966668	14972354	-	2128	protein_coding	calcitonin related polypeptide alpha [Source:HGNC Symbol;Acc:HGNC:1437]	-	1300	1429	1606	7389	5130	2351	27.2282	29.5721	33.7943	105.76	119.672	55.8091
ENSG00000167642	3005.46	2901.53	1841.63	6622.54	5935.8	6318.08	2582.88	6292.14	-1.28465	1.97614377136541e-14	1.54800223929746e-12	SPINT2	19	38244035	38292614	+	5199	protein_coding	serine peptidase inhibitor, Kunitz type 2 [Source:HGNC Symbol;Acc:HGNC:11247]	-	2942	2876	1803	9494	5189	5492	25.2214	24.3607	15.5291	55.6206	49.5463	53.3623
ENSG00000124491	117.481	84.7458	82.7356	12.5559	5.7196	5.75208	94.9873	8.00919	3.49255	2.04569405777373e-14	1.59691992384962e-12	F13A1	6	6144085	6321013	-	4690	protein_coding	coagulation factor XIII A chain [Source:HGNC Symbol;Acc:HGNC:3531]	-	115	84	81	18	5	5	1.09288	0.788728	0.773359	0.116898	0.052923	0.0538544
ENSG00000171435	163.451	209.847	200.2	528.045	505.612	448.662	191.166	494.107	-1.3713	2.14413253407043e-14	1.66797189034503e-12	KSR2	12	117453012	117968983	-	18294	protein_coding	kinase suppressor of ras 2 [Source:HGNC Symbol;Acc:HGNC:18610]	-	160	208	196	757	442	390	0.389815	0.500698	0.479752	1.26036	1.19939	1.07691
ENSG00000005884	2161.64	2082.32	1849.81	4601.04	4664.9	3539.83	2031.26	4268.59	-1.07167	2.17682351541716e-14	1.68756366460719e-12	ITGA3	17	50055968	50090481	+	9802	protein_coding	integrin subunit alpha 3 [Source:HGNC Symbol;Acc:HGNC:6139]	-	2116	2064	1811	6596	4078	3077	9.62162	9.27291	8.27319	20.4961	20.6529	15.8576
ENSG00000153404	1721.35	1631.36	1842.66	758.237	721.813	949.093	1731.79	809.714	1.09792	2.35544403465555e-14	1.81976263873285e-12	PLEKHG4B	5	92151	189972	+	13304	protein_coding	pleckstrin homology and RhoGEF domain containing G4B [Source:HGNC Symbol;Acc:HGNC:29399]	-	1685	1617	1804	1087	631	825	5.64501	5.3524	6.07188	2.48859	2.35448	3.13253
ENSG00000044524	1015.44	1086.56	1069.43	438.061	534.21	523.439	1057.15	498.57	1.08786	2.44519978714566e-14	1.88263635666469e-12	EPHA3	3	89107524	89482134	+	6674	protein_coding	EPH receptor A3 [Source:HGNC Symbol;Acc:HGNC:3387]	-	994	1077	1047	628	467	455	6.63815	7.10641	7.02473	2.86602	3.47359	3.44389
ENSG00000128710	148.128	107.95	147.086	27.2045	12.5831	20.7075	134.388	20.165	2.70193	2.5248983185217e-14	1.93736395894215e-12	HOXD10	2	176108790	176119942	+	2692	protein_coding	homeobox D10 [Source:HGNC Symbol;Acc:HGNC:5133]	Homeobox	145	107	144	39	11	18	2.40071	1.75037	2.39528	0.441261	0.202845	0.33777
ENSG00000066827	387.175	457.022	357.5	123.466	159.005	143.802	400.566	142.091	1.50212	2.75458500129169e-14	2.10641428568163e-12	ZFAT	8	134477788	134713049	-	8900	protein_coding	zinc finger and AT-hook domain containing [Source:HGNC Symbol;Acc:HGNC:19899]	zf-C2H2	379	453	350	177	139	125	1.898	2.24145	1.76095	0.605744	0.775305	0.709486
ENSG00000164308	237.004	291.566	353.414	57.1991	100.665	51.7687	293.995	69.8776	2.08252	2.81183283873233e-14	2.14290257221628e-12	ERAP2	5	96875939	96919716	+	7422	protein_coding	endoplasmic reticulum aminopeptidase 2 [Source:HGNC Symbol;Acc:HGNC:29499]	-	232	289	346	82	88	45	1.3932	1.71474	2.08749	0.336511	0.588585	0.306278
ENSG00000185518	570.036	588.176	581.192	1175.37	1461.93	1129.71	579.802	1255.67	-1.1141	2.87375234923241e-14	2.18269257822443e-12	SV2B	15	91099950	91301309	+	12454	protein_coding	synaptic vesicle glycoprotein 2B [Source:HGNC Symbol;Acc:HGNC:16874]	-	558	583	569	1685	1278	982	1.99697	2.06149	2.04584	4.12095	5.09413	3.98315
ENSG00000155761	222.702	207.829	310.514	48.131	67.4912	71.3258	247.015	62.316	2.00174	3.38464990222065e-14	2.56207741083248e-12	SPAG17	1	117953861	118185223	-	9552	protein_coding	sperm associated antigen 17 [Source:HGNC Symbol;Acc:HGNC:26620]	-	218	206	304	69	59	62	1.01721	0.949716	1.42511	0.220019	0.306623	0.327885
ENSG00000113361	1886.84	1780.67	1782.39	763.817	1011.22	843.255	1816.63	872.766	1.05975	3.77621807750474e-14	2.84889043014972e-12	CDH6	5	31193750	31329146	+	12379	protein_coding	cadherin 6 [Source:HGNC Symbol;Acc:HGNC:1765]	-	1847	1765	1745	1095	884	733	6.6501	6.27885	6.31218	2.69423	3.54498	2.99118
ENSG00000175264	432.124	499.395	465.771	1213.74	1328.09	883.519	465.763	1141.78	-1.29419	3.8142210691759e-14	2.86793705943855e-12	CHST1	11	45648877	45665622	-	3478	protein_coding	carbohydrate sulfotransferase 1 [Source:HGNC Symbol;Acc:HGNC:1969]	-	423	495	456	1740	1161	768	5.42073	6.26753	5.8709	15.2379	16.5711	11.1546
ENSG00000107736	595.576	578.087	566.892	261.581	267.677	241.587	580.185	256.949	1.17415	4.14810733849585e-14	3.10859163946879e-12	CDH23	10	71396934	71815947	+	18587	protein_coding	cadherin related 23 [Source:HGNC Symbol;Acc:HGNC:13733]	-	583	573	555	375	234	210	1.398	1.35758	1.33707	0.614509	0.624963	0.570734
ENSG00000133048	1369.93	980.63	1830.4	512.699	525.059	434.857	1393.65	490.872	1.50471	4.70257339707184e-14	3.512400502092e-12	CHI3L1	1	203178931	203186749	-	3408	protein_coding	chitinase 3 like 1 [Source:HGNC Symbol;Acc:HGNC:1932]	-	1341	972	1792	735	459	378	17.5378	12.5599	23.5455	6.56892	6.68591	5.60294
ENSG00000161381	993.988	1074.46	1354.41	535.021	493.029	424.503	1140.95	484.185	1.23419	5.21280324216038e-14	3.88060405596853e-12	PLXDC1	17	39063303	39154394	-	9277	protein_coding	plexin domain containing 1 [Source:HGNC Symbol;Acc:HGNC:20945]	-	973	1065	1326	767	431	369	4.67468	5.05549	6.40037	2.51822	2.30631	2.00929
ENSG00000143603	411.693	344.028	365.671	92.7742	154.429	105.838	373.797	117.681	1.67769	5.31618942811213e-14	3.94450728458142e-12	KCNN3	1	154697455	154870280	-	13598	protein_coding	potassium calcium-activated channel subfamily N member 3 [Source:HGNC Symbol;Acc:HGNC:6292]	-	403	341	358	133	135	92	1.32092	1.10433	1.1789	0.297908	0.492841	0.341772
ENSG00000164125	1512.95	1199.56	1316.62	534.323	591.406	691.4	1343.04	605.71	1.15126	5.79415339880767e-14	4.28500515499981e-12	FAM198B	4	158124474	158173318	-	7880	protein_coding	family with sequence similarity 198 member B [Source:HGNC Symbol;Acc:HGNC:25312]	-	1481	1189	1289	766	517	601	8.37676	6.64472	7.3248	2.9608	3.25696	3.85276
ENSG00000116852	3351.77	3500.81	3587.25	8035.08	8444.41	5832.61	3479.94	7437.37	-1.09588	6.03605028441503e-14	4.44926172112192e-12	KIF21B	1	200969390	201023700	-	12150	protein_coding	kinesin family member 21B [Source:HGNC Symbol;Acc:HGNC:29442]	-	3281	3470	3512	11519	7382	5070	12.0359	12.5769	12.9434	28.8765	30.161	21.0793
ENSG00000188523	108.286	146.287	130.743	23.7167	26.3101	19.5571	128.439	23.1946	2.46682	6.93918736497834e-14	5.09826177579879e-12	CFAP77	9	132410043	132573317	+	2147	protein_coding	cilia and flagella associated protein 77 [Source:HGNC Symbol;Acc:HGNC:33776]	-	106	145	128	34	23	17	2.2005	2.97411	2.66961	0.48234	0.531794	0.399982
ENSG00000181541	235.983	226.998	222.671	61.3844	43.4689	78.2283	228.551	61.0272	1.90482	7.03075394769903e-14	5.14871043166676e-12	MAB21L2	4	150581922	150584693	+	2772	protein_coding	mab-21 like 2 [Source:HGNC Symbol;Acc:HGNC:6758]	-	231	225	218	88	38	68	3.7142	3.57446	3.52154	0.966931	0.680516	1.2392
ENSG00000041982	12131.2	11636.4	11965	7182.67	6189.75	6827.72	11910.9	6733.38	0.82263	7.68142999730243e-14	5.60694510387511e-12	TNC	9	115019578	115118257	-	9636	protein_coding	tenascin C [Source:HGNC Symbol;Acc:HGNC:5318]	-	11875	11534	11714	10297	5411	5935	54.9267	52.7113	54.4349	32.5477	27.8759	31.1134
ENSG00000164161	380.024	324.859	425.935	89.2864	152.141	103.537	376.939	114.988	1.72326	7.73718475068734e-14	5.62936529336417e-12	HHIP	4	144646021	144745271	+	12074	protein_coding	hedgehog interacting protein [Source:HGNC Symbol;Acc:HGNC:14866]	-	372	322	417	128	133	90	1.37322	1.17443	1.54651	0.322898	0.546825	0.376544
ENSG00000104368	4064.83	3390.84	3295.13	1956.63	1624.37	1448.37	3583.6	1676.46	1.0946	7.86085350809599e-14	5.70089382480691e-12	PLAT	8	42175233	42207724	-	6618	protein_coding	plasminogen activator, tissue type [Source:HGNC Symbol;Acc:HGNC:9051]	-	3979	3361	3226	2805	1420	1259	26.7975	22.3647	21.8276	12.9096	10.6515	9.60999
ENSG00000171617	5156.89	4750.81	4508.58	2534.9	2561.24	2807.01	4805.43	2634.38	0.867521	8.23671895213729e-14	5.95427380970902e-12	ENC1	5	74627406	74641424	-	5858	protein_coding	ectodermal-neural cortex 1 [Source:HGNC Symbol;Acc:HGNC:3345]	-	5048	4709	4414	3634	2239	2440	38.4076	35.3998	33.7406	18.8948	18.9737	21.0409
ENSG00000128709	133.826	157.385	175.686	34.8775	38.8933	27.61	155.632	33.7936	2.20022	8.58646815171166e-14	6.18721080085838e-12	HOXD9	2	176122720	176124937	+	1870	protein_coding	homeobox D9 [Source:HGNC Symbol;Acc:HGNC:5140]	Homeobox	131	156	172	50	34	24	3.12232	3.6737	4.11866	0.814394	0.902578	0.648326
ENSG00000142552	1563	1576.88	1830.4	3616.8	4018.59	2907.1	1656.76	3514.16	-1.08496	8.63456444031957e-14	6.20198970438545e-12	RCN3	19	49527618	49546962	+	2093	protein_coding	reticulocalbin 3 [Source:HGNC Symbol;Acc:HGNC:21145]	-	1530	1563	1792	5185	3513	2527	32.5814	32.886	38.3388	75.4546	83.3214	60.9902
ENSG00000205517	187.969	168.483	91.9285	627.795	503.324	440.609	149.46	523.91	-1.81151	9.08624567860371e-14	6.50563615752766e-12	RGL3	19	11384341	11419342	-	4358	protein_coding	ral guanine nucleotide dissociation stimulator like 3 [Source:HGNC Symbol;Acc:HGNC:30282]	-	184	167	90	900	440	383	1.88182	1.68752	0.92475	6.29015	5.01202	4.43952
ENSG00000185187	200.228	200.767	172.621	538.509	446.129	452.113	191.205	478.917	-1.32726	9.67871068980558e-14	6.90783408660981e-12	SIGIRR	11	405716	417455	-	3496	protein_coding	single Ig and TIR domain containing [Source:HGNC Symbol;Acc:HGNC:30575]	-	196	199	169	772	390	393	2.4988	2.5067	2.16463	6.72592	5.53785	5.67865
ENSG00000166923	1645.75	1625.3	1494.35	851.011	827.054	849.007	1588.47	842.357	0.914903	9.73294903072716e-14	6.92456202875975e-12	GREM1	15	32717974	32745107	+	14606	protein_coding	gremlin 1, DAN family BMP antagonist [Source:HGNC Symbol;Acc:HGNC:2001]	-	1611	1611	1463	1220	723	738	4.91599	4.85719	4.4852	2.5441	2.45728	2.5524
ENSG00000005981	198.185	290.557	215.521	643.141	585.687	576.358	234.754	601.729	-1.35882	1.06518257120776e-13	7.5543957621113e-12	ASB4	7	95478444	95540232	+	4605	protein_coding	ankyrin repeat and SOCS box containing 4 [Source:HGNC Symbol;Acc:HGNC:16009]	-	194	288	211	922	512	501	1.87767	2.75413	2.05174	6.09828	5.51935	5.49581
ENSG00000165449	1832.7	1687.85	1588.32	705.223	829.341	921.483	1702.96	818.683	1.05916	1.12685350357922e-13	7.96664165643651e-12	SLC16A9	10	59650761	59736002	-	4429	protein_coding	solute carrier family 16 member 9 [Source:HGNC Symbol;Acc:HGNC:23520]	-	1794	1673	1555	1011	725	801	18.0536	16.6346	15.7215	6.95267	8.12606	9.13589
ENSG00000125148	435.189	413.64	600.599	177.875	138.414	86.2812	483.143	134.19	1.83674	1.30519729777446e-13	9.19857230362555e-12	MT2A	16	56608199	56609497	+	1299	protein_coding	metallothionein 2A [Source:HGNC Symbol;Acc:HGNC:7406]	-	426	410	588	255	121	75	14.6166	13.8994	20.2692	5.97912	4.62406	2.91659
ENSG00000269993	6.12942	14.1243	11.2357	96.9595	140.702	72.4762	10.4965	103.379	-3.29766	1.41257913196585e-13	9.9242512640176e-12	KC877982.1	X	151182386	151182855	+	470	lincRNA	novel transcript	-	6	14	11	139	123	63	0.568985	1.31175	1.04801	9.00789	12.9914	6.77122
ENSG00000151572	679.344	619.451	724.192	325.058	289.412	248.49	674.329	287.653	1.22424	1.4294102986992e-13	1.00112156807961e-11	ANO4	12	100717526	101128641	+	4997	protein_coding	anoctamin 4 [Source:HGNC Symbol;Acc:HGNC:23837]	-	665	614	709	466	253	216	5.93143	5.41103	6.3534	2.84042	2.51338	2.18358
ENSG00000254615	310.557	244.149	314.6	879.611	893.401	583.261	289.769	785.424	-1.43998	1.55587860278228e-13	1.08631250769414e-11	AC027031.2	8	106270144	106272899	+	1419	lincRNA	novel transcript	-	304	242	308	1261	781	507	9.54857	7.51024	9.71936	27.0669	27.3222	18.0489
ENSG00000101463	326.903	288.539	330.943	124.861	100.665	85.1308	315.461	103.552	1.59502	1.57125636104878e-13	1.09365280213928e-11	SYNDIG1	20	24469199	24666616	+	2847	protein_coding	synapse differentiation inducing 1 [Source:HGNC Symbol;Acc:HGNC:15885]	-	320	286	324	179	88	74	5.00968	4.42384	5.09597	1.91501	1.53442	1.31301
ENSG00000102024	7798.67	7352.71	7047.85	3161.3	3109.17	4333.62	7399.74	3534.7	1.06633	1.6047906340999e-13	1.11354638999487e-11	PLS3	X	115561174	115650861	+	4099	protein_coding	plastin 3 [Source:HGNC Symbol;Acc:HGNC:9091]	-	7634	7288	6900	4532	2718	3767	83.0083	78.2981	75.3773	33.6758	32.9169	46.4239
ENSG00000285756	839.731	793.987	823.271	423.413	380.925	345.125	818.996	383.154	1.09223	1.66418486052185e-13	1.15120627797699e-11	BX890604.2	X	3817528	3937855	-	14235	lincRNA	novel transcript	-	822	787	806	607	333	300	2.57372	2.43466	2.5354	1.29879	1.16127	1.0646
ENSG00000196549	4326.35	3943.71	4426.87	1395.1	1113.03	2190.39	4232.31	1566.18	1.43477	1.87773361522105e-13	1.29165384191608e-11	MME	3	155024124	155183729	+	9620	protein_coding	membrane metalloendopeptidase [Source:HGNC Symbol;Acc:HGNC:7154]	-	4235	3909	4334	2000	973	1904	19.6212	17.8942	20.1736	6.33229	5.02094	9.99806
ENSG00000133169	1994.11	2175.14	2280.85	4575.93	5472.51	3730.8	2150.03	4593.08	-1.0951	1.87870654882376e-13	1.29165384191608e-11	BEX1	X	103062651	103064240	-	864	protein_coding	brain expressed X-linked 1 [Source:HGNC Symbol;Acc:HGNC:1036]	-	1952	2156	2233	6560	4784	3243	100.696	109.889	115.73	231.258	274.869	189.608
ENSG00000260025	32.6903	30.2663	31.6643	142.3	162.437	127.696	31.5403	144.144	-2.19202	1.93750766251242e-13	1.32801973379891e-11	AC009414.2	2	36354749	36355114	-	366	lincRNA	novel transcript	-	32	30	31	204	142	111	3.89687	3.60962	3.79271	16.9768	19.2599	15.3203
ENSG00000162643	140.977	101.897	146.064	19.5314	24.0223	27.61	129.646	23.7212	2.46796	1.97687298875231e-13	1.35088323808904e-11	WDR63	1	84999147	85133138	+	3923	protein_coding	WD repeat domain 63 [Source:HGNC Symbol;Acc:HGNC:30711]	-	138	101	143	28	21	24	1.56786	1.13377	1.63225	0.217393	0.265735	0.309042
ENSG00000164488	760.049	776.836	620.007	326.453	242.511	182.916	718.964	250.627	1.51208	2.11294284858383e-13	1.43949033702611e-11	DACT2	6	168292830	168319754	-	4223	protein_coding	dishevelled binding antagonist of beta catenin 2 [Source:HGNC Symbol;Acc:HGNC:21231]	-	744	770	607	468	212	159	7.85234	8.02954	6.43631	3.37544	2.49208	1.90195
ENSG00000149527	823.386	785.916	1026.53	349.473	311.146	166.81	878.612	275.81	1.66595	2.13728963593891e-13	1.45167811465796e-11	PLCH2	1	2425980	2505530	+	10781	protein_coding	phospholipase C eta 2 [Source:HGNC Symbol;Acc:HGNC:29037]	-	806	779	1005	501	272	145	3.33214	3.18199	4.17423	1.41542	1.25244	0.679412
ENSG00000123901	328.946	284.504	312.557	692.667	933.438	654.587	308.669	760.231	-1.2993	2.2174114590128e-13	1.50156157896162e-11	GPR83	11	94377311	94401419	-	4282	protein_coding	G protein-coupled receptor 83 [Source:HGNC Symbol;Acc:HGNC:4523]	-	322	282	306	993	816	569	3.35163	2.90017	3.19996	7.06332	9.46	6.71258
ENSG00000183018	435.189	409.605	418.785	918.673	792.736	897.324	421.193	869.578	-1.04685	2.57034320461803e-13	1.73532900679347e-11	SPNS2	17	4498838	4539035	+	4111	protein_coding	sphingolipid transporter 2 [Source:HGNC Symbol;Acc:HGNC:26992]	-	426	406	410	1317	693	780	4.61859	4.3491	4.46587	9.75763	8.36823	9.58454
ENSG00000137752	234.961	199.758	189.986	59.2918	65.2034	57.5208	208.235	60.672	1.78077	2.58780668396516e-13	1.74188831942829e-11	CASP1	11	105025443	105035250	-	3698	protein_coding	caspase 1 [Source:HGNC Symbol;Acc:HGNC:1499]	-	230	198	186	85	57	50	2.77209	2.35787	2.25224	0.700097	0.765166	0.68301
ENSG00000115474	90.9198	75.6659	75.5856	6.27795	4.57568	11.5042	80.7238	7.4526	3.46073	2.71202657684941e-13	1.82005317912622e-11	KCNJ13	2	232766464	232776568	-	2977	protein_coding	potassium voltage-gated channel subfamily J member 13 [Source:HGNC Symbol;Acc:HGNC:6259]	-	89	75	74	9	4	10	1.33247	1.10944	1.11307	0.0920809	0.0667005	0.169686
ENSG00000197261	16.3451	20.1776	29.6214	130.442	159.005	103.537	22.048	130.995	-2.57096	2.75945837865867e-13	1.84637331157751e-11	C6orf141	6	49550646	49561907	+	2940	protein_coding	chromosome 6 open reading frame 141 [Source:HGNC Symbol;Acc:HGNC:21351]	-	16	20	29	187	139	90	0.24256	0.299574	0.441692	1.93732	2.34701	1.54639
ENSG00000180178	667.086	570.016	838.592	207.87	255.094	304.86	691.898	255.941	1.44027	3.15790636259681e-13	2.10670774017512e-11	FAR2P1	2	129990456	130051131	-	8075	transcribed_unprocessed_pseudogene	fatty acyl-CoA reductase 2 pseudogene 1 [Source:HGNC Symbol;Acc:HGNC:49284]	-	653	565	821	298	223	265	3.60427	3.08125	4.55271	1.12403	1.37091	1.65778
ENSG00000072201	224.746	270.379	225.735	544.787	529.635	595.915	240.287	556.779	-1.21173	3.31220696413882e-13	2.20310760259672e-11	LNX1	4	53459301	53701405	-	5725	protein_coding	ligand of numb-protein X 1 [Source:HGNC Symbol;Acc:HGNC:6657]	-	220	268	221	781	463	518	1.71275	2.06149	1.72857	4.1551	4.0147	4.57065
ENSG00000130287	1211.58	1198.55	1299.26	2608.14	2806.03	2093.76	1236.46	2502.64	-1.01752	3.34065334163912e-13	2.21547399488881e-11	NCAN	19	19211973	19252233	+	6905	protein_coding	neurocan [Source:HGNC Symbol;Acc:HGNC:2465]	-	1186	1188	1272	3739	2453	1820	7.6554	7.57659	8.24884	16.4929	17.6352	13.3147
ENSG00000130675	14.302	14.1243	9.19285	121.374	101.809	74.777	12.5397	99.3199	-2.99087	4.01908561777627e-13	2.65756126055429e-11	MNX1	7	156994051	157010651	-	4202	protein_coding	motor neuron and pancreas homeobox 1 [Source:HGNC Symbol;Acc:HGNC:4979]	Homeobox	14	14	9	174	89	65	0.148497	0.146721	0.0959082	1.26124	1.05143	0.781414
ENSG00000146276	28.604	29.2575	49.0285	166.017	176.164	146.103	35.63	162.761	-2.19251	4.04537759685191e-13	2.66710202734383e-11	GABRR1	6	89177501	89231278	-	3778	protein_coding	gamma-aminobutyric acid type A receptor rho1 subunit [Source:HGNC Symbol;Acc:HGNC:4090]	-	28	29	48	238	154	127	0.330326	0.338031	0.568916	1.91876	2.02351	1.69811
ENSG00000163453	4434.64	3821.63	3890.62	2120.55	1458.5	2044.29	4048.96	1874.45	1.11021	4.4346897388673e-13	2.9152249914975e-11	IGFBP7	4	57030773	57110385	-	1930	protein_coding	insulin like growth factor binding protein 7 [Source:HGNC Symbol;Acc:HGNC:5476]	-	4341	3788	3809	3040	1275	1777	100.249	86.4318	88.3737	47.9758	32.7945	46.5108
ENSG00000106278	796.825	837.369	863.106	316.688	402.66	418.751	832.433	379.366	1.13892	5.72982485637377e-13	3.75562456037886e-11	PTPRZ1	7	121873089	122062036	+	9917	protein_coding	protein tyrosine phosphatase, receptor type Z1 [Source:HGNC Symbol;Acc:HGNC:9685]	-	780	830	845	454	352	364	3.50559	3.68569	3.81545	1.39438	1.76202	1.85415
ENSG00000069482	157.322	156.376	170.578	46.0383	40.0372	28.7604	161.425	38.2786	2.05878	6.02621253118396e-13	3.93841017808366e-11	GAL	11	68683779	68691175	+	1300	protein_coding	galanin and GMAP prepropeptide [Source:HGNC Symbol;Acc:HGNC:4114]	-	154	155	167	66	35	25	5.27988	5.2506	5.75231	1.54635	1.33651	0.97145
ENSG00000169181	151.192	173.527	153.214	43.9457	40.0372	27.61	159.311	37.1976	2.08291	6.27368081224983e-13	4.08825773973915e-11	GSG1L	16	27787535	28063509	-	5213	protein_coding	GSG1 like [Source:HGNC Symbol;Acc:HGNC:28283]	-	148	172	150	63	35	24	1.26538	1.45299	1.28847	0.368094	0.333294	0.232567
ENSG00000106483	795.804	907.99	1086.8	2799.97	2292.41	1732.53	930.198	2274.97	-1.29121	6.7060963394871e-13	4.35741207816038e-11	SFRP4	7	37905932	38025695	-	3606	protein_coding	secreted frizzled related protein 4 [Source:HGNC Symbol;Acc:HGNC:10778]	-	779	900	1064	4014	2004	1506	9.6285	10.991	13.2125	33.9045	27.588	21.0971
ENSG00000058335	105.222	169.492	156.278	381.56	498.749	395.743	143.664	425.351	-1.56411	6.82942187913603e-13	4.42475684976185e-11	RASGRF1	15	78959947	79090773	-	9929	protein_coding	Ras protein specific guanine nucleotide releasing factor 1 [Source:HGNC Symbol;Acc:HGNC:9875]	-	103	168	153	547	436	344	0.462358	0.745117	0.69001	1.67798	2.17986	1.75016
ENSG00000048740	871.4	840.396	797.735	1538.1	1901.19	1546.16	836.51	1661.82	-0.98959	6.92657315568424e-13	4.47480510592222e-11	CELF2	10	10798397	11336675	+	10978	protein_coding	CUGBP Elav-like family member 2 [Source:HGNC Symbol;Acc:HGNC:2550]	-	853	833	781	2205	1662	1344	3.46316	3.34151	3.18564	6.11775	7.51546	6.18444
ENSG00000105664	232.918	207.829	290.085	49.5261	81.2183	29.9108	243.611	53.5517	2.18942	7.02264682063853e-13	4.52387237311161e-11	COMP	19	18782773	18791314	-	3101	protein_coding	cartilage oligomeric matrix protein [Source:HGNC Symbol;Acc:HGNC:2227]	-	228	206	284	71	71	26	3.27703	2.92541	4.10096	0.697369	1.13659	0.423541
ENSG00000117228	551.648	579.096	611.835	258.791	266.533	186.367	580.86	237.231	1.28835	7.14780666799348e-13	4.5913425574237e-11	GBP1	1	89052319	89065360	-	4992	protein_coding	guanylate binding protein 1 [Source:HGNC Symbol;Acc:HGNC:4182]	-	540	574	599	371	233	162	4.82132	5.06359	5.37306	2.26363	2.31702	1.63932
ENSG00000205502	39.8413	62.5505	53.1142	413.647	318.01	133.448	51.8353	288.368	-2.47986	8.04891000236214e-13	5.15543004766683e-11	C2CD4B	15	62163535	62165283	-	1579	protein_coding	C2 calcium dependent domain containing 4B [Source:HGNC Symbol;Acc:HGNC:33628]	-	39	62	52	593	278	116	1.10085	1.72914	1.47466	11.4388	8.73998	3.71108
ENSG00000145626	4.08628	7.06215	9.19285	77.4281	60.6277	104.688	6.78043	80.9145	-3.57564	8.65169488696439e-13	5.52577853547538e-11	UGT3A1	5	35951010	36001028	-	8485	protein_coding	UDP glycosyltransferase family 3 member A1 [Source:HGNC Symbol;Acc:HGNC:26625]	-	4	7	9	111	53	91	0.0210114	0.0363301	0.0474963	0.398453	0.310079	0.541768
ENSG00000170989	377.981	439.871	509.692	169.505	129.263	186.367	442.515	161.712	1.45031	9.30509025067796e-13	5.92626172849127e-11	S1PR1	1	101236865	101243713	+	5223	protein_coding	sphingosine-1-phosphate receptor 1 [Source:HGNC Symbol;Acc:HGNC:3165]	-	370	436	499	243	113	162	3.15739	3.6761	4.27809	1.41707	1.074	1.56682
ENSG00000249790	110.33	123.083	103.164	383.653	256.238	502.732	112.192	380.874	-1.76327	1.09596779903243e-12	6.96032431012633e-11	AC092490.1	12	8788257	8795789	+	2279	lincRNA	novel transcript	-	108	122	101	550	224	437	2.11216	2.35742	1.98448	7.35063	4.87923	9.68637
ENSG00000271824	36.7765	22.1953	28.6	145.09	202.474	112.741	29.1906	153.435	-2.39351	1.10737939540266e-12	7.01298692040638e-11	SMIM32	5	136191468	136193134	-	1667	protein_coding	small integral membrane protein 32 [Source:HGNC Symbol;Acc:HGNC:53640]	-	36	22	28	208	177	98	0.962529	0.581176	0.752128	3.80044	5.27091	2.96971
ENSG00000115507	105.222	105.932	115.421	18.8339	12.5831	24.1587	108.858	18.5252	2.55346	1.19499966203516e-12	7.54662427018945e-11	OTX1	2	63050057	63057836	+	4833	protein_coding	orthodenticle homeobox 1 [Source:HGNC Symbol;Acc:HGNC:8521]	TF_Otx	103	105	113	27	11	21	0.949877	0.956739	1.04696	0.170158	0.112986	0.219496
ENSG00000164023	536.325	512.51	549.528	202.987	234.503	261.144	532.788	232.878	1.19965	1.33622023561954e-12	8.41481886196034e-11	SGMS2	4	107824563	107915047	+	7635	protein_coding	sphingomyelin synthase 2 [Source:HGNC Symbol;Acc:HGNC:28395]	-	525	508	538	291	205	227	3.06477	2.93005	3.15531	1.16089	1.33288	1.5019
ENSG00000070748	79.6825	80.7103	97.0356	6.27795	2.28784	14.9554	85.8095	7.8404	3.47962	1.34038975696404e-12	8.41749790951551e-11	CHAT	10	49609095	49665104	+	3750	protein_coding	choline O-acetyltransferase [Source:HGNC Symbol;Acc:HGNC:1912]	-	78	80	95	9	2	13	0.927065	0.939463	1.13439	0.0731	0.0264756	0.17512
ENSG00000167880	5.10785	3.02663	8.17142	57.8967	84.65	79.3787	5.4353	73.9751	-3.76274	1.40179211686449e-12	8.7785767051107e-11	EVPL	17	76004502	76027452	-	7510	protein_coding	envoplakin [Source:HGNC Symbol;Acc:HGNC:3503]	-	5	3	8	83	74	69	0.0296741	0.0175915	0.0477001	0.336623	0.489147	0.464123
ENSG00000165868	2243.37	2197.34	2442.23	1204.67	1358.98	1149.27	2294.31	1237.64	0.890852	1.48361142060907e-12	9.26515332170365e-11	HSPA12A	10	116671192	116850236	-	11834	protein_coding	heat shock protein family A (Hsp70) member 12A [Source:HGNC Symbol;Acc:HGNC:19022]	-	2196	2178	2391	1727	1188	999	8.27081	8.10489	9.04726	4.44495	4.98348	4.2644
ENSG00000140067	56.1864	68.6037	89.8856	6.9755	4.57568	2.30083	71.5586	4.61734	3.87605	1.56844989386231e-12	9.76783670742727e-11	FAM181A	14	93918894	93929608	+	2202	protein_coding	family with sequence similarity 181 member A [Source:HGNC Symbol;Acc:HGNC:20491]	-	55	68	88	10	4	2	1.11325	1.35992	1.78951	0.138321	0.0901759	0.0458814
ENSG00000215187	73.5531	78.6925	69.4571	7.67305	6.86352	8.05291	73.9009	7.52983	3.29233	1.59554417505756e-12	9.90912269161437e-11	FAM166B	9	35561831	35563899	-	1372	protein_coding	family with sequence similarity 166 member B [Source:HGNC Symbol;Acc:HGNC:34242]	-	72	78	68	11	6	7	2.33897	2.50358	2.21934	0.244199	0.217092	0.257732
ENSG00000163273	130.761	177.563	218.585	574.084	863.659	410.698	175.636	616.147	-1.81018	1.6228151802091e-12	1.00507247607331e-10	NPPC	2	231921820	231926403	-	1071	protein_coding	natriuretic peptide C [Source:HGNC Symbol;Acc:HGNC:7941]	-	128	176	214	823	755	357	5.32681	7.23676	8.94733	23.4054	34.9949	16.8385
ENSG00000177519	440.297	402.542	504.585	1411.84	1511.12	807.592	449.142	1243.52	-1.47002	1.69964154834815e-12	1.04976212335064e-10	RPRM	2	153477338	153478808	-	1471	protein_coding	reprimo, TP53 dependent G2 arrest mediator homolog [Source:HGNC Symbol;Acc:HGNC:24201]	-	431	399	494	2024	1321	702	13.0591	11.9449	15.0378	41.9087	44.5798	24.1073
ENSG00000157554	154.257	152.341	120.528	329.244	430.114	385.389	142.375	381.582	-1.41928	1.78514503849272e-12	1.09955152754502e-10	ERG	21	38380027	38661780	-	7588	protein_coding	ERG, ETS transcription factor [Source:HGNC Symbol;Acc:HGNC:3446]	ETS	151	151	118	472	376	335	0.886945	0.876336	0.696344	1.89461	2.45985	2.23019
ENSG00000198597	161.408	179.58	185.9	55.1065	46.9007	42.5654	175.629	48.1908	1.85397	1.83591259415703e-12	1.12773188365679e-10	ZNF536	19	30228290	30713538	+	8631	protein_coding	zinc finger protein 536 [Source:HGNC Symbol;Acc:HGNC:29025]	zf-C2H2	158	178	182	79	41	37	0.815911	0.908196	0.944234	0.278787	0.235814	0.216553
ENSG00000182853	20.4314	22.1953	23.4928	196.012	175.02	73.6266	22.0399	148.219	-2.75484	1.85660996316285e-12	1.13733801612608e-10	VMO1	17	4785285	4786433	-	803	protein_coding	vitelline membrane outer layer 1 homolog [Source:HGNC Symbol;Acc:HGNC:30387]	-	20	22	23	281	153	64	1.1101	1.2065	1.28257	10.6585	9.45853	4.02614
ENSG00000135406	5150.76	5017.15	5702.63	2775.55	2689.35	1803.85	5290.18	2422.92	1.12585	1.95686455630795e-12	1.19268095412447e-10	PRPH	12	49293252	49298686	+	4353	protein_coding	peripherin [Source:HGNC Symbol;Acc:HGNC:9461]	-	5042	4973	5583	3979	2351	1568	51.6251	50.3096	57.4312	27.8414	26.8109	18.1962
ENSG00000128918	287.061	272.397	258.421	80.2183	45.7568	101.237	272.627	75.7372	1.84489	1.95756281501615e-12	1.19268095412447e-10	ALDH1A2	15	57953424	58497866	-	8622	protein_coding	aldehyde dehydrogenase 1 family member A2 [Source:HGNC Symbol;Acc:HGNC:15472]	-	281	270	253	115	40	88	1.4526	1.37904	1.31396	0.406252	0.230303	0.515583
ENSG00000256463	323.838	383.374	413.678	110.213	73.2108	154.156	373.63	112.526	1.73243	1.99788112510007e-12	1.21395576904053e-10	SALL3	18	78980275	79002677	+	7397	protein_coding	spalt like transcription factor 3 [Source:HGNC Symbol;Acc:HGNC:10527]	zf-C2H2	317	380	405	158	64	134	1.91008	2.26229	2.45171	0.65059	0.429509	0.91511
ENSG00000263711	0	0	0	80.9158	84.65	70.1754	0	78.5804	-8.71483	2.04429588374918e-12	1.23881024416305e-10	AC079062.1	18	73151241	73264480	-	6856	processed_transcript	uncharacterized LOC400655 [Source:NCBI gene;Acc:400655]	-	0	0	0	116	74	61	0	0	0	0.515339	0.535807	0.449452
ENSG00000064300	1690.7	1529.46	1788.52	958.434	788.16	791.486	1669.56	846.027	0.978263	2.07564762823025e-12	1.25442768757722e-10	NGFR	17	49495293	49515017	+	4150	protein_coding	nerve growth factor receptor [Source:HGNC Symbol;Acc:HGNC:7809]	-	1655	1516	1751	1374	689	688	17.7745	16.0869	18.8933	10.0843	8.24174	8.37461
ENSG00000099260	335.075	301.655	356.478	89.984	113.248	141.501	331.069	114.911	1.53808	2.15085921120424e-12	1.29639723287651e-10	PALMD	1	99645943	99694541	+	8244	protein_coding	palmdelphin [Source:HGNC Symbol;Acc:HGNC:15846]	-	328	299	349	129	99	123	1.7733	1.59718	1.89564	0.476604	0.596135	0.753687
ENSG00000182253	713.056	706.215	808.971	322.966	391.22	293.356	742.747	335.847	1.14624	2.26185789489366e-12	1.35965479125666e-10	SYNM	15	99098217	99135593	+	7819	protein_coding	synemin [Source:HGNC Symbol;Acc:HGNC:24466]	-	698	700	792	463	342	255	3.97879	3.94246	4.53569	1.80358	2.17131	1.64745
ENSG00000167858	130.761	94.8346	97.0356	13.951	13.727	24.1587	107.544	17.2789	2.65866	2.32737476540222e-12	1.39530771935394e-10	TEKT1	17	6789133	6831761	-	3847	protein_coding	tektin 1 [Source:HGNC Symbol;Acc:HGNC:15534]	-	128	94	95	20	12	21	1.48298	1.07604	1.10578	0.158348	0.154848	0.275754
ENSG00000168386	523.044	576.07	443.3	219.031	228.784	216.278	514.138	221.364	1.21625	2.54006173164128e-12	1.51876776198828e-10	FILIP1L	3	99830141	100114513	-	5903	protein_coding	filamin A interacting protein 1 like [Source:HGNC Symbol;Acc:HGNC:24589]	-	512	571	434	314	200	188	3.86584	4.25975	3.2922	1.62018	1.68192	1.60883
ENSG00000170091	6159.05	6399.32	6658.69	11773.3	13562.3	10291.6	6405.68	11875.7	-0.890581	2.8833741989147e-12	1.71946999310346e-10	NSG2	5	174045604	174243501	+	3946	protein_coding	neuronal vesicle trafficking associated 2 [Source:HGNC Symbol;Acc:HGNC:24955]	-	6029	6343	6519	16878	11856	8946	68.0981	70.7878	73.9764	130.278	149.152	114.524
ENSG00000102934	58.2295	79.7014	56.1785	224.611	213.913	200.172	64.7031	212.899	-1.71931	3.18866358021161e-12	1.89649562461157e-10	PLLP	16	57248547	57284687	-	8720	protein_coding	plasmolipin [Source:HGNC Symbol;Acc:HGNC:18553]	-	57	79	55	322	187	174	0.291344	0.398962	0.282433	1.12472	1.06457	1.00799
ENSG00000272398	11519.2	11410.4	10288.8	17514.1	20166.2	20260	11072.8	19313.4	-0.802468	3.38783365406453e-12	2.00963789474086e-10	CD24	6	106969831	106975627	-	3097	protein_coding	CD24 molecule [Source:HGNC Symbol;Acc:HGNC:1645]	-	11276	11310	10073	25108	17629	17611	162.278	160.821	145.642	246.932	282.575	287.254
ENSG00000111834	179.796	159.403	174.664	50.2236	46.9007	50.6183	171.288	49.2475	1.79662	3.5439544979315e-12	2.09671539532884e-10	RSPH4A	6	116616479	116632985	+	2840	protein_coding	radial spoke head component 4A [Source:HGNC Symbol;Acc:HGNC:21558]	-	176	158	171	72	41	44	2.76211	2.44996	2.69617	0.772183	0.71666	0.782633
ENSG00000134184	55.1648	61.5416	73.5428	179.968	213.913	264.596	63.4164	219.492	-1.78695	4.0476808776937e-12	2.38845043286902e-10	GSTM1	1	109687814	109709039	+	2512	protein_coding	glutathione S-transferase mu 1 [Source:HGNC Symbol;Acc:HGNC:4632]	-	54	61	72	258	187	230	0.958123	1.06938	1.28346	3.12828	3.69547	4.62522
ENSG00000103260	2161.64	1985.47	2210.37	915.186	1119.9	623.525	2119.16	886.203	1.2574	4.15074115369017e-12	2.44285242453566e-10	METRN	16	715115	719655	+	3692	protein_coding	meteorin, glial cell differentiation regulator [Source:HGNC Symbol;Acc:HGNC:14151]	-	2116	1968	2164	1312	979	542	25.5447	23.4738	26.2461	10.8238	13.1634	7.41586
ENSG00000135144	604.77	545.803	681.292	1658.77	1624.37	1062.98	610.622	1448.71	-1.24743	4.16166810639185e-12	2.44288831247785e-10	DTX1	12	113056709	113098028	+	4387	protein_coding	deltex E3 ubiquitin ligase 1 [Source:HGNC Symbol;Acc:HGNC:3060]	-	592	541	667	2378	1420	924	6.01452	5.43063	6.80812	16.5101	16.0682	10.6397
ENSG00000164972	141.998	172.518	185.9	32.7849	54.9081	32.2116	166.805	39.9682	2.07497	4.20690402791347e-12	2.46301084259246e-10	C9orf24	9	34379019	34397832	-	1439	protein_coding	chromosome 9 open reading frame 24 [Source:HGNC Symbol;Acc:HGNC:19919]	-	139	171	182	47	48	28	4.30528	5.23307	5.66343	0.994817	1.65588	0.982927
ENSG00000178233	1150.29	1136	1205.28	2745.56	3096.59	1915.44	1163.86	2585.86	-1.15202	4.510706777e-12	2.63401843533803e-10	TMEM151B	6	44270466	44307506	+	5459	protein_coding	transmembrane protein 151B [Source:HGNC Symbol;Acc:HGNC:21315]	-	1126	1126	1180	3936	2707	1665	9.19332	9.08335	9.67917	21.9608	24.6163	15.4073
ENSG00000162949	5.10785	4.03551	4.08571	53.0138	74.3548	70.1754	4.40969	65.848	-3.89532	4.60080608085253e-12	2.67967156242815e-10	CAPN13	2	30722771	30820542	-	5191	protein_coding	calpain 13 [Source:HGNC Symbol;Acc:HGNC:16663]	-	5	4	4	76	65	61	0.0429305	0.0339336	0.0345047	0.445932	0.621599	0.593612
ENSG00000206052	485.246	546.812	542.378	931.927	1132.48	1084.84	524.812	1049.75	-0.998544	5.18660219366815e-12	3.0130540185542e-10	DOK6	18	69401055	69849087	+	9387	protein_coding	docking protein 6 [Source:HGNC Symbol;Acc:HGNC:28301]	-	475	542	531	1336	990	943	2.25535	2.54269	2.53301	4.33497	5.23547	5.07468
ENSG00000140807	949.039	954.399	896.813	401.789	350.039	517.687	933.417	423.172	1.14264	5.25576888345245e-12	3.04536587726232e-10	NKD1	16	50548330	50649249	+	17425	protein_coding	naked cuticle homolog 1 [Source:HGNC Symbol;Acc:HGNC:17045]	-	929	946	878	576	306	450	2.37624	2.39078	2.25627	1.00683	0.871759	1.30456
ENSG00000105479	150.171	123.083	157.3	36.9702	21.7345	36.8133	143.518	31.8393	2.15869	5.32931607898302e-12	3.08004329274283e-10	CCDC114	19	48296457	48321894	-	4299	protein_coding	coiled-coil domain containing 114 [Source:HGNC Symbol;Acc:HGNC:26560]	-	147	122	154	53	19	32	1.52404	1.24972	1.60407	0.375504	0.219399	0.376016
ENSG00000006747	92.9629	74.657	86.8213	7.67305	9.15135	16.1058	84.8138	10.9767	2.98802	5.35417676019708e-12	3.08647697237823e-10	SCIN	7	12570577	12660179	+	11623	protein_coding	scinderin [Source:HGNC Symbol;Acc:HGNC:21695]	-	91	74	85	11	8	14	0.348956	0.280372	0.327469	0.0288257	0.034168	0.0608462
ENSG00000110148	79.6825	106.941	99.0785	314.595	255.094	257.693	95.234	275.794	-1.5373	5.42002512115579e-12	3.11644513488042e-10	CCKBR	11	6259736	6272127	+	2655	protein_coding	cholecystokinin B receptor [Source:HGNC Symbol;Acc:HGNC:1571]	-	78	106	97	451	223	224	1.30941	1.75818	1.63597	5.1739	4.16954	4.26194
ENSG00000196277	231.897	320.823	245.143	636.166	664.617	560.253	265.954	620.345	-1.22213	5.67174765685557e-12	3.25286303115885e-10	GRM7	3	6770001	7741533	+	8214	protein_coding	glutamate metabotropic receptor 7 [Source:HGNC Symbol;Acc:HGNC:4599]	-	227	318	240	912	581	487	1.23174	1.70488	1.30836	3.38179	3.51131	2.99501
ENSG00000104415	1018.51	904.964	646.564	401.091	244.799	271.498	856.678	305.796	1.47974	5.71253476312572e-12	3.26791874159268e-10	WISP1	8	133191039	133231690	+	5190	protein_coding	WNT1 inducible signaling pathway protein 1 [Source:HGNC Symbol;Acc:HGNC:12769]	-	997	897	633	575	214	236	8.56199	7.61107	5.46142	3.37448	2.04689	2.29704
ENSG00000180229	914.306	869.653	1295.17	402.486	444.985	476.272	1026.38	441.248	1.21975	5.77799551018255e-12	3.29697703197777e-10	HERC2P3	15	20379495	20506180	-	9413	transcribed_unprocessed_pseudogene	hect domain and RLD 2 pseudogene 3 [Source:HGNC Symbol;Acc:HGNC:4871]	-	895	862	1268	577	389	414	4.23782	4.03274	6.03199	1.86704	2.05149	2.22176
ENSG00000166596	136.89	98.8701	121.55	19.5314	30.8858	17.2562	119.103	22.5578	2.41302	6.02018603124517e-12	3.42647651530263e-10	CFAP52	17	9576627	9643459	+	3078	protein_coding	cilia and flagella associated protein 52 [Source:HGNC Symbol;Acc:HGNC:16053]	-	134	98	119	28	27	15	1.94036	1.4021	1.7312	0.277074	0.435455	0.246177
ENSG00000182255	37.7981	36.3196	45.9642	151.368	146.422	155.306	40.0273	151.032	-1.91607	7.29812013902864e-12	4.14334184256671e-10	KCNA4	11	30009741	30017023	-	4195	protein_coding	potassium voltage-gated channel subfamily A member 4 [Source:HGNC Symbol;Acc:HGNC:6222]	-	37	36	45	217	128	135	0.393112	0.377913	0.480341	1.57556	1.5147	1.62565
ENSG00000091986	7128.52	6386.2	6755.72	4225.76	3635.38	3851.59	6756.81	3904.24	0.790825	8.03447689251424e-12	4.54990200245605e-10	CCDC80	3	112596794	112649530	-	13071	protein_coding	coiled-coil domain containing 80 [Source:HGNC Symbol;Acc:HGNC:30649]	-	6978	6330	6614	6058	3178	3348	23.7941	21.3263	22.6582	14.1165	12.0696	12.939
ENSG00000090104	130.761	114.003	118.486	18.8339	16.0149	34.5125	121.083	23.1204	2.40667	8.46639194119373e-12	4.78244782969642e-10	RGS1	1	192575727	192580031	+	4117	protein_coding	regulator of G protein signaling 1 [Source:HGNC Symbol;Acc:HGNC:9991]	-	128	113	116	27	14	30	1.38572	1.2087	1.26167	0.199751	0.168809	0.368099
ENSG00000142611	330.989	326.877	315.621	126.954	145.278	110.44	324.496	127.557	1.34723	8.73179633280068e-12	4.92000614421115e-10	PRDM16	1	3069168	3438621	+	9767	protein_coding	PR/SET domain 16 [Source:HGNC Symbol;Acc:HGNC:14000]	zf-C2H2	324	324	309	182	127	96	1.47853	1.46085	1.41666	0.567566	0.645491	0.496517
ENSG00000100321	2396.6	2463.68	2710.87	5365.56	5435.9	4004.6	2523.72	4935.35	-0.967878	9.14564731463896e-12	5.13098028415902e-10	SYNGR1	22	39349925	39385588	+	6953	protein_coding	synaptogyrin 1 [Source:HGNC Symbol;Acc:HGNC:11498]	-	2346	2442	2654	7692	4752	3481	15.0384	15.4666	17.0922	33.6956	33.9275	25.2904
ENSG00000039560	3336.45	3044.79	2946.82	1862.46	1773.07	1750.93	3109.35	1795.49	0.791772	9.15186857907556e-12	5.13098028415902e-10	RAI14	5	34656237	34832627	+	7687	protein_coding	retinoic acid induced 14 [Source:HGNC Symbol;Acc:HGNC:14873]	-	3266	3018	2885	2670	1550	1522	18.9368	17.2895	16.8058	10.5794	10.0097	10.0019
ENSG00000021645	642.568	574.052	651.671	279.02	283.692	325.568	622.763	296.093	1.07492	1.08126655756578e-11	6.04702356895368e-10	NRXN3	14	78170373	79868290	+	15535	protein_coding	neurexin 3 [Source:HGNC Symbol;Acc:HGNC:8010]	-	629	569	638	400	248	283	1.80462	1.61295	1.83899	0.78425	0.79248	0.920236
ENSG00000126950	1669.25	1821.03	1867.17	3336.38	3875.6	2926.66	1785.81	3379.55	-0.92019	1.12697552139419e-11	6.28701331811022e-10	TMEM35A	X	101078720	101096364	+	2571	protein_coding	transmembrane protein 35A [Source:HGNC Symbol;Acc:HGNC:25864]	-	1634	1805	1828	4783	3388	2544	28.3268	30.9169	31.8378	56.6636	65.4168	49.9849
ENSG00000214617	54.1432	66.586	73.5428	0	0	0	64.7573	0	8.50084	1.15869265999482e-11	6.44795256980285e-10	SLC6A10P	16	32877469	32885501	-	4479	transcribed_unprocessed_pseudogene	solute carrier family 6 member 10, pseudogene [Source:HGNC Symbol;Acc:HGNC:11043]	-	53	66	72	0	0	0	0.527402	0.648909	0.719815	0	0	0
ENSG00000196924	31245.8	30065.6	32166.8	20033.6	17590	18811.6	31159.4	18811.8	0.727941	1.17457787852759e-11	6.52021231235981e-10	FLNA	X	154348524	154374638	-	10585	protein_coding	filamin A [Source:HGNC Symbol;Acc:HGNC:3754]	-	30586	29801	31492	28720	15377	16352	128.789	123.983	133.223	82.6418	72.1155	78.0376
ENSG00000131389	403.52	483.253	403.464	916.581	884.25	804.141	430.079	868.324	-1.01444	1.19545244874346e-11	6.61974432331292e-10	SLC6A6	3	14402576	14489349	+	8254	protein_coding	solute carrier family 6 member 6 [Source:HGNC Symbol;Acc:HGNC:11052]	-	395	479	395	1314	773	699	2.13295	2.55559	2.1429	4.84883	4.64903	4.27796
ENSG00000157766	140.977	151.332	233.907	733.125	543.362	395.743	175.405	557.41	-1.67108	1.38260058895928e-11	7.63725465380405e-10	ACAN	15	88803442	88875354	+	10909	protein_coding	aggrecan [Source:HGNC Symbol;Acc:HGNC:319]	-	138	150	229	1051	475	344	0.563821	0.605518	0.939983	2.93443	2.16151	1.59293
ENSG00000233429	275.824	241.122	290.085	93.4717	75.4987	111.59	269.01	93.5202	1.52442	1.42166688844387e-11	7.81830856124449e-10	HOTAIRM1	7	27095647	27100265	+	1496	antisense	HOXA transcript antisense RNA, myeloid-specific 1 [Source:HGNC Symbol;Acc:HGNC:37117]	-	270	239	284	134	66	97	8.04413	7.03537	8.50073	2.72822	2.19008	3.2754
ENSG00000182901	101.135	105.932	104.186	260.186	351.183	258.844	103.751	290.071	-1.48081	1.42233262234187e-11	7.81830856124449e-10	RGS7	1	240775515	241357230	-	2575	protein_coding	regulator of G protein signaling 7 [Source:HGNC Symbol;Acc:HGNC:10003]	-	99	105	102	373	307	225	1.71358	1.7957	1.77375	4.41202	5.91846	4.41397
ENSG00000188175	60.2727	58.5149	32.6857	179.968	209.337	178.314	50.4911	189.207	-1.90446	1.49512581669171e-11	8.19839478313735e-10	HEPACAM2	7	93188586	93226524	-	2483	protein_coding	HEPACAM family member 2 [Source:HGNC Symbol;Acc:HGNC:27364]	-	59	58	32	258	183	155	1.05906	1.02866	0.577089	3.16482	3.65866	3.1534
ENSG00000187553	105.222	82.728	125.636	18.1363	22.8784	12.6546	104.528	17.8898	2.54478	1.54094874288022e-11	8.42910210156525e-10	CYP26C1	10	93060808	93069536	+	4364	protein_coding	cytochrome P450 family 26 subfamily C member 1 [Source:HGNC Symbol;Acc:HGNC:20577]	-	103	82	123	26	20	11	1.05196	0.827466	1.26209	0.181466	0.227506	0.12733
ENSG00000134198	635.417	705.206	588.342	306.922	320.297	308.311	642.988	311.844	1.04464	1.54581323188574e-11	8.43518764059594e-10	TSPAN2	1	115048011	115089500	-	3410	protein_coding	tetraspanin 2 [Source:HGNC Symbol;Acc:HGNC:20659]	-	622	699	576	440	280	268	8.12986	9.02701	7.56375	3.93011	4.07616	3.97013
ENSG00000070729	129.739	174.536	195.093	405.974	464.431	398.044	166.456	422.816	-1.34408	1.56448837374263e-11	8.51642315217479e-10	CNGB1	16	57882340	57971116	-	7298	protein_coding	cyclic nucleotide gated channel beta 1 [Source:HGNC Symbol;Acc:HGNC:2151]	-	127	173	191	582	406	346	0.775616	1.04391	1.17192	2.42899	2.76166	2.39495
ENSG00000141294	140.977	144.27	106.228	29.2971	28.598	33.3621	130.492	30.419	2.10444	1.65359035295661e-11	8.97971456888179e-10	LRRC46	17	47831627	47837713	+	2820	protein_coding	leucine rich repeat containing 46 [Source:HGNC Symbol;Acc:HGNC:25047]	-	138	143	104	42	25	29	2.18111	2.2331	1.6514	0.453635	0.440087	0.519485
ENSG00000260518	76.6178	36.3196	86.8213	0	0	0	66.5863	0	8.54075	1.7568129025031e-11	9.51726931905415e-10	BMS1P8	16	33687025	33707213	-	2288	transcribed_unprocessed_pseudogene	BMS1, ribosome biogenesis factor pseudogene 8 [Source:HGNC Symbol;Acc:HGNC:49152]	-	75	36	85	0	0	0	1.46101	0.692895	1.66354	0	0	0
ENSG00000034239	122.588	125.101	112.357	26.5069	30.8858	13.805	120.015	23.7326	2.32706	1.76152381025093e-11	9.51985055338012e-10	EFCAB1	8	48710789	48735311	-	5805	protein_coding	EF-hand calcium binding domain 1 [Source:HGNC Symbol;Acc:HGNC:25678]	-	120	124	110	38	27	12	0.921353	0.940677	0.848515	0.199383	0.230892	0.104425
ENSG00000170801	886.723	984.665	1030.62	2746.25	1949.24	1731.38	967.336	2142.29	-1.14843	1.90130855359307e-11	1.02506520148392e-09	HTRA3	4	8269765	8307111	+	3321	protein_coding	HtrA serine peptidase 3 [Source:HGNC Symbol;Acc:HGNC:30406]	-	868	976	1009	3937	1704	1505	11.6492	12.942	13.6048	36.1079	25.4711	22.8924
ENSG00000152760	177.753	166.465	137.893	37.6677	44.6129	50.6183	160.704	44.2996	1.87122	2.10579288308022e-11	1.13210013837562e-09	TCTEX1D1	1	66752459	66778787	+	3100	protein_coding	Tctex1 domain containing 1 [Source:HGNC Symbol;Acc:HGNC:26882]	-	174	165	135	54	39	44	2.5017	2.34392	1.95003	0.530564	0.624526	0.716993
ENSG00000006128	11978.9	11520.4	12365.4	24184.1	35891.6	20339.4	11954.9	26805	-1.16487	2.10990996343468e-11	1.13210013837562e-09	TAC1	7	97731908	97740472	+	1888	protein_coding	tachykinin precursor 1 [Source:HGNC Symbol;Acc:HGNC:11517]	-	11726	11419	12106	34670	31376	17680	276.818	266.346	287.123	559.317	824.98	473.047
ENSG00000164935	71.5099	59.5238	50.0499	4.88285	2.28784	0	60.3612	2.39023	4.48329	2.16772537378397e-11	1.16035242508122e-09	DCSTAMP	8	104339087	104356689	+	2778	protein_coding	dendrocyte expressed seven transmembrane protein [Source:HGNC Symbol;Acc:HGNC:18549]	-	70	59	49	7	2	0	1.12309	0.935278	0.789829	0.0767488	0.0357392	0
ENSG00000136237	325.881	249.193	187.943	641.746	686.352	590.163	254.339	639.42	-1.33009	2.20120268686404e-11	1.17325995797001e-09	RAPGEF5	7	22118238	22357144	-	10245	protein_coding	Rap guanine nucleotide exchange factor 5 [Source:HGNC Symbol;Acc:HGNC:16862]	-	319	247	184	920	600	513	1.3878	1.06171	0.80422	2.73515	2.90728	2.52947
ENSG00000174844	139.955	86.7635	110.314	11.1608	25.1662	20.7075	112.344	19.0115	2.60222	2.20227605312404e-11	1.17325995797001e-09	DNAH12	3	57293699	57544344	-	13275	protein_coding	dynein axonemal heavy chain 12 [Source:HGNC Symbol;Acc:HGNC:2943]	-	137	86	108	16	22	18	0.459974	0.285289	0.364299	0.0367106	0.0822689	0.0684955
ENSG00000142609	80.7041	76.6748	84.7785	14.6486	9.15135	5.75208	80.7191	9.85066	2.97569	2.20827514395698e-11	1.17367474672437e-09	CFAP74	1	1921951	2003837	-	10422	protein_coding	cilia and flagella associated protein 74 [Source:HGNC Symbol;Acc:HGNC:29368]	-	79	76	83	21	8	5	0.337849	0.321132	0.356612	0.0613726	0.0381054	0.024235
ENSG00000130413	510.785	497.377	506.628	183.456	263.101	209.376	504.93	218.644	1.214	2.30070582746067e-11	1.21991670785308e-09	STK33	11	8391868	8594289	-	7599	protein_coding	serine/threonine kinase 33 [Source:HGNC Symbol;Acc:HGNC:14568]	-	500	493	496	263	230	182	2.93265	2.85701	2.92277	1.05416	1.50252	1.20987
ENSG00000268388	128.718	104.923	134.828	20.9265	14.871	35.6629	122.823	23.8201	2.37757	2.65966472988516e-11	1.40693135193596e-09	FENDRR	16	86474529	86509099	-	6795	lincRNA	FOXF1 adjacent non-coding developmental regulatory RNA [Source:HGNC Symbol;Acc:HGNC:43894]	-	126	104	132	30	13	31	0.826472	0.674008	0.869869	0.134474	0.0949733	0.23046
ENSG00000180176	1318.85	1426.55	1718.04	4269.7	4282.83	2412.42	1487.81	3654.99	-1.29705	2.73808498078839e-11	1.44501470746677e-09	TH	11	2163929	2171877	-	3243	protein_coding	tyrosine hydroxylase [Source:HGNC Symbol;Acc:HGNC:11782]	-	1291	1414	1682	6121	3744	2097	17.743	19.201	23.2246	57.4886	57.3108	32.6645
ENSG00000153347	83.7688	91.8079	72.5214	14.6486	5.7196	11.5042	82.6994	10.6241	2.91638	2.76548851543225e-11	1.45605884786763e-09	FAM81B	5	95391344	95450454	+	2495	protein_coding	family with sequence similarity 81 member B [Source:HGNC Symbol;Acc:HGNC:26335]	-	82	91	71	21	5	10	1.46484	1.60617	1.27426	0.256363	0.0994826	0.202467
ENSG00000180182	2134.06	2251.82	2139.89	1188.63	1114.18	1350.59	2175.26	1217.8	0.837311	3.03714304093018e-11	1.59535163192038e-09	MED14	X	40648306	40735858	-	9656	protein_coding	mediator complex subunit 14 [Source:HGNC Symbol;Acc:HGNC:2370]	-	2089	2232	2095	1704	974	1174	9.64247	10.1793	9.7153	5.375	5.00737	6.14179
ENSG00000138964	344.269	260.291	419.807	96.2619	142.99	95.4845	341.456	111.579	1.61942	3.04523513074054e-11	1.59587357131256e-09	PARVG	22	44172956	44219533	+	8656	protein_coding	parvin gamma [Source:HGNC Symbol;Acc:HGNC:14654]	-	337	258	411	138	125	83	1.73524	1.31257	2.12615	0.485588	0.71687	0.484378
ENSG00000178162	245.177	231.033	296.214	576.176	600.558	515.386	257.475	564.04	-1.13192	3.1330116929747e-11	1.63805509026645e-09	FAR2P2	2	130416755	130431363	-	5364	transcribed_unprocessed_pseudogene	fatty acyl-CoA reductase 2 pseudogene 2 [Source:HGNC Symbol;Acc:HGNC:49279]	-	240	229	290	826	525	448	1.9942	1.88004	2.42091	4.69026	4.85868	4.21904
ENSG00000169297	13.2804	8.07103	16.3428	86.4962	109.816	70.1754	12.5648	88.8293	-2.82209	3.29784805224345e-11	1.72023712089413e-09	NR0B1	X	30304206	30309598	-	2203	protein_coding	nuclear receptor subfamily 0 group B member 1 [Source:HGNC Symbol;Acc:HGNC:7960]	Miscellaneous	13	8	16	124	96	61	0.263012	0.159918	0.325218	1.7144	2.16324	1.39875
ENSG00000087494	285.018	329.903	293.15	684.297	639.451	569.456	302.69	631.068	-1.06154	3.43048271957818e-11	1.78528038198048e-09	PTHLH	12	27958084	27972705	-	3377	protein_coding	parathyroid hormone like hormone [Source:HGNC Symbol;Acc:HGNC:9607]	-	279	327	287	981	559	495	3.68231	4.2642	3.80557	8.84798	8.21729	7.40454
ENSG00000154146	147.106	171.509	169.557	50.9212	46.9007	27.61	162.724	41.8106	1.94392	3.73547910448636e-11	1.93695317369482e-09	NRGN	11	124739846	124747210	+	1309	protein_coding	neurogranin [Source:HGNC Symbol;Acc:HGNC:8000]	-	144	170	166	73	41	24	4.90309	5.71913	5.67855	1.69859	1.55486	0.92618
ENSG00000144460	307.493	268.362	298.257	125.559	84.65	65.5737	291.37	91.9276	1.64609	3.73915878206367e-11	1.93695317369482e-09	NYAP2	2	225399710	225654018	+	5461	protein_coding	neuronal tyrosine-phosphorylated phosphoinositide-3-kinase adaptor 2 [Source:HGNC Symbol;Acc:HGNC:29291]	-	301	266	292	180	74	57	2.45664	2.14502	2.39431	1.00394	0.672678	0.527262
ENSG00000112309	204.314	179.58	199.178	57.8967	62.9156	71.3258	194.358	64.046	1.60869	3.79455671881887e-11	1.96113158971232e-09	B3GAT2	6	70856679	70957038	-	6565	protein_coding	beta-1,3-glucuronyltransferase 2 [Source:HGNC Symbol;Acc:HGNC:922]	-	200	178	195	83	55	62	1.35782	1.19401	1.33005	0.385079	0.415887	0.477069
ENSG00000171873	86.8335	95.8434	131.764	10.4633	24.0223	3.45125	104.814	12.6456	3.06691	3.80529371841027e-11	1.96217003158944e-09	ADRA1D	20	4220631	4249074	-	2790	protein_coding	adrenoceptor alpha 1D [Source:HGNC Symbol;Acc:HGNC:280]	-	85	95	129	15	21	3	1.35788	1.49948	2.0704	0.163754	0.373648	0.0543177
ENSG00000261787	111.351	107.95	97.0356	15.3461	28.598	10.3537	105.446	18.0993	2.55689	3.95977102116551e-11	2.03715267958451e-09	TCF24	8	66946501	66962590	-	2589	protein_coding	transcription factor 24 [Source:HGNC Symbol;Acc:HGNC:32275]	bHLH	109	107	95	22	25	9	1.87647	1.82001	1.64309	0.258819	0.479353	0.175604
ENSG00000135074	2015.56	1729.22	1658.8	980.755	989.49	1013.52	1801.19	994.587	0.85702	4.22444560275707e-11	2.16835584568914e-09	ADAM19	5	157395534	157575775	-	7704	protein_coding	ADAM metallopeptidase domain 19 [Source:HGNC Symbol;Acc:HGNC:197]	-	1973	1714	1624	1406	865	881	11.4145	9.7975	9.43928	5.55872	5.57375	5.77675
ENSG00000159164	3564.26	3701.57	4348.22	7384.96	8770.43	6311.18	3871.35	7488.86	-0.951891	4.48529147973652e-11	2.29700052499855e-09	SV2A	1	149903318	149917882	-	4824	protein_coding	synaptic vesicle glycoprotein 2A [Source:HGNC Symbol;Acc:HGNC:20566]	-	3489	3669	4257	10587	7667	5486	32.236	33.4936	39.5153	66.8454	78.898	57.4477
ENSG00000187323	277.867	292.575	220.628	570.596	563.952	569.456	263.69	568.001	-1.10702	4.54908621408847e-11	2.32437627875311e-09	DCC	18	52340172	53535903	+	13160	protein_coding	DCC netrin 1 receptor [Source:HGNC Symbol;Acc:HGNC:2701]	-	272	290	216	818	493	495	0.921213	0.970427	0.734966	1.89323	1.85968	1.90009
ENSG00000183688	1518.05	1599.07	1503.54	2600.47	2570.39	2536.67	1540.22	2569.17	-0.738266	4.78990469337773e-11	2.44187386205256e-09	RFLNB	17	439978	445939	-	3621	protein_coding	refilin B [Source:HGNC Symbol;Acc:HGNC:28705]	-	1486	1585	1472	3728	2247	2205	18.291	19.2762	18.2032	31.3584	30.8051	30.7613
ENSG00000183454	681.388	632.567	635.328	329.244	339.744	329.019	649.761	332.669	0.966217	5.37260911577212e-11	2.73273751449748e-09	GRIN2A	16	9753404	10182754	-	16696	protein_coding	glutamate ionotropic receptor NMDA type subunit 2A [Source:HGNC Symbol;Acc:HGNC:4585]	-	667	627	622	472	297	286	1.78058	1.65377	1.6682	0.861064	0.883063	0.865322
ENSG00000153707	4034.18	3913.44	4198.07	2407.94	2536.07	2469.94	4048.56	2471.32	0.712384	5.60085707383641e-11	2.84240335742641e-09	PTPRD	9	8314246	10612723	-	11165	protein_coding	protein tyrosine phosphatase, receptor type D [Source:HGNC Symbol;Acc:HGNC:9668]	-	3949	3879	4110	3452	2217	2147	15.7643	15.2997	16.4836	9.41712	9.85722	9.71398
ENSG00000060656	3740.99	4027.44	4368.65	7203.6	7522.41	6339.94	4045.69	7021.98	-0.795571	6.0495218257028e-11	3.06318355147411e-09	PTPRU	1	29236516	29326813	+	6682	protein_coding	protein tyrosine phosphatase, receptor type U [Source:HGNC Symbol;Acc:HGNC:9683]	-	3662	3992	4277	10327	6576	5511	24.4264	26.309	28.6617	47.0732	48.8543	41.6628
ENSG00000166448	1455.74	1547.62	1756.86	3337.08	3557.59	2532.07	1586.74	3142.24	-0.986011	6.08729232045065e-11	3.07538215614318e-09	TMEM130	7	98846488	98870771	-	4663	protein_coding	transmembrane protein 130 [Source:HGNC Symbol;Acc:HGNC:25429]	-	1425	1534	1720	4784	3110	2201	13.6206	14.4871	16.517	31.2487	33.1087	23.844
ENSG00000090932	275.824	301.655	274.764	883.098	833.917	490.077	284.081	735.698	-1.37473	6.14928515173777e-11	3.09973607133113e-09	DLL3	19	39498895	39508481	+	2618	protein_coding	delta like canonical Notch ligand 3 [Source:HGNC Symbol;Acc:HGNC:2909]	-	270	299	269	1266	729	426	4.59665	5.02947	4.601	14.7289	13.8231	8.21985
ENSG00000002933	884.68	906.982	814.078	2051.49	1825.7	1405.81	868.58	1761	-1.02084	6.17723997924775e-11	3.10686150365655e-09	TMEM176A	7	150800403	150805120	+	3479	protein_coding	transmembrane protein 176A [Source:HGNC Symbol;Acc:HGNC:24930]	-	866	899	797	2941	1596	1222	11.0946	11.3796	10.2582	25.7482	22.7733	17.7436
ENSG00000081189	631.331	651.735	591.407	294.366	322.585	325.568	624.824	314.173	0.994481	6.2047866103335e-11	3.11375028065888e-09	MEF2C	5	88717117	88904257	-	11755	protein_coding	myocyte enhancer factor 2C [Source:HGNC Symbol;Acc:HGNC:6996]	SRF	618	646	579	422	282	283	2.34322	2.42009	2.20559	1.09344	1.1909	1.21615
ENSG00000100644	8067.34	7231.64	6996.78	3626.56	3849.29	4727.06	7431.92	4067.64	0.87	6.30942263496348e-11	3.1592080106737e-09	HIF1A	14	61695513	61748259	+	5151	protein_coding	hypoxia inducible factor 1 subunit alpha [Source:HGNC Symbol;Acc:HGNC:4910]	Others	7897	7168	6850	5199	3365	4109	68.331	61.2812	59.5481	30.7422	32.4296	40.2966
ENSG00000139438	296.255	216.909	312.557	737.31	676.056	539.545	275.24	650.971	-1.24386	6.82617092689233e-11	3.41035499507541e-09	FAM222A	12	109714228	109770507	+	3722	protein_coding	family with sequence similarity 222 member A [Source:HGNC Symbol;Acc:HGNC:25915]	-	290	215	306	1057	591	469	3.47271	2.5438	3.68141	8.64977	7.88241	6.36532
ENSG00000157542	375.938	394.471	413.678	735.218	765.282	750.071	394.696	750.19	-0.926098	6.8663205310863e-11	3.42280749844528e-09	KCNJ6	21	37607376	38121345	-	19965	protein_coding	potassium voltage-gated channel subfamily J member 6 [Source:HGNC Symbol;Acc:HGNC:6267]	-	368	391	405	1054	669	652	0.821534	0.862439	0.908354	1.60797	1.66343	1.64969
ENSG00000105877	89.8982	85.7547	61.2857	11.1608	6.86352	13.805	78.9795	10.6098	2.89038	7.23200545508369e-11	3.59712271330070e-09	DNAH11	7	21543215	21901839	+	15998	protein_coding	dynein axonemal heavy chain 11 [Source:HGNC Symbol;Acc:HGNC:2942]	-	88	85	60	16	6	12	0.245168	0.233978	0.16794	0.0304621	0.018618	0.0378913
ENSG00000137441	10.2157	20.1776	5.10714	101.842	122.399	65.5737	11.8335	96.6051	-3.02848	7.54794965824772e-11	3.74598243304029e-09	FGFBP2	4	15960243	15969309	-	1250	protein_coding	fibroblast growth factor binding protein 2 [Source:HGNC Symbol;Acc:HGNC:29451]	-	10	20	5	146	107	57	0.356564	0.704597	0.179114	3.55753	4.24934	2.3035
ENSG00000130643	1493.54	1751.41	1711.91	4481.76	5008.08	2566.58	1652.29	4018.81	-1.28253	7.61064079934956e-11	3.76877591301711e-09	CALY	10	133324072	133336935	-	3010	protein_coding	calcyon neuron specific vesicular protein [Source:HGNC Symbol;Acc:HGNC:17938]	-	1462	1736	1676	6425	4378	2231	21.6485	25.3983	24.9331	65.0149	72.2033	37.4418
ENSG00000133107	100.114	111.985	104.186	18.8339	27.4541	21.8579	105.428	22.7153	2.23168	7.78928247165252e-11	3.84876150610312e-09	TRPC4	13	37636636	37870425	-	4205	protein_coding	transient receptor potential cation channel subfamily C member 4 [Source:HGNC Symbol;Acc:HGNC:12336]	-	98	111	102	27	24	19	1.03874	1.16246	1.08618	0.195571	0.28333	0.22825
ENSG00000250305	1113.51	951.372	928.478	488.983	404.947	556.801	997.787	483.577	1.04476	7.84772019956837e-11	3.86913257733983e-09	TRMT9B	8	12945642	13031503	+	14668	protein_coding	tRNA methyltransferase 9B (putative) [Source:HGNC Symbol;Acc:HGNC:26725]	-	1090	943	909	701	354	484	3.31209	2.83114	2.775	1.45564	1.19806	1.66686
ENSG00000136383	289.104	300.646	261.485	771.49	526.203	624.676	283.745	640.79	-1.17825	7.92642758056042e-11	3.89722215221086e-09	ALPK3	15	84816680	84873482	+	10940	protein_coding	alpha kinase 3 [Source:HGNC Symbol;Acc:HGNC:17574]	-	283	298	256	1106	460	543	1.15297	1.19955	1.04783	3.07924	2.08732	2.5073
ENSG00000188897	145.063	137.207	169.557	31.3898	41.1811	49.4679	150.609	40.6796	1.9068	7.9393636941223e-11	3.89722215221086e-09	AC099489.1	16	11359845	11527245	-	12027	protein_coding	vitellogenin [Source:NCBI gene;Acc:400499]	-	142	136	166	45	36	43	0.526233	0.497969	0.618045	0.113962	0.148591	0.180607
ENSG00000178947	967.427	932.204	965.249	2088.47	2426.25	1519.7	954.96	2011.47	-1.07498	8.24367116595042e-11	4.03778246520474e-09	SMIM10L2A	X	135421943	135428074	+	5230	protein_coding	small integral membrane protein 10 like 2A [Source:HGNC Symbol;Acc:HGNC:34499]	-	947	924	945	2994	2121	1321	8.07041	7.78021	8.09095	17.4364	20.132	12.7592
ENSG00000021300	151.192	155.367	129.721	329.244	362.622	333.621	145.427	341.829	-1.2319	8.45412968088981e-11	4.13186398882097e-09	PLEKHB1	11	73646178	73662819	+	4933	protein_coding	pleckstrin homology domain containing B1 [Source:HGNC Symbol;Acc:HGNC:19079]	-	148	154	127	472	317	290	1.3372	1.37477	1.15282	2.91432	3.19004	2.96969
ENSG00000050767	602.727	493.341	529.099	251.118	161.293	250.791	541.723	221.067	1.28859	9.42861857241476e-11	4.5981388881785e-09	COL23A1	5	178237618	178590555	-	3766	protein_coding	collagen type XXIII alpha 1 chain [Source:HGNC Symbol;Acc:HGNC:22990]	-	590	489	518	360	141	218	6.98263	5.71807	6.15912	2.91158	1.8586	2.92415
ENSG00000114473	581.274	615.416	559.742	256.001	287.124	314.064	585.477	285.729	1.03919	9.75505929284392e-11	4.74703989224496e-09	IQCG	3	197889075	197960142	-	7474	protein_coding	IQ motif containing G [Source:HGNC Symbol;Acc:HGNC:25251]	-	569	610	548	367	251	273	3.39317	3.59416	3.2832	1.49561	1.66713	1.84516
ENSG00000138615	135.869	117.03	127.678	37.6677	27.4541	28.7604	126.859	31.2941	2.00111	9.79907576615123e-11	4.75816028886851e-09	CILP	15	65194758	65211488	-	5695	protein_coding	cartilage intermediate layer protein [Source:HGNC Symbol;Acc:HGNC:1980]	-	133	116	125	54	24	25	1.04089	0.896985	0.982846	0.288806	0.209202	0.221753
ENSG00000076716	1847	1815.98	2004.04	1056.09	998.642	1165.37	1889.01	1073.37	0.815773	1.00610920564138e-10	4.87485930198912e-09	GPC4	X	133300103	133415490	-	4960	protein_coding	glypican 4 [Source:HGNC Symbol;Acc:HGNC:4452]	-	1808	1800	1962	1514	873	1013	16.2466	15.9813	17.7128	9.29716	8.73736	10.317
ENSG00000179600	59.2511	55.4883	42.9	0	0	0	52.5465	0	8.1994	1.01920359663833e-10	4.92768500206947e-09	GPHB5	14	63312835	63318879	-	543	protein_coding	glycoprotein hormone beta 5 [Source:HGNC Symbol;Acc:HGNC:18055]	-	58	55	42	0	0	0	4.76075	4.4605	3.46353	0	0	0
ENSG00000120907	270.716	231.033	265.571	77.4281	113.248	63.2729	255.774	84.6496	1.59974	1.02437670164477e-10	4.94206802711968e-09	ADRA1A	8	26748150	26867273	-	5848	protein_coding	adrenoceptor alpha 1A [Source:HGNC Symbol;Acc:HGNC:277]	-	265	229	260	111	99	55	2.01969	1.72444	1.99083	0.578125	0.84038	0.475094
ENSG00000177096	37.7981	50.4439	39.8357	216.241	125.831	156.457	42.6926	166.176	-1.96712	1.0267212303023e-10	4.94277231256021e-09	PHETA2	22	42074251	42079441	+	2451	protein_coding	PH domain containing endocytic trafficking adaptor 2 [Source:HGNC Symbol;Acc:HGNC:27161]	-	37	50	39	310	110	136	0.67283	0.898354	0.712509	3.85234	2.22791	2.80298
ENSG00000188316	144.041	102.906	87.8428	21.6241	19.4466	26.4596	111.597	22.5101	2.31342	1.03675912592208e-10	4.98043133952567e-09	ENO4	10	116849512	116911788	+	3164	protein_coding	enolase 4 [Source:HGNC Symbol;Acc:HGNC:31670]	-	141	102	86	31	17	23	1.98623	1.41966	1.21711	0.298422	0.266723	0.367211
ENSG00000007129	86.8335	89.7902	94.9928	279.718	364.91	197.872	90.5388	280.833	-1.63312	1.10657702806886e-10	5.30449141685378e-09	CEACAM21	19	41549518	41586844	+	1964	protein_coding	carcinoembryonic antigen related cell adhesion molecule 21 [Source:HGNC Symbol;Acc:HGNC:28834]	-	85	89	93	401	319	172	1.92897	1.99558	2.12037	6.21883	8.063	4.42396
ENSG00000169136	2313.86	2446.53	1964.21	1353.25	1031.82	1018.12	2241.53	1134.39	0.980392	1.21102652299535e-10	5.79282942340033e-09	ATF5	19	49928702	49933935	+	2954	protein_coding	activating transcription factor 5 [Source:HGNC Symbol;Acc:HGNC:790]	TF_bZIP	2265	2425	1923	1940	902	885	34.1747	36.1512	29.15	20.0031	15.1581	15.1341
ENSG00000272636	2151.43	2085.35	2360.52	4449.67	4552.8	3373.02	2199.1	4125.16	-0.907846	1.28360977574677e-10	6.12698831811868e-09	DOC2B	17	142789	181636	-	6448	protein_coding	double C2 domain beta [Source:HGNC Symbol;Acc:HGNC:2986]	-	2106	2067	2311	6379	3980	2932	14.5573	14.1168	16.0489	30.1324	30.6412	22.9701
ENSG00000128578	539.389	477.199	622.049	257.396	236.791	268.047	546.213	254.078	1.10364	1.29807777801668e-10	6.1829204672396e-09	STRIP2	7	129434433	129488399	+	5876	protein_coding	striatin interacting protein 2 [Source:HGNC Symbol;Acc:HGNC:22209]	-	528	473	609	369	207	233	4.00497	3.54487	4.64093	1.91272	1.74878	2.00308
ENSG00000181019	817.257	912.026	812.035	415.042	447.272	477.423	847.106	446.579	0.925934	1.39264638207612e-10	6.61933952681509e-09	NQO1	16	69706996	69726951	-	3254	protein_coding	NAD(P)H quinone dehydrogenase 1 [Source:HGNC Symbol;Acc:HGNC:2874]	-	800	904	795	595	391	415	10.9577	12.2341	10.94	5.56936	5.96495	6.4425
ENSG00000101144	1360.73	1458.84	1188.94	573.386	372.918	710.957	1336.17	552.42	1.27382	1.41099851144718e-10	6.69241952201594e-09	BMP7	20	57168748	57266629	-	5418	protein_coding	bone morphogenetic protein 7 [Source:HGNC Symbol;Acc:HGNC:1074]	-	1332	1446	1164	822	326	618	10.9575	11.753	9.62018	4.62103	2.98694	5.762
ENSG00000143341	1425.09	1345.84	1394.25	833.572	674.912	777.681	1388.39	762.055	0.863442	1.46530794438152e-10	6.93537962222849e-09	HMCN1	1	185734551	186190949	+	18579	protein_coding	hemicentin 1 [Source:HGNC Symbol;Acc:HGNC:19194]	-	1395	1334	1365	1195	590	676	3.34656	3.16195	3.28988	1.95908	1.57644	1.83801
ENSG00000012817	476.052	551.856	498.457	911	962.036	947.943	508.788	940.326	-0.885481	1.47717975222978e-10	6.97688134235923e-09	KDM5D	Y	19703865	19744939	-	9463	protein_coding	lysine demethylase 5D [Source:HGNC Symbol;Acc:HGNC:11115]	ARID	466	547	488	1306	841	824	2.19485	2.54554	2.30919	4.20359	4.41179	4.39868
ENSG00000157992	52.1001	61.5416	33.7071	197.407	160.149	165.66	49.1163	174.405	-1.83091	1.58245077482102e-10	7.45274568501565e-09	KRTCAP3	2	27442366	27446481	+	1403	protein_coding	keratinocyte associated protein 3 [Source:HGNC Symbol;Acc:HGNC:28943]	-	51	61	33	283	140	144	1.62017	1.91467	1.05324	6.14377	4.95357	5.18476
ENSG00000104112	1742.8	1797.82	1710.89	2679.29	3415.74	3255.68	1750.5	3116.9	-0.831525	1.58456206629191e-10	7.45274568501565e-09	SCG3	15	51681353	51721031	+	3315	protein_coding	secretogranin III [Source:HGNC Symbol;Acc:HGNC:13707]	-	1706	1782	1675	3841	2986	2830	22.9373	23.6726	22.6256	35.2912	44.7151	43.1248
ENSG00000105519	678.323	561.945	678.228	330.639	300.851	231.234	639.499	287.574	1.14817	1.61425077929401e-10	7.57653152820207e-09	CAPS	19	5911707	5915877	+	4097	protein_coding	calcyphosine [Source:HGNC Symbol;Acc:HGNC:1487]	-	664	557	664	474	263	201	7.22352	5.98701	7.25724	3.52386	3.18667	2.4783
ENSG00000004838	292.169	335.956	293.15	118.584	140.702	88.582	307.092	115.956	1.40383	1.62628853975568e-10	7.61712894808067e-09	ZMYND10	3	50341110	50346852	-	4009	protein_coding	zinc finger MYND-type containing 10 [Source:HGNC Symbol;Acc:HGNC:19412]	-	286	333	287	170	123	77	3.17963	3.65788	3.20564	1.29157	1.52306	0.970239
ENSG00000157985	3419.2	3361.58	3475.92	5817.57	6077.64	5152.71	3418.9	5682.64	-0.733134	1.64576838088673e-10	7.69234194159988e-09	AGAP1	2	235494089	236131800	+	13910	protein_coding	ArfGAP with GTPase domain, ankyrin repeat and PH domain 1 [Source:HGNC Symbol;Acc:HGNC:16922]	-	3347	3332	3403	8340	5313	4479	10.7245	10.5487	10.9548	18.2619	18.961	16.2659
ENSG00000084628	978.665	1094.63	1175.66	2310.98	2288.98	1718.72	1082.99	2106.23	-0.960278	1.74551316389969e-10	8.1416238487122e-09	NKAIN1	1	31179745	31239554	-	2987	protein_coding	sodium/potassium transporting ATPase interacting 1 [Source:HGNC Symbol;Acc:HGNC:25743]	-	958	1085	1151	3313	2001	1494	14.2948	15.9961	17.2548	33.7825	33.2552	25.2662
ENSG00000101911	649.719	571.025	644.521	292.971	275.685	343.974	621.755	304.21	1.03266	1.85410032862886e-10	8.63020364145633e-09	PRPS2	X	12791355	12824222	+	2758	protein_coding	phosphoribosyl pyrophosphate synthetase 2 [Source:HGNC Symbol;Acc:HGNC:9465]	-	636	566	631	420	241	299	10.278	9.03739	10.2448	4.63832	4.33781	5.47647
ENSG00000230062	59.2511	36.3196	61.2857	1.3951	2.28784	2.30083	52.2855	1.99459	4.77093	1.98528885227456e-10	9.22174875554475e-09	ANKRD66	6	46746917	46759506	+	3692	protein_coding	ankyrin repeat domain 66 [Source:HGNC Symbol;Acc:HGNC:44669]	-	58	36	60	2	2	2	0.700186	0.4294	0.727711	0.0164996	0.0268916	0.0273648
ENSG00000198883	126.675	110.977	128.7	288.786	423.25	278.401	122.117	330.146	-1.43256	2.03292476407142e-10	9.42354939089768e-09	PNMA5	X	152988824	152994127	-	3439	protein_coding	PNMA family member 5 [Source:HGNC Symbol;Acc:HGNC:18743]	-	124	110	126	414	370	242	1.60708	1.40858	1.64062	3.66669	5.34093	3.55473
ENSG00000159713	1241.21	1232.85	1168.51	651.512	662.329	447.512	1214.19	587.118	1.04618	2.06439860498897e-10	9.54975502826378e-09	TPPP3	16	67389809	67393535	-	2618	protein_coding	tubulin polymerization promoting protein family member 3 [Source:HGNC Symbol;Acc:HGNC:24162]	-	1215	1222	1144	934	579	389	20.6849	20.5552	19.5671	10.8663	10.9788	7.50592
ENSG00000182957	272.759	245.157	344.221	77.4281	125.831	95.4845	287.379	99.5812	1.53986	2.27934250875386e-10	1.05224185383582e-08	SPATA13	13	23979805	24307074	+	9948	protein_coding	spermatogenesis associated 13 [Source:HGNC Symbol;Acc:HGNC:23222]	-	267	243	337	111	110	83	1.19625	1.0757	1.51692	0.339855	0.548914	0.42147
ENSG00000165606	107.265	126.11	104.186	19.5314	27.4541	31.0612	112.52	26.0156	2.13616	2.29967989525762e-10	1.0594549878111e-08	DRGX	10	49364181	49396016	-	2890	protein_coding	dorsal root ganglia homeobox [Source:HGNC Symbol;Acc:HGNC:21536]	Homeobox	105	125	102	28	24	27	1.61934	1.90473	1.58042	0.295098	0.41225	0.471943
ENSG00000185483	1248.36	1333.74	1448.38	659.185	757.275	788.035	1343.49	734.831	0.872712	2.37735034153199e-10	1.0929977582479e-08	ROR1	1	63774022	64181498	+	6715	protein_coding	receptor tyrosine kinase like orphan receptor 1 [Source:HGNC Symbol;Acc:HGNC:10256]	-	1222	1322	1418	945	662	685	8.11096	8.66975	9.45583	4.28639	4.89395	5.1531
ENSG00000035403	4863.7	4825.47	4599.49	2560.01	2184.89	3054.35	4762.88	2599.75	0.873571	2.38423056001421e-10	1.09392390714774e-08	VCL	10	73995193	74121363	+	9992	protein_coding	vinculin [Source:HGNC Symbol;Acc:HGNC:12665]	-	4761	4783	4503	3670	1910	2655	21.237	21.0799	20.1799	11.1872	9.48918	13.4226
ENSG00000183644	64.3589	68.6037	61.2857	10.4633	3.43176	3.45125	64.7494	5.78209	3.3792	2.39713702176401e-10	1.09760559110587e-08	C11orf88	11	111514785	111537031	+	3280	protein_coding	chromosome 11 open reading frame 88 [Source:HGNC Symbol;Acc:HGNC:25061]	-	63	68	60	15	3	3	0.856079	0.912969	0.819118	0.139291	0.0454041	0.0462031
ENSG00000188763	183.883	204.802	204.286	542.694	607.421	354.328	197.657	501.481	-1.34437	2.47834931518523e-10	1.13248474195111e-08	FZD9	7	73433783	73436120	+	2338	protein_coding	frizzled class receptor 9 [Source:HGNC Symbol;Acc:HGNC:4047]	-	180	203	200	778	531	308	3.43143	3.8236	3.83049	10.1354	11.2745	6.65473
ENSG00000106546	606.813	628.531	563.828	290.181	267.677	332.47	599.724	296.776	1.01586	2.5258060402025e-10	1.15182903439823e-08	AHR	7	16916359	17346152	+	8081	protein_coding	aryl hydrocarbon receptor [Source:HGNC Symbol;Acc:HGNC:348]	bHLH	594	623	552	416	234	289	3.27618	3.39503	3.05874	1.56796	1.43747	1.80658
ENSG00000223756	134.847	133.172	156.278	354.355	296.275	347.426	141.433	332.685	-1.23579	2.53700310250066e-10	1.15459319332834e-08	TSSC2	11	3380961	3408978	+	3666	transcribed_unprocessed_pseudogene	tumor suppressing subtransferable candidate 2 pseudogene [Source:HGNC Symbol;Acc:HGNC:12384]	-	132	132	153	508	259	302	1.60483	1.58563	1.86882	4.22063	3.50716	4.16139
ENSG00000135069	2507.96	2475.79	2495.35	1416.72	1501.97	1592.18	2493.03	1503.62	0.730324	2.66499632417692e-10	1.21039287596253e-08	PSAT1	9	78297143	78330093	+	2188	protein_coding	phosphoserine aminotransferase 1 [Source:HGNC Symbol;Acc:HGNC:19129]	-	2455	2454	2443	2031	1313	1384	50.0094	49.391	49.9972	28.2728	29.7896	31.9531
ENSG00000129993	234.961	256.255	269.657	587.337	573.104	459.016	253.624	539.819	-1.09154	2.70122414104284e-10	1.22437341005897e-08	CBFA2T3	16	88874858	88977204	-	5972	protein_coding	CBFA2/RUNX1 translocation partner 3 [Source:HGNC Symbol;Acc:HGNC:1537]	-	230	254	264	842	501	399	1.71654	1.87299	1.97949	4.29436	4.16453	3.37503
ENSG00000171956	16.3451	14.1243	20.4286	116.491	112.104	64.4233	16.966	97.6727	-2.53056	2.73395749583203e-10	1.23671695012668e-08	FOXB1	15	60004222	60061730	+	3615	protein_coding	forkhead box B1 [Source:HGNC Symbol;Acc:HGNC:3799]	Fork	16	14	20	167	98	56	0.197269	0.170546	0.247737	1.40707	1.34575	0.782535
ENSG00000175567	290.126	376.312	358.521	740.101	716.093	633.879	341.653	696.691	-1.02897	2.95821673917438e-10	1.33547447249234e-08	UCP2	11	73974667	73983307	-	3237	protein_coding	uncoupling protein 2 [Source:HGNC Symbol;Acc:HGNC:12518]	-	284	373	351	1061	626	551	3.91041	5.07443	4.8555	9.98341	9.60018	8.5987
ENSG00000144771	62.3158	58.5149	53.1142	7.67305	3.43176	2.30083	57.9817	4.46855	3.59433	3.03185988406583e-10	1.36597743313764e-08	LRTM1	3	54918237	54967088	-	1584	protein_coding	leucine rich repeats and transmembrane domains 1 [Source:HGNC Symbol;Acc:HGNC:25023]	-	61	58	52	11	3	2	1.71641	1.61248	1.47	0.211516	0.0940186	0.0637821
ENSG00000147883	447.448	320.823	329.921	159.041	149.853	139.2	366.064	149.365	1.29017	3.15802754885695e-10	1.41997550706804e-08	CDKN2B	9	22002903	22009363	-	4058	protein_coding	cyclin dependent kinase inhibitor 2B [Source:HGNC Symbol;Acc:HGNC:1788]	-	438	318	323	228	131	121	4.81071	3.45093	3.56418	1.71131	1.60253	1.50625
ENSG00000136110	12.2588	20.1776	5.10714	135.325	75.4987	75.9274	12.5145	95.5836	-2.93937	3.20789805431732e-10	1.43952024066192e-08	CNMD	13	52703264	52739812	-	1628	protein_coding	chondromodulin [Source:HGNC Symbol;Acc:HGNC:17005]	-	12	20	5	194	66	66	0.328529	0.540999	0.137526	3.62956	2.01251	2.04792
ENSG00000117016	2693.88	2739.1	2824.25	4608.02	5076.71	4182.91	2752.41	4622.55	-0.747985	3.27744228932918e-10	1.46779795913742e-08	RIMS3	1	40620679	40665657	-	7235	protein_coding	regulating synaptic membrane exocytosis 3 [Source:HGNC Symbol;Acc:HGNC:21292]	-	2637	2715	2765	6606	4438	3636	16.245	16.5254	17.113	27.8103	30.4506	25.3869
ENSG00000278266	17.3667	10.0888	26.5571	74.6379	129.263	117.342	18.0042	107.081	-2.56688	3.36448267508989e-10	1.5037832902857e-08	AC079949.2	12	127147149	127150081	+	2933	lincRNA	novel transcript	-	17	10	26	107	113	102	0.258335	0.150144	0.396945	1.11116	1.91256	1.75676
ENSG00000101695	193.077	222.962	192.028	45.3408	73.2108	75.9274	202.689	64.8263	1.66372	3.56443307154638e-10	1.58999175227194e-08	RNF125	18	32018372	32073213	+	6508	protein_coding	ring finger protein 125 [Source:HGNC Symbol;Acc:HGNC:21150]	-	189	221	188	65	64	66	1.29438	1.49543	1.29354	0.304209	0.48818	0.512295
ENSG00000106538	98.0708	164.447	114.4	558.738	231.072	623.525	125.639	471.112	-1.90787	3.74099297978654e-10	1.66544562715962e-08	RARRES2	7	150338317	150341674	-	1921	protein_coding	retinoic acid receptor responder 2 [Source:HGNC Symbol;Acc:HGNC:9868]	-	96	163	112	801	202	542	2.22736	3.73664	2.61072	12.7002	5.22001	14.2527
ENSG00000136928	990.924	893.866	952.992	1777.36	1779.94	1488.64	945.927	1681.98	-0.830986	3.91211476159949e-10	1.73818506067747e-08	GABBR2	9	98288082	98709197	-	7632	protein_coding	gamma-aminobutyric acid type B receptor subunit 2 [Source:HGNC Symbol;Acc:HGNC:4507]	-	970	886	933	2548	1556	1294	5.66475	5.1123	5.4741	10.1687	10.1209	8.56485
ENSG00000135373	10.2157	15.1332	14.3	59.2918	84.65	120.794	13.2163	88.2451	-2.73086	4.00205537573065e-10	1.77463922992459e-08	EHF	11	34621093	34661057	+	4386	protein_coding	ETS homologous factor [Source:HGNC Symbol;Acc:HGNC:3246]	ETS	10	15	14	85	74	105	0.10162	0.150606	0.142932	0.590278	0.83755	1.20933
ENSG00000004799	1313.74	1327.68	1315.6	618.029	710.374	814.494	1319.01	714.299	0.887666	4.21625980638688e-10	1.86594395604704e-08	PDK4	7	95583499	95596491	-	4519	protein_coding	pyruvate dehydrogenase kinase 4 [Source:HGNC Symbol;Acc:HGNC:8812]	-	1286	1316	1288	886	621	708	12.6837	12.8243	12.7627	5.97169	6.82177	7.91434
ENSG00000125170	1617.15	1714.08	1516.82	3171.76	2455.99	3230.37	1616.02	2952.71	-0.869963	4.40059866471093e-10	1.94369860864501e-08	DOK4	16	57471922	57487327	-	4788	protein_coding	docking protein 4 [Source:HGNC Symbol;Acc:HGNC:19868]	-	1583	1699	1485	4547	2147	2808	14.7358	15.6264	13.8881	28.9252	22.26	29.6256
ENSG00000143355	215.551	203.793	170.578	36.2726	72.0669	64.4233	196.641	57.5876	1.79417	4.46939959419034e-10	1.9702165034625e-08	LHX9	1	197911902	197935478	+	10442	protein_coding	LIM homeobox 9 [Source:HGNC Symbol;Acc:HGNC:14222]	Homeobox	211	202	167	52	63	56	0.900629	0.8519	0.716147	0.151679	0.299505	0.270912
ENSG00000197956	355.507	401.534	338.093	1141.89	666.905	774.23	365.044	861.008	-1.24085	4.53038507725525e-10	1.99319211950788e-08	S100A6	1	153534599	153536244	-	971	protein_coding	S100 calcium binding protein A6 [Source:HGNC Symbol;Acc:HGNC:10496]	-	348	398	331	1637	583	673	15.9738	18.0503	15.2643	51.3494	29.8055	35.0122
ENSG00000137809	1823.5	1961.26	1808.95	1084.69	1121.04	862.812	1864.57	1022.85	0.865323	4.5910211214732e-10	2.01592454790939e-08	ITGA11	15	68296533	68432162	-	10864	protein_coding	integrin subunit alpha 11 [Source:HGNC Symbol;Acc:HGNC:6136]	-	1785	1944	1771	1555	980	750	7.32311	7.88002	7.29958	4.3596	4.478	3.48735
ENSG00000176601	71.5099	62.5505	74.5642	7.67305	11.4392	11.5042	69.5415	10.2055	2.79959	4.6478225266848e-10	2.03688783713309e-08	MAP3K19	2	134964491	135047468	-	6073	protein_coding	mitogen-activated protein kinase kinase kinase 19 [Source:HGNC Symbol;Acc:HGNC:26249]	-	70	62	73	11	10	10	0.513738	0.449582	0.538256	0.055169	0.0817418	0.0831803
ENSG00000171130	2290.36	2508.07	2686.35	5281.15	6527.2	3835.49	2494.93	5214.61	-1.06359	4.79793331614318e-10	2.09858242827881e-08	ATP6V0E2	7	149872968	149891204	+	6751	protein_coding	ATPase H+ transporting V0 subunit e2 [Source:HGNC Symbol;Acc:HGNC:21723]	-	2242	2486	2630	7571	5706	3334	14.8018	16.2164	17.4444	34.1579	41.9577	24.9472
ENSG00000140284	91.9414	85.7547	50.0499	232.284	260.814	209.376	75.9153	234.158	-1.62469	4.8361818181192e-10	2.11120465310594e-08	SLC27A2	15	50182196	50236395	+	2802	protein_coding	solute carrier family 27 member 2 [Source:HGNC Symbol;Acc:HGNC:10996]	-	90	85	49	333	228	182	1.4316	1.33589	0.783064	3.61978	4.03938	3.28116
ENSG00000184226	1006.25	890.84	946.863	456.198	504.468	561.403	947.983	507.356	0.904652	5.0990094312696e-10	2.2216265510427e-08	PCDH9	13	66302834	67230445	-	30944	protein_coding	protocadherin 9 [Source:HGNC Symbol;Acc:HGNC:8661]	-	985	883	927	654	441	488	1.41875	1.25662	1.34144	0.643735	0.707473	0.79665
ENSG00000123977	84.7904	81.7191	60.2642	9.06815	16.0149	9.20333	75.5912	11.4288	2.74926	5.22106238767144e-10	2.27040473113403e-08	DAW1	2	227871054	227924344	+	2933	protein_coding	dynein assembly factor with WD repeats 1 [Source:HGNC Symbol;Acc:HGNC:26383]	-	83	81	59	13	14	8	1.26128	1.21617	0.90076	0.135001	0.236954	0.137785
ENSG00000101335	2647.91	2612.99	2533.14	1350.46	798.456	1404.66	2598.02	1184.52	1.13207	5.25342953692097e-10	2.2800695530706e-08	MYL9	20	36541484	36551447	+	2821	protein_coding	myosin light chain 9 [Source:HGNC Symbol;Acc:HGNC:15754]	-	2592	2590	2480	1936	698	1221	40.9524	40.4313	39.3657	20.903	12.2829	21.8644
ENSG00000166619	2882.87	3091.2	2950.9	5618.07	6313.29	4441.76	2974.99	5457.7	-0.875491	5.36985107081671e-10	2.32610774131216e-08	BLCAP	20	37492472	37527931	-	7869	protein_coding	BLCAP, apoptosis inducing factor [Source:HGNC Symbol;Acc:HGNC:1055]	-	2822	3064	2889	8054	5519	3861	15.984	17.1471	16.4398	31.1744	34.8168	24.7859
ENSG00000158104	383.089	415.658	377.928	138.115	175.02	199.022	392.225	170.719	1.2088	5.65684027532871e-10	2.44571313596039e-08	HPD	12	121839527	121863596	-	2223	protein_coding	4-hydroxyphenylpyruvate dioxygenase [Source:HGNC Symbol;Acc:HGNC:5147]	-	375	412	370	198	153	173	7.51863	8.16166	7.45301	2.71289	3.41664	3.93125
ENSG00000155324	630.309	570.016	655.756	265.069	312.29	340.523	618.694	305.961	1.02064	5.73491794004866e-10	2.47471065505132e-08	GRAMD2B	5	126360132	126496494	+	5051	protein_coding	GRAM domain containing 2B [Source:HGNC Symbol;Acc:HGNC:24911]	-	617	565	642	380	273	296	5.44446	4.92597	5.6915	2.29146	2.68308	2.96032
ENSG00000106484	19460.9	19515.7	18490.9	12145.7	12718.1	12325.6	19155.9	12396.5	0.627904	6.0271435203209e-10	2.59582836444166e-08	MEST	7	130486171	130506465	+	4794	protein_coding	mesoderm specific transcript [Source:HGNC Symbol;Acc:HGNC:7028]	-	19050	19344	18103	17412	11118	10714	177.11	177.693	169.091	110.626	115.127	112.896
ENSG00000114374	483.203	501.413	412.657	781.256	1086.72	985.906	465.757	951.295	-1.02815	6.07882986765144e-10	2.61308323297399e-08	USP9Y	Y	12701231	12860839	+	11237	protein_coding	ubiquitin specific peptidase 9 Y-linked [Source:HGNC Symbol;Acc:HGNC:12633]	-	473	497	404	1120	950	857	1.87611	1.94772	1.6099	3.0358	4.19683	3.8526
ENSG00000174460	1377.08	1401.33	1407.53	2528.62	2933.01	2143.22	1395.31	2534.95	-0.861367	6.10467009370582e-10	2.61918307341019e-08	ZCCHC12	X	118823790	118826968	+	2231	protein_coding	zinc finger CCHC-type containing 12 [Source:HGNC Symbol;Acc:HGNC:27273]	-	1348	1389	1378	3625	2564	1863	26.9301	27.4172	27.6579	49.4897	57.0514	42.183
ENSG00000174145	74.5747	83.7369	59.2428	206.475	212.769	193.27	72.5181	204.171	-1.49343	6.25490574126359e-10	2.67852935000168e-08	NWD2	4	37244220	37449465	+	8325	protein_coding	NACHT and WD repeat domain containing 2 [Source:HGNC Symbol;Acc:HGNC:29229]	-	73	83	58	296	186	168	0.390828	0.439051	0.31197	1.08296	1.10911	1.01941
ENSG00000162645	914.306	911.017	830.421	383.653	268.821	495.829	885.248	382.768	1.20966	6.7007592537098e-10	2.86400132208943e-08	GBP2	1	89106132	89150456	-	6276	protein_coding	guanylate binding protein 2 [Source:HGNC Symbol;Acc:HGNC:4183]	-	895	903	813	550	235	431	6.35605	6.33615	5.80065	2.66923	1.8588	3.46911
ENSG00000101425	17.3667	26.2308	20.4286	124.164	154.429	66.7241	21.342	115.106	-2.43242	6.95715328274653e-10	2.96794535299255e-08	BPI	20	38304123	38337505	+	2511	protein_coding	bactericidal permeability increasing protein [Source:HGNC Symbol;Acc:HGNC:1095]	-	17	26	20	178	135	58	0.301751	0.455982	0.356658	2.15913	2.66891	1.16682
ENSG00000184845	89.8982	64.5682	78.6499	12.5559	10.2953	16.1058	77.7054	12.9857	2.58498	7.20332433994188e-10	3.06714276156389e-08	DRD1	5	175440039	175444208	-	4054	protein_coding	dopamine receptor D1 [Source:HGNC Symbol;Acc:HGNC:3020]	-	88	64	77	18	9	14	0.967489	0.695212	0.850504	0.135237	0.110206	0.174449
ENSG00000171714	867.313	860.573	833.485	424.11	509.044	461.317	853.791	464.824	0.879926	7.37018390521198e-10	3.13225849824151e-08	ANO5	11	21799934	22283357	+	7547	protein_coding	anoctamin 5 [Source:HGNC Symbol;Acc:HGNC:27337]	-	849	853	816	608	445	401	5.01395	4.97732	4.84156	2.45378	2.92707	2.68407
ENSG00000132329	955.169	854.52	717.042	430.388	415.243	277.25	842.244	374.294	1.16673	7.97640796018933e-10	3.38350195775428e-08	RAMP1	2	237858893	237912114	+	1234	protein_coding	receptor activity modifying protein 1 [Source:HGNC Symbol;Acc:HGNC:9843]	-	935	847	702	617	363	241	33.771	30.2266	25.4737	15.2292	14.6029	9.86565
ENSG00000003249	860.162	925.141	931.542	2029.17	2097.95	1372.45	905.615	1833.19	-1.01804	8.22064683735789e-10	3.48053827113899e-08	DBNDD1	16	90004865	90020128	-	4791	protein_coding	dysbindin domain containing 1 [Source:HGNC Symbol;Acc:HGNC:28455]	-	842	917	912	2909	1834	1193	7.83309	8.42877	8.52389	18.4937	19.0029	12.5788
ENSG00000182752	2328.16	2135.8	1845.72	1158.63	733.252	1110.15	2103.22	1000.68	1.07011	8.31542417829082e-10	3.51183370047321e-08	PAPPA	9	116153804	116402322	+	11573	protein_coding	pappalysin 1 [Source:HGNC Symbol;Acc:HGNC:8602]	-	2279	2117	1807	1661	641	965	8.77699	8.05556	6.99168	4.37149	2.74954	4.21216
ENSG00000168658	90.9198	78.6925	69.4571	16.7412	10.2953	13.805	79.6898	13.6138	2.52435	8.32611785218789e-10	3.51183370047321e-08	VWA3B	2	98087116	98313299	+	8307	protein_coding	von Willebrand factor A domain containing 3B [Source:HGNC Symbol;Acc:HGNC:28385]	-	89	78	68	24	9	12	0.477521	0.413496	0.366551	0.0879981	0.0537831	0.0729728
ENSG00000156687	830.537	876.715	894.771	1390.22	1858.87	1553.06	867.341	1600.72	-0.88283	8.34142512255447e-10	3.51183370047321e-08	UNC5D	8	35235457	35796550	+	10816	protein_coding	unc-5 netrin receptor D [Source:HGNC Symbol;Acc:HGNC:18634]	-	813	869	876	1993	1625	1350	3.3502	3.53813	3.62666	5.61238	7.45821	6.30509
ENSG00000114757	158.343	188.66	139.936	346.682	533.066	363.531	162.313	414.427	-1.34959	8.41723749757043e-10	3.53712772748371e-08	PEX5L	3	179794958	180037053	-	10236	protein_coding	peroxisomal biogenesis factor 5 like [Source:HGNC Symbol;Acc:HGNC:30024]	-	155	187	137	497	466	316	0.674914	0.804511	0.599321	1.47888	2.25997	1.55948
ENSG00000174473	223.724	201.776	236.971	509.212	579.967	396.893	220.824	495.357	-1.16621	8.67475060058506e-10	3.63853998138719e-08	GALNTL6	4	171812254	173041559	+	9242	protein_coding	polypeptide N-acetylgalactosaminyltransferase like 6 [Source:HGNC Symbol;Acc:HGNC:33844]	-	219	200	232	730	507	345	1.05615	0.952982	1.12406	2.40582	2.72326	1.88572
ENSG00000259663	262.544	271.388	261.485	48.8285	19.4466	101.237	265.139	56.5039	2.23591	8.97232654057251e-10	3.75634721201399e-08	AC010478.1	5	51372736	51383332	-	7152	antisense	uncharacterized LOC642366 [Source:NCBI gene;Acc:642366]	-	257	269	256	70	17	88	1.60159	1.65633	1.60281	0.29811	0.117996	0.621554
ENSG00000091181	40.8628	59.5238	60.2642	2.7902	3.43176	6.90249	53.5503	4.37482	3.67088	9.01019923462264e-10	3.76519143481015e-08	IL5RA	3	3066326	3126613	-	6600	protein_coding	interleukin 5 receptor subunit alpha [Source:HGNC Symbol;Acc:HGNC:6017]	-	40	59	59	4	3	6	0.270124	0.393667	0.400292	0.0184596	0.0225645	0.0459231
ENSG00000172380	2624.41	2540.36	2367.67	1254.2	1569.46	1501.29	2510.81	1441.65	0.802006	9.41085531454266e-10	3.92532187720868e-08	GNG12	1	67701466	67833467	-	4724	protein_coding	G protein subunit gamma 12 [Source:HGNC Symbol;Acc:HGNC:19663]	-	2569	2518	2318	1798	1372	1305	24.2382	23.4729	21.9722	11.5927	14.4176	13.9548
ENSG00000114013	52.1001	133.172	241.057	16.0437	22.8784	21.8579	142.11	20.26	2.82369	9.56308388246067e-10	3.98143058973113e-08	CD86	3	122055366	122121139	+	3433	protein_coding	CD86 molecule [Source:HGNC Symbol;Acc:HGNC:1705]	-	51	132	236	23	20	19	0.66213	1.69325	3.07828	0.204061	0.289204	0.279579
ENSG00000106714	403.52	342.01	371.8	94.1693	189.891	110.44	372.443	131.5	1.51217	9.58374333731449e-10	3.98265651958418e-08	CNTNAP3	9	39072767	39288315	-	9521	protein_coding	contactin associated protein like 3 [Source:HGNC Symbol;Acc:HGNC:13834]	-	395	339	364	135	166	96	1.84911	1.56797	1.71194	0.431874	0.865512	0.509346
ENSG00000075426	2548.82	2351.7	2333.96	1512.99	1199.97	1432.27	2411.49	1381.74	0.802259	1.03530426536653e-09	4.29441153025282e-08	FOSL2	2	28392448	28417312	+	7157	protein_coding	FOS like 2, AP-1 transcription factor subunit [Source:HGNC Symbol;Acc:HGNC:3798]	TF_bZIP	2495	2331	2285	2169	1049	1245	15.5377	14.3427	14.2963	9.2307	7.27599	8.78744
ENSG00000183783	126.675	132.163	152.193	328.546	442.697	278.401	137.01	349.881	-1.35153	1.06135678241946e-09	4.39436891019415e-08	KCTD8	4	44173909	44448807	-	2704	protein_coding	potassium channel tetramerization domain containing 8 [Source:HGNC Symbol;Acc:HGNC:22394]	-	124	131	149	471	387	242	2.04391	2.13346	2.46745	5.30543	7.1048	4.52098
ENSG00000116141	917.37	922.115	919.285	1550.65	1657.54	1452.98	919.59	1553.72	-0.756651	1.06724980465478e-09	4.41064524048692e-08	MARK1	1	220528183	220664461	+	5417	protein_coding	microtubule affinity regulating kinase 1 [Source:HGNC Symbol;Acc:HGNC:6896]	-	898	914	900	2223	1449	1263	7.38864	7.43033	7.43966	12.4993	13.2788	11.7779
ENSG00000260404	311.579	383.374	382.014	161.134	169.3	154.156	358.989	161.53	1.15228	1.07051343760999e-09	4.41601524850417e-08	AC110079.1	4	118591773	118633729	+	4422	transcribed_unprocessed_pseudogene	uncharacterized LOC729218 [Source:NCBI gene;Acc:729218]	-	305	380	374	231	148	134	3.07417	3.7843	3.78723	1.59111	1.66146	1.53077
ENSG00000175785	206.357	175.545	237.993	83.0085	69.7791	55.22	206.632	69.3358	1.56306	1.08239048824201e-09	4.45683204334375e-08	PRIMA1	14	93718298	93788481	-	3892	protein_coding	proline rich membrane anchor 1 [Source:HGNC Symbol;Acc:HGNC:18319]	-	202	174	233	119	61	48	2.31327	1.96878	2.68073	0.93128	0.778045	0.623006
ENSG00000125618	11.2373	4.03551	6.12857	52.3163	80.0744	60.972	7.13379	64.4542	-3.17213	1.10537576662202e-09	4.54315502471596e-08	PAX8	2	113215997	113278950	-	7400	protein_coding	paired box 8 [Source:HGNC Symbol;Acc:HGNC:8622]	PAX	11	4	6	75	70	53	0.0662534	0.023804	0.0363069	0.308699	0.469585	0.3618
ENSG00000205744	62.3158	68.6037	33.7071	185.548	163.58	212.827	54.8755	187.319	-1.77061	1.21682428090028e-09	4.99208822686133e-08	DENND1C	19	6467207	6482557	-	4657	protein_coding	DENN domain containing 1C [Source:HGNC Symbol;Acc:HGNC:26225]	-	61	68	33	266	143	185	0.583809	0.643019	0.317305	1.73973	1.52432	2.00673
ENSG00000102003	3963.69	4037.53	4723.08	7746.99	9241.72	6504.45	4241.44	7831.06	-0.884644	1.26664715767617e-09	5.18702393422144e-08	SYP	X	49187804	49200259	-	5215	protein_coding	synaptophysin [Source:HGNC Symbol;Acc:HGNC:11506]	-	3880	4002	4624	11106	8079	5654	33.1608	33.7943	39.7039	64.8649	76.9044	54.7678
ENSG00000162998	748.811	835.351	936.649	1711.79	1444.77	1441.47	840.271	1532.68	-0.868276	1.27991937704226e-09	5.23184498812075e-08	FRZB	2	182833275	182867162	-	3162	protein_coding	frizzled related protein [Source:HGNC Symbol;Acc:HGNC:3959]	-	733	828	917	2454	1263	1253	10.3321	11.5316	12.986	23.6384	19.8285	20.0177
ENSG00000122691	1543.59	1397.3	1685.36	939.6	824.766	866.263	1542.08	876.876	0.813061	1.37406255912926e-09	5.60647449262141e-08	TWIST1	7	19020991	19117672	-	2033	protein_coding	twist family bHLH transcription factor 1 [Source:HGNC Symbol;Acc:HGNC:12428]	bHLH	1511	1385	1650	1347	721	753	33.1264	30.0008	36.3426	20.1807	17.6054	18.7103
ENSG00000134917	141.998	127.119	141.978	33.4824	48.0446	41.415	137.032	40.9807	1.75621	1.52639983845512e-09	6.21676108118622e-08	ADAMTS8	11	130404925	130428993	-	4523	protein_coding	ADAM metallopeptidase with thrombospondin type 1 motif 8 [Source:HGNC Symbol;Acc:HGNC:224]	-	139	126	139	48	42	36	1.36973	1.22677	1.37612	0.323237	0.460968	0.402068
ENSG00000171992	4835.09	4334.14	4396.22	2758.81	2860.94	2244.46	4521.82	2621.4	0.786194	1.54187395442228e-09	6.26842861542887e-08	SYNPO	5	150601080	150659220	+	10258	protein_coding	synaptopodin [Source:HGNC Symbol;Acc:HGNC:30672]	-	4733	4296	4304	3955	2501	1951	20.5646	18.4426	18.7879	11.7433	12.1032	9.60768
ENSG00000157856	115.437	129.136	120.528	35.5751	35.4615	33.3621	121.701	34.7995	1.80426	1.54552058434414e-09	6.27191223415613e-08	DRC1	2	26401916	26456711	+	3048	protein_coding	dynein regulatory complex subunit 1 [Source:HGNC Symbol;Acc:HGNC:24245]	-	113	128	118	51	31	29	1.65238	1.84934	1.73355	0.509637	0.504887	0.480626
ENSG00000156011	2568.23	2192.29	2419.76	1370.69	1397.87	1515.1	2393.43	1427.88	0.745737	1.57152645676488e-09	6.36595636053837e-08	PSD3	8	18527301	19084730	-	15213	protein_coding	pleckstrin and Sec7 domain containing 3 [Source:HGNC Symbol;Acc:HGNC:19093]	-	2514	2173	2369	1965	1222	1317	7.36542	6.29022	6.973	3.93418	3.98753	4.37316
ENSG00000130226	1020.55	1008.88	1102.12	2073.12	1862.3	1609.43	1043.85	1848.28	-0.825371	1.66957608242126e-09	6.7509729289559e-08	DPP6	7	153887097	154894285	+	13574	protein_coding	dipeptidyl peptidase like 6 [Source:HGNC Symbol;Acc:HGNC:3010]	-	999	1000	1079	2972	1628	1399	3.28023	3.24424	3.55945	6.66879	5.9538	5.20636
ENSG00000180509	57.208	66.586	32.6857	2.09265	4.57568	4.60166	52.1599	3.75666	3.86615	1.67792902932654e-09	6.77256740346845e-08	KCNE1	21	34446688	34512275	-	5713	protein_coding	potassium voltage-gated channel subfamily E regulatory subunit 1 [Source:HGNC Symbol;Acc:HGNC:6240]	-	56	66	32	3	4	4	0.436889	0.508746	0.250816	0.0159942	0.0347571	0.0353688
ENSG00000158050	109.308	122.074	112.357	309.015	272.253	242.738	114.58	274.668	-1.26469	1.6832481641504e-09	6.78186115168984e-08	DUSP2	2	96143166	96145440	-	1932	protein_coding	dual specificity phosphatase 2 [Source:HGNC Symbol;Acc:HGNC:3068]	-	107	121	110	443	238	211	2.46845	2.75803	2.5495	6.98397	6.1153	5.51695
ENSG00000095713	234.961	221.953	240.035	106.028	54.9081	65.5737	232.317	75.5031	1.60028	1.73587160610061e-09	6.98137127877531e-08	CRTAC1	10	97865000	98030828	-	3553	protein_coding	cartilage acidic protein 1 [Source:HGNC Symbol;Acc:HGNC:14882]	-	230	220	235	152	48	57	2.88522	2.72677	2.96171	1.30303	0.670647	0.810408
ENSG00000170745	64.3589	36.3196	26.5571	148.578	176.164	162.209	42.4119	162.317	-1.93479	1.74111102911721e-09	6.98993895653805e-08	KCNS3	2	17877847	18361616	+	3131	protein_coding	potassium voltage-gated channel modifier subfamily S member 3 [Source:HGNC Symbol;Acc:HGNC:6302]	-	63	36	26	213	154	141	0.896818	0.506338	0.371843	2.07206	2.44166	2.27489
ENSG00000182107	43.9275	32.2841	19.4071	154.159	90.3696	220.88	31.8729	155.136	-2.28293	1.74760338620677e-09	7.00349720654201e-08	TMEM30B	14	61277370	61281840	-	4471	protein_coding	transmembrane protein 30B [Source:HGNC Symbol;Acc:HGNC:27254]	-	43	32	19	221	79	192	0.428658	0.315185	0.190291	1.50554	0.877142	2.1693
ENSG00000259280	58.2295	46.4084	64.3499	6.9755	4.57568	6.90249	56.3293	6.15122	3.17663	1.83241370067062e-09	7.33030690720228e-08	AC018563.1	15	36876379	36887035	-	1390	processed_transcript	novel transcript	-	57	46	63	10	4	6	1.82771	1.45735	2.02953	0.219125	0.142854	0.218052
ENSG00000128833	306.471	306.699	364.65	103.237	117.824	166.81	325.94	129.29	1.3432	1.94645209154511e-09	7.76777283526326e-08	MYO5C	15	52192322	52295798	-	10045	protein_coding	myosin VC [Source:HGNC Symbol;Acc:HGNC:7604]	-	300	304	357	148	103	145	1.33112	1.33274	1.59143	0.448764	0.50902	0.729192
ENSG00000143153	3490.71	3723.77	3481.03	5482.74	5542.29	6498.7	3565.17	5841.24	-0.712068	1.94868066857418e-09	7.76777283526326e-08	ATP1B1	1	169105697	169132722	+	2962	protein_coding	ATPase Na+/K+ transporting subunit beta 1 [Source:HGNC Symbol;Acc:HGNC:804]	-	3417	3691	3408	7860	4845	5649	51.417	54.8757	51.5209	80.8246	81.2001	96.3409
ENSG00000231240	197.163	180.589	247.185	66.9648	70.923	86.2812	208.313	74.723	1.48561	1.97547962281724e-09	7.86066068675701e-08	KLF2P1	2	130036958	130038422	+	1042	processed_pseudogene	Kruppel like factor 2 pseudogene 1 [Source:HGNC Symbol;Acc:HGNC:49280]	-	193	179	242	96	62	75	8.25537	7.56495	10.3996	2.80614	2.95374	3.63595
ENSG00000167244	6292.88	5287.53	4291.02	1346.27	483.878	929.536	5290.47	919.895	2.52301	1.98718691735161e-09	7.89327496040615e-08	IGF2	11	2129112	2149603	-	6979	protein_coding	insulin like growth factor 2 [Source:HGNC Symbol;Acc:HGNC:5466]	-	6160	5241	4201	1930	423	808	39.34	33.0706	26.9543	8.42307	3.00881	5.84847
ENSG00000169604	7276.65	6538.54	6836.41	3879.77	4666.05	3926.37	6883.87	4157.4	0.727855	2.04801602543291e-09	8.12054608179589e-08	ANTXR1	2	69013178	69249327	+	8185	protein_coding	ANTXR cell adhesion molecule 1 [Source:HGNC Symbol;Acc:HGNC:21014]	-	7123	6481	6693	5562	4079	3413	38.7875	34.8694	36.616	20.6975	24.739	21.064
ENSG00000198467	3378.33	2794.59	3416.68	2001.27	1826.84	1597.93	3196.53	1808.68	0.820613	2.31114392591448e-09	9.14773551802983e-08	TPM2	9	35681992	35690121	-	3248	protein_coding	tropomyosin 2 [Source:HGNC Symbol;Acc:HGNC:12011]	-	3307	2770	3345	2869	1597	1389	45.3801	37.5565	46.1158	26.9042	24.4082	21.6028
ENSG00000131477	230.875	225.989	278.85	590.127	544.506	436.008	245.238	523.547	-1.09653	2.31812198745161e-09	9.1592299686972e-08	RAMP2	17	42758447	42763041	+	1148	protein_coding	receptor activity modifying protein 2 [Source:HGNC Symbol;Acc:HGNC:9844]	-	226	224	273	846	476	379	8.77432	8.59265	10.6485	22.4458	20.5832	16.6771
ENSG00000135218	629.288	574.052	650.649	297.156	356.903	312.913	617.996	322.324	0.941893	2.42462253346749e-09	9.56322171884493e-08	CD36	7	80369575	80679277	+	10880	protein_coding	CD36 molecule [Source:HGNC Symbol;Acc:HGNC:1663]	-	616	569	637	426	312	272	2.52347	2.30305	2.62168	1.19258	1.42355	1.26289
ENSG00000169760	219.638	202.785	203.264	407.369	414.099	437.158	208.562	419.542	-1.00758	2.50134106499785e-09	9.848537622291e-08	NLGN1	3	173396284	174286644	+	10148	protein_coding	neuroligin 1 [Source:HGNC Symbol;Acc:HGNC:14291]	-	215	201	199	584	362	380	0.944289	0.872241	0.878096	1.75282	1.77083	1.89159
ENSG00000150394	497.505	481.235	485.178	842.641	1061.56	834.051	487.973	912.75	-0.902312	2.7169573165508e-09	1.06787822361355e-07	CDH8	16	61647242	62037035	-	13529	protein_coding	cadherin 8 [Source:HGNC Symbol;Acc:HGNC:1767]	-	487	477	475	1208	928	725	1.60439	1.55265	1.57216	2.71961	3.4051	2.70705
ENSG00000261786	537.346	628.531	653.714	237.865	344.32	192.119	606.53	258.101	1.23463	2.81597157640983e-09	1.10486340280708e-07	AC006058.1	3	44117299	44122365	+	5067	lincRNA	novel transcript	-	526	623	640	341	301	167	4.62681	5.4145	5.65586	2.04979	2.94892	1.66491
ENSG00000103888	2208.64	2237.69	2711.89	4257.85	4658.04	3682.48	2386.07	4199.46	-0.815635	2.99537901053972e-09	1.17320750722917e-07	CEMIP	15	80779343	80951776	+	7621	protein_coding	cell migration inducing hyaluronidase 1 [Source:HGNC Symbol;Acc:HGNC:29213]	-	2162	2218	2655	6104	4072	3201	12.6442	12.8165	15.5999	24.3954	26.5243	21.2177
ENSG00000100095	2324.07	2623.08	2560.72	4712.65	4372.06	3704.34	2502.63	4263.02	-0.768873	3.01418878611168e-09	1.1785216050324e-07	SEZ6L	22	26169474	26383597	+	7149	protein_coding	seizure related 6 homolog like [Source:HGNC Symbol;Acc:HGNC:10763]	-	2275	2600	2507	6756	3822	3220	14.1835	16.0158	15.7028	28.784	26.5395	22.7528
ENSG00000172403	630.309	526.634	541.357	249.025	196.754	318.665	566.1	254.815	1.15237	3.02268044563468e-09	1.17978996143679e-07	SYNPO2	4	118850688	119061247	+	14034	protein_coding	synaptopodin 2 [Source:HGNC Symbol;Acc:HGNC:17732]	-	617	522	530	357	172	277	1.95952	1.63799	1.69108	0.774806	0.608408	0.997062
ENSG00000089472	3241.44	3233.46	3014.23	1948.26	1714.74	2075.35	3163.04	1912.78	0.725466	3.20225362796471e-09	1.24771344998098e-07	HEPH	X	66162549	66268867	+	7113	protein_coding	hephaestin [Source:HGNC Symbol;Acc:HGNC:4866]	-	3173	3205	2951	2793	1499	1804	19.8822	19.8425	18.5774	11.9598	10.4616	12.8117
ENSG00000119411	48.0138	42.3729	23.4928	140.905	117.824	174.863	37.9598	144.531	-1.92799	3.29640025584047e-09	1.28217423100009e-07	BSPRY	9	113349541	113371233	+	2339	protein_coding	B-box and SPRY domain containing [Source:HGNC Symbol;Acc:HGNC:18232]	-	47	42	23	202	103	152	0.895601	0.790751	0.440318	2.63043	2.18602	3.28275
ENSG00000165863	64.3589	69.6126	51.0714	177.178	161.293	189.819	61.681	176.096	-1.51338	3.37632226524467e-09	1.31099269718879e-07	C10orf82	10	116663696	116670264	-	2411	protein_coding	chromosome 10 open reading frame 82 [Source:HGNC Symbol;Acc:HGNC:28500]	-	63	69	50	254	141	165	1.16464	1.2603	0.928629	3.2088	2.90315	3.45709
ENSG00000145864	216.573	285.513	301.321	65.5697	124.687	86.2812	267.802	92.1794	1.55185	3.41138913057466e-09	1.32232500747551e-07	GABRB2	5	161288429	161549044	-	10002	protein_coding	gamma-aminobutyric acid type A receptor beta2 subunit [Source:HGNC Symbol;Acc:HGNC:4082]	-	212	283	295	94	109	75	0.944705	1.24601	1.3207	0.286251	0.540988	0.37879
ENSG00000231672	122.588	83.7369	133.807	29.2971	30.8858	14.9554	113.377	25.0461	2.16441	3.44188971898052e-09	1.33185137112083e-07	DIRC3	2	217284019	217756593	-	4665	lincRNA	disrupted in renal carcinoma 3 [Source:HGNC Symbol;Acc:HGNC:17805]	-	120	83	131	42	27	13	1.14651	0.783515	1.25744	0.274223	0.287316	0.140772
ENSG00000137801	9414.79	6813.96	7570.82	4679.17	3965.97	4639.63	7933.19	4428.25	0.840971	3.56186069979403e-09	1.37590639609569e-07	THBS1	15	39581079	39599466	+	9158	protein_coding	thrombospondin 1 [Source:HGNC Symbol;Acc:HGNC:11785]	-	9216	6754	7412	6708	3467	4033	44.8527	32.4774	36.2413	22.3099	18.7932	22.246
ENSG00000176928	178.775	164.447	130.743	59.2918	38.8933	47.167	157.988	48.4507	1.68977	3.59944114961635e-09	1.38803835206989e-07	GCNT4	5	75025346	75030899	-	5554	protein_coding	glucosaminyl (N-acetyl) transferase 4, core 2 [Source:HGNC Symbol;Acc:HGNC:17973]	-	175	163	128	85	34	41	1.40436	1.29242	1.03198	0.466143	0.303893	0.372908
ENSG00000060709	1052.22	1084.54	1221.63	2094.74	2298.13	1699.16	1119.46	2030.68	-0.859405	3.65106733376531e-09	1.40553588694712e-07	RIMBP2	12	130396137	130716281	-	9655	protein_coding	RIMS binding protein 2 [Source:HGNC Symbol;Acc:HGNC:30339]	-	1030	1075	1196	3003	2009	1477	4.7548	4.90317	5.54687	9.47347	10.3294	7.72774
ENSG00000130208	33.7118	52.4617	33.7071	212.055	94.9453	185.217	39.9602	164.072	-2.0422	3.66726587200618e-09	1.40935848434945e-07	APOC1	19	44914247	44919349	+	1231	protein_coding	apolipoprotein C1 [Source:HGNC Symbol;Acc:HGNC:607]	-	33	52	33	304	83	161	1.19482	1.86023	1.2004	7.5218	3.34709	6.60681
ENSG00000187889	31.6687	47.4173	14.3	137.417	156.717	120.794	31.1287	138.309	-2.15056	3.82413251685454e-09	1.46713561849699e-07	FYB2	1	56718804	56819696	-	4633	protein_coding	FYN binding protein 2 [Source:HGNC Symbol;Acc:HGNC:27295]	-	31	47	14	197	137	105	0.298227	0.446742	0.135312	1.29512	1.46793	1.14486
ENSG00000158856	1117.6	1172.32	1211.41	2265.64	2508.62	1726.77	1167.11	2167.01	-0.89306	3.84577377033232e-09	1.47292480246356e-07	DMTN	8	22048995	22082527	+	4473	protein_coding	dematin actin binding protein [Source:HGNC Symbol;Acc:HGNC:3382]	-	1094	1162	1186	3248	2193	1501	10.901	11.4401	11.8729	22.1168	24.3381	16.9514
ENSG00000203875	1093.08	1167.27	1211.41	2007.55	1758.2	2053.49	1157.26	1939.75	-0.745493	3.89912168155436e-09	1.49081723885553e-07	SNHG5	6	85660950	85678748	-	2806	processed_transcript	small nucleolar RNA host gene 5 [Source:HGNC Symbol;Acc:HGNC:21026]	-	1070	1157	1186	2878	1537	1785	16.9959	18.1579	18.9263	31.2399	27.1915	32.1347
ENSG00000086205	98.0708	98.8701	59.2428	9.7657	2.28784	20.7075	85.3946	10.9203	2.97816	3.92793577316501e-09	1.49928441514933e-07	FOLH1	11	49146635	49208670	-	3824	protein_coding	folate hydrolase 1 [Source:HGNC Symbol;Acc:HGNC:3788]	-	96	98	58	14	2	18	1.11892	1.12857	0.679171	0.111511	0.0259633	0.237782
ENSG00000180353	375.938	263.317	351.371	154.159	132.695	98.9358	330.209	128.596	1.3519	3.96058310875821e-09	1.50918355001868e-07	HCLS1	3	121631399	121660927	-	5093	protein_coding	hematopoietic cell-specific Lyn substrate 1 [Source:HGNC Symbol;Acc:HGNC:4844]	-	368	261	344	221	116	86	3.22048	2.25677	3.0245	1.32167	1.13066	0.853
ENSG00000102230	636.439	718.321	786.499	318.78	398.084	387.69	713.753	368.185	0.959067	4.10683665196478e-09	1.56226567867127e-07	PCYT1B	X	24558087	24672677	-	5555	protein_coding	phosphate cytidylyltransferase 1, choline, beta [Source:HGNC Symbol;Acc:HGNC:8755]	-	623	712	770	457	348	337	4.99863	5.64439	6.20692	2.50575	3.10987	3.06457
ENSG00000126861	107.265	93.8257	75.5856	25.8094	10.2953	13.805	92.2254	16.6365	2.42151	4.25126334664537e-09	1.6126538769641e-07	OMG	17	31272013	31297539	-	3837	protein_coding	oligodendrocyte myelin glycoprotein [Source:HGNC Symbol;Acc:HGNC:8135]	-	105	93	74	37	9	12	1.21968	1.06736	0.863593	0.293708	0.116439	0.157984
ENSG00000120675	187.969	202.785	110.314	435.271	353.471	594.765	167.023	461.169	-1.46443	4.25364179805939e-09	1.6126538769641e-07	DNAJC15	13	43023203	43114224	+	8042	protein_coding	DnaJ heat shock protein family (Hsp40) member C15 [Source:HGNC Symbol;Acc:HGNC:20325]	-	184	201	108	624	309	517	1.01977	1.10066	0.601352	2.36334	1.9074	3.24751
ENSG00000123191	588.425	714.286	579.149	1138.4	1066.13	1504.74	627.287	1236.43	-0.97818	4.4055407844552e-09	1.66743043629835e-07	ATP7B	13	51930436	52012125	-	9671	protein_coding	ATPase copper transporting beta [Source:HGNC Symbol;Acc:HGNC:870]	-	576	708	567	1632	932	1308	2.65459	3.22391	2.62531	5.1399	4.78401	6.8322
ENSG00000179902	109.308	92.8168	79.6713	16.7412	28.598	11.5042	93.9321	18.9478	2.31972	4.41815963940187e-09	1.66939605063921e-07	C1orf194	1	109105951	109113857	-	1235	protein_coding	chromosome 1 open reading frame 194 [Source:HGNC Symbol;Acc:HGNC:32331]	-	107	92	78	24	25	10	3.86157	3.28051	2.82811	0.591903	1.0049	0.409032
ENSG00000168575	1932.81	1746.37	1836.53	1184.44	991.778	1096.35	1838.57	1090.85	0.751691	4.42624531857596e-09	1.66964508812458e-07	SLC20A2	8	42416475	42541926	-	6641	protein_coding	solute carrier family 20 member 2 [Source:HGNC Symbol;Acc:HGNC:10947]	-	1892	1731	1798	1698	867	953	12.698	11.4785	12.1234	7.78772	6.48087	7.24909
ENSG00000105499	57.208	55.4883	73.5428	172.992	181.883	167.961	62.0797	174.279	-1.48919	4.49855698228131e-09	1.6940796997596e-07	PLA2G4C	19	48047843	48110817	-	6613	protein_coding	phospholipase A2 group IVC [Source:HGNC Symbol;Acc:HGNC:9037]	-	56	55	72	248	159	146	0.37743	0.366256	0.487532	1.14224	1.19357	1.11527
ENSG00000184916	925.543	873.689	1010.19	2246.81	2307.29	1365.54	936.474	1973.21	-1.0759	4.61845372837439e-09	1.73632235319922e-07	JAG2	14	105140981	105168824	-	6397	protein_coding	jagged 2 [Source:HGNC Symbol;Acc:HGNC:6189]	-	906	866	989	3221	2017	1187	6.31246	5.96159	6.92292	15.3363	15.6523	9.37343
ENSG00000172260	490.354	484.262	512.757	793.114	923.143	960.597	495.791	892.285	-0.845914	4.77007358486489e-09	1.79033045634278e-07	NEGR1	1	71395940	72282734	-	13406	protein_coding	neuronal growth regulator 1 [Source:HGNC Symbol;Acc:HGNC:17302]	-	480	480	502	1137	807	835	1.59584	1.57675	1.67677	2.58326	2.98828	3.14638
ENSG00000121068	716.121	605.327	647.585	320.176	144.134	289.905	656.344	251.405	1.37878	5.33965807680924e-09	2.00076988138042e-07	TBX2	17	61399896	61409466	+	6029	protein_coding	T-box 2 [Source:HGNC Symbol;Acc:HGNC:11597]	T-box	701	600	634	459	126	252	5.18227	4.38255	4.70883	2.31885	1.03746	2.11144
ENSG00000172572	3116.81	2990.32	3009.13	1725.74	1858.87	2047.74	3038.75	1877.45	0.695617	5.36126800164219e-09	2.00552457924991e-07	PDE3A	12	20369245	20684381	+	8398	protein_coding	phosphodiesterase 3A [Source:HGNC Symbol;Acc:HGNC:8778]	-	3051	2964	2946	2474	1625	1780	16.1925	15.5426	15.7082	8.97284	9.60561	10.707
ENSG00000134508	491.375	506.457	571.999	234.377	303.139	238.136	523.277	258.551	1.02055	5.39954475612794e-09	2.01648779414067e-07	CABLES1	18	23134564	23260467	+	6654	protein_coding	Cdk5 and Abl enzyme substrate 1 [Source:HGNC Symbol;Acc:HGNC:25097]	-	481	502	560	336	265	207	3.22188	3.32232	3.76855	1.53802	1.97702	1.57149
ENSG00000179776	68.4452	84.7458	38.8142	185.548	195.61	230.083	64.0018	203.747	-1.6683	5.53173078768494e-09	2.06242738919955e-07	CDH5	16	66366622	66404786	+	6082	protein_coding	cadherin 5 [Source:HGNC Symbol;Acc:HGNC:1764]	-	67	84	38	266	171	200	0.490993	0.60821	0.279773	1.33211	1.39572	1.66115
ENSG00000169862	1906.25	2056.09	2057.16	3279.18	3357.4	2983.03	2006.5	3206.54	-0.676493	5.64276104342463e-09	2.10034029434226e-07	CTNND2	5	10971840	11904043	-	6863	protein_coding	catenin delta 2 [Source:HGNC Symbol;Acc:HGNC:2516]	-	1866	2038	2014	4701	2935	2593	12.1184	13.0771	13.1406	20.8633	21.2296	19.0859
ENSG00000169756	1910.34	1737.29	1514.78	874.728	1069.56	964.048	1720.8	969.447	0.829324	5.70258706436298e-09	2.11910020464477e-07	LIMS1	2	108534355	108687246	+	7771	protein_coding	LIM zinc finger domain containing 1 [Source:HGNC Symbol;Acc:HGNC:6616]	-	1870	1722	1483	1254	935	838	10.7254	9.75837	8.54542	4.91504	5.97286	5.44742
ENSG00000145431	1250.4	1111.78	1138.89	689.877	704.654	679.896	1167.03	691.476	0.755118	5.83336034960811e-09	2.16411893366154e-07	PDGFC	4	156760454	156971394	-	5593	protein_coding	platelet derived growth factor C [Source:HGNC Symbol;Acc:HGNC:8801]	-	1224	1102	1115	989	616	591	9.75402	8.67676	8.92687	5.38589	5.46743	5.33785
ENSG00000227827	561.864	611.38	921.328	320.176	336.312	255.392	698.191	303.96	1.19844	5.852523796751e-09	2.1676514003057e-07	AC138969.1	16	16356224	16377507	+	9932	unprocessed_pseudogene	polycystic kidney disease 1 (autosomal dominant) (PKD1) pseudogene	-	550	606	902	459	294	222	2.46816	2.68693	4.06667	1.40761	1.46946	1.12912
ENSG00000182771	318.73	307.708	301.321	720.569	772.146	490.077	309.253	660.931	-1.09696	5.90846124346221e-09	2.1847701591368e-07	GRID1	10	85599555	86366493	-	5927	protein_coding	glutamate ionotropic receptor delta type subunit 1 [Source:HGNC Symbol;Acc:HGNC:4575]	-	312	305	295	1033	675	426	2.34621	2.26614	2.22872	5.3085	5.65349	3.63077
ENSG00000197971	383.089	394.471	303.364	655.697	670.337	789.185	360.308	705.073	-0.967317	6.09040978404489e-09	2.24835127692771e-07	MBP	18	76978827	77133683	-	18615	protein_coding	myelin basic protein [Source:HGNC Symbol;Acc:HGNC:6925]	-	375	391	297	940	586	686	0.897874	0.924985	0.714435	1.53805	1.56272	1.86159
ENSG00000104722	3650.07	3390.84	3874.27	2297.73	2224.92	2361.8	3638.4	2294.82	0.664901	6.27367069883699e-09	2.31220761723366e-07	NEFM	8	24913012	24919098	+	4381	protein_coding	neurofilament medium [Source:HGNC Symbol;Acc:HGNC:7734]	-	3573	3361	3793	3294	1945	2053	36.3502	33.7844	38.7685	22.9011	22.0391	23.6723
ENSG00000180818	124.632	50.4439	88.8642	17.4388	3.43176	12.6546	87.9799	11.175	2.92767	6.3694200601563e-09	2.34365469382052e-07	HOXC10	12	53985065	53990279	+	2331	protein_coding	homeobox C10 [Source:HGNC Symbol;Acc:HGNC:5122]	Homeobox	122	50	87	25	3	11	2.33273	0.944601	1.67127	0.326666	0.0638891	0.238383
ENSG00000148848	2867.55	3047.82	2762.96	1895.94	1827.98	1681.91	2892.78	1801.94	0.682279	6.51834949214432e-09	2.39453485755537e-07	ADAM12	10	126012381	126388455	-	9860	protein_coding	ADAM metallopeptidase domain 12 [Source:HGNC Symbol;Acc:HGNC:190]	-	2807	3021	2705	2718	1598	1462	12.6886	13.4926	12.2846	8.39612	8.0454	7.49022
ENSG00000078549	382.067	492.333	485.178	1022.61	1027.24	727.063	453.193	925.637	-1.0314	6.69959238153438e-09	2.45710009660124e-07	ADCYAP1R1	7	31052461	31111479	+	6832	protein_coding	ADCYAP receptor type I [Source:HGNC Symbol;Acc:HGNC:242]	-	374	488	475	1466	898	632	2.43989	3.14552	3.11326	6.5357	6.52493	4.67297
ENSG00000136542	455.621	435.835	405.507	167.412	226.496	223.181	432.321	205.696	1.0793	6.87709235950924e-09	2.51809104929132e-07	GALNT5	2	157257598	157314211	+	6818	protein_coding	polypeptide N-acetylgalactosaminyltransferase 5 [Source:HGNC Symbol;Acc:HGNC:4127]	-	446	432	397	240	198	194	2.91558	2.79028	2.60737	1.07216	1.44164	1.43737
ENSG00000142178	450.513	408.596	419.807	239.26	184.171	187.518	426.305	203.649	1.05829	6.96118035003219e-09	2.54473588015323e-07	SIK1	21	43414483	43427189	-	5268	protein_coding	salt inducible kinase 1 [Source:HGNC Symbol;Acc:HGNC:11142]	-	441	405	411	343	161	163	3.73113	3.38556	3.49354	1.98314	1.51715	1.56302
ENSG00000197586	1892.97	1945.12	2238.97	3750.73	3905.34	2987.63	2025.69	3547.9	-0.808821	7.2668106510375e-09	2.65214995221794e-07	ENTPD6	20	25195693	25226729	+	5327	protein_coding	ectonucleoside triphosphate diphosphohydrolase 6 (putative) [Source:HGNC Symbol;Acc:HGNC:3368]	-	1853	1928	2192	5377	3414	2597	15.5039	15.9384	18.4258	30.7442	31.8147	24.6271
ENSG00000154553	912.263	812.147	697.635	475.729	388.933	381.938	807.348	415.533	0.954455	7.79368614888263e-09	2.83983228523792e-07	PDLIM3	4	185500660	185535612	-	9117	protein_coding	PDZ and LIM domain 3 [Source:HGNC Symbol;Acc:HGNC:20767]	-	893	805	683	682	340	332	4.36563	3.88835	3.35458	2.27844	1.85129	1.83954
ENSG00000163364	186.947	169.492	123.593	55.804	44.6129	54.0695	160.011	51.4955	1.63006	7.81009276229542e-09	2.84120559032242e-07	LINC01116	2	176629589	176637931	-	1783	lincRNA	long intergenic non-protein coding RNA 1116 [Source:HGNC Symbol;Acc:HGNC:49259]	-	183	168	121	80	39	47	4.57453	4.14934	3.03881	1.36661	1.08583	1.33159
ENSG00000206530	332.01	357.143	401.421	158.344	178.451	182.916	363.525	173.237	1.07351	7.867514587757e-09	2.85747113024157e-07	CFAP44	3	113286947	113441610	-	12143	protein_coding	cilia and flagella associated protein 44 [Source:HGNC Symbol;Acc:HGNC:25631]	-	325	354	393	227	156	159	1.1929	1.2838	1.44922	0.569385	0.637744	0.661447
ENSG00000187017	32.6903	67.5948	28.6	221.821	179.595	120.794	42.9617	174.07	-2.02206	7.92952479260312e-09	2.87534800624683e-07	ESPN	1	6424776	6461367	+	6952	protein_coding	espin [Source:HGNC Symbol;Acc:HGNC:13281]	-	32	67	28	318	157	105	0.205157	0.42441	0.180351	1.39323	1.12108	0.762963
ENSG00000145247	513.85	486.279	550.549	937.507	1083.29	828.299	516.893	949.699	-0.877491	8.15799439469939e-09	2.95343043448682e-07	OCIAD2	4	48885019	48906937	-	2483	protein_coding	OCIA domain containing 2 [Source:HGNC Symbol;Acc:HGNC:28685]	-	503	482	539	1344	947	720	9.02897	8.54853	9.72034	16.4865	18.9331	14.648
ENSG00000129990	1367.88	1471.95	1743.58	3218.5	3649.1	2264.02	1527.8	3043.87	-0.994657	8.20477915936793e-09	2.96559236432331e-07	SYT5	19	55171199	55180441	-	5347	protein_coding	synaptotagmin 5 [Source:HGNC Symbol;Acc:HGNC:11513]	-	1339	1459	1707	4614	3190	1968	11.1614	12.0162	14.2953	26.2829	29.6161	18.5925
ENSG00000003147	412.715	407.587	387.121	733.823	700.079	696.002	402.474	709.968	-0.819587	8.21862597905175e-09	2.96582904110821e-07	ICA1	7	8113184	8262687	-	4891	protein_coding	islet cell autoantigen 1 [Source:HGNC Symbol;Acc:HGNC:5343]	-	404	404	379	1052	612	605	3.68155	3.63751	3.46985	6.55125	6.21157	6.24859
ENSG00000154309	926.565	891.848	875.363	479.217	316.866	514.236	897.925	436.773	1.03775	8.50886485849009e-09	3.06564582930407e-07	DISP1	1	222872271	223005995	+	5382	protein_coding	dispatched RND transporter family member 1 [Source:HGNC Symbol;Acc:HGNC:19711]	-	907	884	857	687	277	447	7.51122	7.23318	7.13028	3.88794	2.55496	4.19554
ENSG00000175344	224.746	234.06	218.585	97.657	96.0892	94.3341	225.797	96.0268	1.23244	8.65603922305771e-09	3.109245259565e-07	CHRNA7	15	31923438	32173018	+	20978	protein_coding	cholinergic receptor nicotinic alpha 7 subunit [Source:HGNC Symbol;Acc:HGNC:1960]	-	220	232	214	140	84	82	0.467418	0.487018	0.456792	0.203268	0.198776	0.197458
ENSG00000042832	135.869	147.296	89.8856	32.7849	38.8933	29.9108	124.35	33.863	1.87908	8.65962537266061e-09	3.109245259565e-07	TG	8	132866958	133134903	+	11132	protein_coding	thyroglobulin [Source:HGNC Symbol;Acc:HGNC:11764]	-	133	146	88	47	34	26	0.532507	0.577565	0.35398	0.128597	0.151619	0.117984
ENSG00000166922	1802.05	1872.48	1791.58	3464.03	3943.09	2616.05	1822.04	3341.06	-0.874902	8.67559891677647e-09	3.109245259565e-07	SCG5	15	32641676	32697098	+	2196	protein_coding	secretogranin V [Source:HGNC Symbol;Acc:HGNC:10816]	-	1764	1856	1754	4966	3447	2274	35.8025	37.2192	35.7657	68.878	77.9214	52.3097
ENSG00000179915	933.716	1059.32	1028.58	1625.99	1872.6	1599.08	1007.21	1699.22	-0.754049	8.68519714886052e-09	3.109245259565e-07	NRXN1	2	49918505	51225575	-	24320	protein_coding	neurexin 1 [Source:HGNC Symbol;Acc:HGNC:8008]	-	914	1050	1007	2331	1637	1390	1.67506	1.90128	1.85411	2.91934	3.34143	2.88719
ENSG00000168309	92.9629	88.7813	119.507	16.7412	19.4466	33.3621	100.417	23.1833	2.13908	9.53993239279535e-09	3.40980540627703e-07	FAM107A	3	58564117	58627610	-	5321	protein_coding	family with sequence similarity 107 member A [Source:HGNC Symbol;Acc:HGNC:30827]	-	91	88	117	24	17	29	0.762246	0.7283	0.984605	0.13738	0.1586	0.275314
ENSG00000235098	48.0138	57.5061	66.3928	192.524	192.178	132.298	57.3042	172.333	-1.59156	9.59356132756369e-09	3.42353088517916e-07	ANKRD65	1	1418420	1421769	-	2644	protein_coding	ankyrin repeat domain 65 [Source:HGNC Symbol;Acc:HGNC:42950]	-	47	57	65	276	168	115	0.792289	0.949367	1.10083	3.17946	3.15425	2.19715
ENSG00000139263	1329.06	1115.82	1134.81	717.779	703.51	631.578	1193.23	684.289	0.801061	9.78572262362798e-09	3.48657077693192e-07	LRIG3	12	58872149	58920522	-	5893	protein_coding	leucine rich repeats and immunoglobulin like domains 3 [Source:HGNC Symbol;Acc:HGNC:30991]	-	1301	1106	1111	1029	615	549	9.83984	8.26494	8.44203	5.31845	5.18067	4.70609
ENSG00000213949	873.443	742.534	609.792	282.508	348.895	416.451	741.923	349.285	1.0914	9.80616044057783e-09	3.48832435166251e-07	ITGA1	5	52787896	52959210	+	18566	protein_coding	integrin subunit alpha 1 [Source:HGNC Symbol;Acc:HGNC:6134]	-	855	736	597	405	305	362	2.05256	1.74574	1.43988	0.66442	0.81551	0.98495
ENSG00000214688	75.5962	47.4173	61.2857	10.4633	8.00744	8.05291	61.4331	8.8412	2.77468	9.89959839688899e-09	3.51599954437375e-07	C10orf105	10	71711702	71737824	-	4933	protein_coding	chromosome 10 open reading frame 105 [Source:HGNC Symbol;Acc:HGNC:20304]	-	74	47	60	15	7	7	0.668602	0.419573	0.54464	0.092616	0.0704425	0.0716821
ENSG00000117676	314.644	256.255	258.421	699.643	495.317	537.244	276.44	577.401	-1.06599	1.02713810795279e-08	3.64229005410012e-07	RPS6KA1	1	26529761	26575030	+	5884	protein_coding	ribosomal protein S6 kinase A1 [Source:HGNC Symbol;Acc:HGNC:10430]	-	308	254	253	1003	433	467	2.33306	1.901	1.92538	5.192	3.65311	4.0093
ENSG00000121361	372.873	439.871	367.714	182.061	124.687	203.624	393.486	170.124	1.2072	1.0434871470171e-08	3.69443748649423e-07	KCNJ8	12	21764955	21775581	-	2484	protein_coding	potassium voltage-gated channel subfamily J member 8 [Source:HGNC Symbol;Acc:HGNC:6269]	-	365	436	360	261	109	177	6.5492	7.72958	6.48963	3.20033	2.17832	3.59953
ENSG00000105464	919.414	922.115	887.621	2200.77	2016.73	1303.42	909.716	1840.31	-1.01749	1.04620932933997e-08	3.69825128022346e-07	GRIN2D	19	48394875	48444931	+	5093	protein_coding	glutamate ionotropic receptor NMDA type subunit 2D [Source:HGNC Symbol;Acc:HGNC:4588]	-	900	914	869	3155	1763	1133	7.87618	7.90303	7.64039	18.8683	17.1841	11.2378
ENSG00000273295	50.057	57.5061	54.1357	6.9755	2.28784	9.20333	53.8996	6.15556	3.11371	1.13662191274737e-08	4.01154377431496e-07	AP000350.6	22	23901432	23907068	-	5637	lincRNA	novel transcript	-	49	57	53	10	2	8	0.387432	0.445295	0.421015	0.0540329	0.0176128	0.0716912
ENSG00000142449	453.577	573.043	464.75	1079.81	788.16	1037.68	497.123	968.548	-0.963398	1.16170811049254e-08	4.0936554451557e-07	FBN3	19	8065402	8149846	-	10113	protein_coding	fibrillin 3 [Source:HGNC Symbol;Acc:HGNC:18794]	-	444	568	455	1548	689	902	1.95682	2.47337	2.01465	4.66227	3.3821	4.50558
ENSG00000113296	269.695	261.299	261.485	563.62	601.702	432.556	264.16	532.626	-1.01286	1.18189576465603e-08	4.15827552128276e-07	THBS4	5	79991311	80083287	+	4605	protein_coding	thrombospondin 4 [Source:HGNC Symbol;Acc:HGNC:11788]	-	264	259	256	808	526	376	2.55518	2.4768	2.48931	5.34426	5.67027	4.1246
ENSG00000117983	365.722	379.338	479.05	1098.64	738.972	752.372	408.037	863.328	-1.08395	1.19620140975493e-08	4.20203126470474e-07	MUC5B	11	1223066	1262172	+	18598	protein_coding	mucin 5B, oligomeric mucus/gel-forming [Source:HGNC Symbol;Acc:HGNC:7516]	-	358	376	469	1575	646	654	0.857954	0.890313	1.12921	2.57941	1.7243	1.77638
ENSG00000113327	531.217	645.682	513.778	901.932	1246.87	1091.74	563.559	1080.18	-0.93682	1.22210419117859e-08	4.28632549548784e-07	GABRG2	5	162000057	162162977	+	22914	protein_coding	gamma-aminobutyric acid type A receptor gamma2 subunit [Source:HGNC Symbol;Acc:HGNC:4087]	-	520	640	503	1293	1090	949	1.01146	1.22999	0.982961	1.71871	2.36142	2.09213
ENSG00000160973	2.04314	3.02663	2.04286	70.4526	6.86352	133.448	2.37088	70.2548	-4.88805	1.31084680518792e-08	4.59019471425062e-07	FOXH1	8	144473412	144476335	-	2503	protein_coding	forkhead box H1 [Source:HGNC Symbol;Acc:HGNC:3814]	Fork	2	3	2	101	6	116	0.0356136	0.0527814	0.0357798	1.22904	0.118998	2.34111
ENSG00000174776	66.4021	105.932	55.1571	16.0437	11.4392	10.3537	75.8305	12.6122	2.56112	1.31282590573043e-08	4.59019471425062e-07	WDR49	3	167478684	167653983	-	3891	protein_coding	WD repeat domain 49 [Source:HGNC Symbol;Acc:HGNC:26587]	-	65	105	54	23	10	9	0.744559	1.18836	0.621444	0.180042	0.127581	0.116844
ENSG00000099960	135.869	179.58	138.914	338.312	328.305	319.816	151.454	328.811	-1.11887	1.3355103439269e-08	4.66225831555351e-07	SLC7A4	22	21028718	21032840	-	2447	protein_coding	solute carrier family 7 member 4 [Source:HGNC Symbol;Acc:HGNC:11062]	-	133	178	136	485	287	278	2.42251	3.20337	2.48871	6.0369	5.82231	5.73898
ENSG00000108309	1319.87	1449.76	1599.56	3142.46	3453.49	2086.85	1456.39	2894.27	-0.991106	1.36907531021691e-08	4.7720234301235e-07	RUNDC3A	17	44308413	44318671	+	4905	protein_coding	RUN domain containing 3A [Source:HGNC Symbol;Acc:HGNC:16984]	-	1292	1437	1566	4505	3019	1814	11.7401	12.9015	14.2962	27.9745	30.5543	18.682
ENSG00000164761	613.964	690.073	681.292	365.516	390.076	342.824	661.776	366.139	0.854008	1.37506585038495e-08	4.78548458952855e-07	TNFRSF11B	8	118923557	118952200	-	2827	protein_coding	TNF receptor superfamily member 11b [Source:HGNC Symbol;Acc:HGNC:11909]	-	601	684	667	524	341	298	9.47536	10.6549	10.565	5.64562	5.98792	5.32494
ENSG00000108684	830.537	907.99	911.113	1621.11	1948.09	1326.43	883.214	1631.88	-0.885657	1.40700315080937e-08	4.88906411692368e-07	ASIC2	17	33013087	34174964	-	5597	protein_coding	acid sensing ion channel subunit 2 [Source:HGNC Symbol;Acc:HGNC:99]	-	813	900	892	2324	1703	1153	6.47414	7.08122	7.13639	12.647	15.1045	10.4063
ENSG00000139352	604.77	577.078	600.599	1218.62	1252.59	881.219	594.149	1117.48	-0.912354	1.42356099139929e-08	4.93896577293808e-07	ASCL1	12	102957686	102960516	+	2472	protein_coding	achaete-scute family bHLH transcription factor 1 [Source:HGNC Symbol;Acc:HGNC:738]	bHLH	592	572	588	1747	1095	766	10.6738	10.1899	10.6512	21.5254	21.9894	15.6532
ENSG00000176597	522.023	483.253	481.092	235.074	280.26	265.746	495.456	260.36	0.932301	1.43414137199914e-08	4.96800713794835e-07	B3GNT5	3	183253244	183298504	+	8140	protein_coding	UDP-GlcNAc:betaGal beta-1,3-N-acetylglucosaminyltransferase 5 [Source:HGNC Symbol;Acc:HGNC:15684]	-	511	479	471	337	245	231	2.79797	2.59139	2.59099	1.26099	1.49413	1.43355
ENSG00000164889	2297.51	2191.28	2545.4	1477.41	1467.65	1450.67	2344.73	1465.24	0.678145	1.48447947338769e-08	5.13447192626184e-07	SLC4A2	7	151057210	151076527	+	7590	protein_coding	solute carrier family 4 member 2 [Source:HGNC Symbol;Acc:HGNC:11028]	-	2249	2172	2492	2118	1283	1261	13.2067	12.602	14.702	8.49944	8.39136	8.39262
ENSG00000223482	356.528	392.454	335.028	142.3	202.474	126.546	361.337	157.107	1.2054	1.50120793629069e-08	5.18435588689513e-07	NUTM2A-AS1	10	87203875	87342612	-	6851	antisense	NUTM2A antisense RNA 1 [Source:HGNC Symbol;Acc:HGNC:45161]	-	349	389	328	204	177	110	2.27048	2.50044	2.14382	0.906948	1.28253	0.811078
ENSG00000134548	79.6825	116.021	115.421	13.2535	27.4541	29.9108	103.708	23.5394	2.1751	1.50648632486274e-08	5.19460514655893e-07	SPX	12	21526307	21541249	+	7231	protein_coding	spexin hormone [Source:HGNC Symbol;Acc:HGNC:28139]	-	78	115	113	19	24	26	0.480777	0.700358	0.69976	0.0800316	0.164763	0.181635
ENSG00000151062	14.302	7.06215	16.3428	60.6869	105.241	63.2729	12.569	76.4001	-2.59991	1.57510419760051e-08	5.42289319608802e-07	CACNA2D4	12	1791957	1918836	-	7639	protein_coding	calcium voltage-gated channel auxiliary subunit alpha2delta 4 [Source:HGNC Symbol;Acc:HGNC:20202]	-	14	7	16	87	92	55	0.0816843	0.0403536	0.0937892	0.346888	0.597859	0.363706
ENSG00000102760	633.374	519.572	354.435	243.445	154.429	201.323	502.46	199.732	1.32516	1.57780650807091e-08	5.42389081260706e-07	RGCC	13	41457559	41470882	+	1032	protein_coding	regulator of cell cycle [Source:HGNC Symbol;Acc:HGNC:20369]	-	620	515	347	349	135	175	26.7768	21.976	15.0563	10.3003	6.49384	8.56608
ENSG00000131095	2354.72	2210.45	2776.24	1275.12	1592.34	1352.89	2447.14	1406.78	0.799661	1.60847787510171e-08	5.52088543328802e-07	GFAP	17	44903161	44916937	-	12110	protein_coding	glial fibrillary acidic protein [Source:HGNC Symbol;Acc:HGNC:4235]	-	2305	2191	2718	1828	1392	1176	8.48348	7.96745	10.0502	4.59767	5.70614	4.90554
ENSG00000113273	1261.64	1297.42	1326.83	768.7	845.356	700.603	1295.3	771.553	0.747499	1.61161498111671e-08	5.52322073254052e-07	ARSB	5	78777209	78986087	-	9053	protein_coding	arylsulfatase B [Source:HGNC Symbol;Acc:HGNC:714]	-	1235	1286	1299	1102	739	609	6.08025	6.25561	6.42519	3.70762	4.05228	3.3982
ENSG00000170577	851.99	955.408	1125.61	1858.97	2115.11	1513.95	977.67	1829.34	-0.904033	1.6362673656778e-08	5.59917243762074e-07	SIX2	2	45005161	45009430	-	2205	protein_coding	SIX homeobox 2 [Source:HGNC Symbol;Acc:HGNC:10888]	Homeobox	834	947	1102	2665	1849	1316	16.8579	18.9131	22.3791	36.8124	41.6271	30.1489
ENSG00000229807	10.2157	7.06215	8.17142	59.9893	60.6277	51.7687	8.48309	57.4619	-2.76191	1.65375139419965e-08	5.65040104018184e-07	XIST	X	73820651	73852723	-	25264	lincRNA	X inactive specific transcript [Source:HGNC Symbol;Acc:HGNC:12810]	-	10	7	8	86	53	45	0.0176419	0.0122016	0.0141794	0.103682	0.104141	0.0899776
ENSG00000171724	7129.54	7592.82	7945.68	11463.5	11970	11082	7556.01	11505.2	-0.606576	1.66114133620222e-08	5.66703786350507e-07	VAT1L	16	77788530	77980107	+	4137	protein_coding	vesicle amine transport 1 like [Source:HGNC Symbol;Acc:HGNC:29315]	-	6979	7526	7779	16434	10464	9633	75.1891	80.1124	84.1991	120.994	125.562	117.625
ENSG00000166106	1997.17	2199.35	2926.39	4589.18	5608.64	3783.72	2374.31	4660.51	-0.972965	1.68642833908434e-08	5.74458816959001e-07	ADAMTS15	11	130448974	130476641	+	5673	protein_coding	ADAM metallopeptidase with thrombospondin type 1 motif 15 [Source:HGNC Symbol;Acc:HGNC:16305]	-	1955	2180	2865	6579	4903	3289	15.3596	16.9225	22.6142	35.3226	42.9039	29.287
ENSG00000174343	38.8197	51.4528	57.1999	4.88285	4.57568	6.90249	49.1575	5.45367	3.18713	1.77030581967816e-08	6.02118236581004e-07	CHRNA9	4	40335329	40355217	+	3168	protein_coding	cholinergic receptor nicotinic alpha 9 subunit [Source:HGNC Symbol;Acc:HGNC:14079]	-	38	51	56	7	4	6	0.53462	0.708934	0.791539	0.0673006	0.0626791	0.0956732
ENSG00000180155	893.874	836.36	920.306	1485.08	1602.63	1340.23	883.514	1475.98	-0.74047	1.83923438040846e-08	6.24617331425121e-07	LYNX1	8	142771197	142777810	-	5022	protein_coding	Ly6/neurotoxin 1 [Source:HGNC Symbol;Acc:HGNC:29604]	-	875	829	901	2129	1401	1165	7.76566	7.2694	8.03373	12.9123	13.8487	11.7185
ENSG00000115850	50.057	190.678	59.2428	14.6486	10.2953	14.9554	99.9926	13.2997	2.90328	1.92348721706744e-08	6.52244941389293e-07	LCT	2	135787840	135837180	-	6586	protein_coding	lactase [Source:HGNC Symbol;Acc:HGNC:6530]	-	49	189	58	21	9	13	0.331605	1.26375	0.394344	0.0971189	0.0678373	0.0997116
ENSG00000084731	4228.28	4350.28	4713.89	7121.29	7594.48	6359.5	4430.82	7025.09	-0.664992	1.93134325471444e-08	6.53244837277689e-07	KIF3C	2	25926596	25982749	-	6403	protein_coding	kinesin family member 3C [Source:HGNC Symbol;Acc:HGNC:6321]	-	4139	4312	4615	10209	6639	5528	28.811	29.6562	32.2743	48.563	51.4715	43.6123
ENSG00000123307	1.02157	4.03551	0	55.804	32.0297	42.5654	1.68569	43.4664	-4.68882	1.93224720571863e-08	6.53244837277689e-07	NEUROD4	12	55019945	55030014	+	3953	protein_coding	neuronal differentiation 4 [Source:HGNC Symbol;Acc:HGNC:13802]	bHLH	1	4	0	80	28	37	0.0112751	0.0445609	0	0.616409	0.351624	0.472823
ENSG00000128573	631.331	748.588	777.306	1107.01	1380.71	1415.01	719.075	1300.91	-0.853756	1.95501367147908e-08	6.59949209642533e-07	FOXP2	7	114086327	114693772	+	16152	protein_coding	forkhead box P2 [Source:HGNC Symbol;Acc:HGNC:13875]	Fork	618	742	761	1587	1207	1230	1.70533	2.02301	2.10973	2.99266	3.70961	3.84683
ENSG00000158859	157.322	179.58	217.564	410.857	430.114	345.125	184.822	395.365	-1.09794	1.96113546961321e-08	6.61023202816256e-07	ADAMTS4	1	161184308	161199056	-	10334	protein_coding	ADAM metallopeptidase with thrombospondin type 1 motif 4 [Source:HGNC Symbol;Acc:HGNC:220]	-	154	178	213	589	376	300	0.664201	0.758529	0.922955	1.73601	1.80621	1.46648
ENSG00000165323	794.782	773.81	897.835	428.993	424.394	514.236	822.142	455.874	0.852433	1.97874787141059e-08	6.6596122223133e-07	FAT3	11	92352096	92896470	+	19280	protein_coding	FAT atypical cadherin 3 [Source:HGNC Symbol;Acc:HGNC:23112]	-	778	767	879	615	371	447	1.79854	1.7519	2.04151	0.97157	0.955244	1.17118
ENSG00000109705	627.244	721.348	698.656	311.805	384.357	192.119	682.416	296.094	1.20336	1.99600200190408e-08	6.70764080819247e-07	NKX3-2	4	13540830	13545050	-	2801	protein_coding	NK3 homeobox 2 [Source:HGNC Symbol;Acc:HGNC:951]	Homeobox	614	715	684	447	336	167	9.77017	11.2412	10.9348	4.86072	5.95489	3.01181
ENSG00000198729	1605.91	1624.29	1697.61	949.366	1105.03	873.166	1642.61	975.852	0.751682	2.07950444293116e-08	6.970612922295e-07	PPP1R14C	6	150143076	150250357	+	2152	protein_coding	protein phosphatase 1 regulatory inhibitor subunit 14C [Source:HGNC Symbol;Acc:HGNC:14952]	-	1572	1610	1662	1361	966	759	32.558	32.9461	34.5826	19.2629	22.2835	17.8165
ENSG00000120251	780.48	716.304	847.785	1266.75	1688.42	1301.12	781.523	1418.77	-0.859343	2.08045604077037e-08	6.970612922295e-07	GRIA2	4	157204182	157366075	+	8941	protein_coding	glutamate ionotropic receptor AMPA type subunit 2 [Source:HGNC Symbol;Acc:HGNC:4572]	-	764	710	830	1816	1476	1131	3.8085	3.49698	4.15682	6.18637	8.19498	6.38999
ENSG00000250091	281.953	336.965	269.657	622.215	599.414	502.732	296.192	574.787	-0.957941	2.10041711651146e-08	7.02702047818611e-07	DNAH10OS	12	123925461	123934984	-	6003	antisense	dynein axonemal heavy chain 10 opposite strand [Source:HGNC Symbol;Acc:HGNC:37121]	-	276	334	264	892	524	437	2.04922	2.45019	1.96927	4.52588	4.33322	3.67737
ENSG00000152669	102.157	81.7191	73.5428	13.951	26.3101	16.1058	85.8063	18.789	2.21493	2.12832437228387e-08	7.10980513189986e-07	CCNO	5	55231152	55233680	-	1809	protein_coding	cyclin O [Source:HGNC Symbol;Acc:HGNC:18576]	-	100	81	72	20	23	14	2.46382	1.97182	1.78223	0.336742	0.631156	0.390943
ENSG00000170089	81.7257	81.7191	81.7142	263.674	181.883	189.819	81.7197	211.792	-1.38022	2.14048208001691e-08	7.13198781714441e-07	AC106795.1	5	177809407	177950732	+	3852	transcribed_unprocessed_pseudogene	THO complex 3 pseudogene [Source:NCBI gene;Acc:728554]	-	80	81	80	378	159	165	0.925658	0.926018	0.929979	2.9889	2.04908	2.16382
ENSG00000139910	1484.34	1392.25	1570.96	831.48	928.862	938.739	1482.52	899.694	0.72204	2.14130939265745e-08	7.13198781714441e-07	NOVA1	14	26443093	26597754	-	10046	protein_coding	NOVA alternative splicing regulator 1 [Source:HGNC Symbol;Acc:HGNC:7886]	-	1453	1380	1538	1192	812	816	6.44643	6.04932	6.85539	3.61401	4.01246	4.10318
ENSG00000153823	441.319	411.622	511.735	818.226	992.922	755.823	454.892	855.657	-0.910998	2.17450199299611e-08	7.23182748617435e-07	PID1	2	228850526	229271285	-	3364	protein_coding	phosphotyrosine interaction domain containing 1 [Source:HGNC Symbol;Acc:HGNC:26084]	-	432	408	501	1173	868	657	5.72367	5.34103	6.66885	10.6206	12.8089	9.86582
ENSG00000006611	582.295	690.073	758.921	1077.71	1374.99	1249.35	677.096	1234.02	-0.864607	2.34957035153737e-08	7.80251708172276e-07	USH1C	11	17493895	17544416	-	4904	protein_coding	USH1 protein network component harmonin [Source:HGNC Symbol;Acc:HGNC:12597]	-	570	684	743	1545	1202	1086	5.1805	6.14224	6.78434	9.59586	12.1675	11.1867
ENSG00000130822	525.087	717.312	571.999	1418.12	1325.8	931.837	604.8	1225.25	-1.01967	2.44103035826766e-08	8.09428385170702e-07	PNCK	X	153669730	153689010	-	5091	protein_coding	pregnancy up-regulated nonubiquitous CaM kinase [Source:HGNC Symbol;Acc:HGNC:13415]	-	514	711	560	2033	1159	810	4.49994	6.15017	4.92554	12.163	11.3013	8.03722
ENSG00000170624	719.186	619.451	681.292	329.941	418.674	324.417	673.31	357.678	0.914911	2.44564157582301e-08	8.09763091423459e-07	SGCD	5	155870344	156767788	+	10584	protein_coding	sarcoglycan delta [Source:HGNC Symbol;Acc:HGNC:10807]	-	704	614	667	473	366	282	2.96463	2.5547	2.82192	1.36119	1.71664	1.34593
ENSG00000124140	307.493	393.463	463.728	901.932	1004.36	631.578	388.228	845.957	-1.1243	2.48614668636727e-08	8.21963967689837e-07	SLC12A5	20	46021690	46060152	+	8909	protein_coding	solute carrier family 12 member 5 [Source:HGNC Symbol;Acc:HGNC:13818]	-	301	390	454	1293	878	549	1.50586	1.92778	2.2819	4.42054	4.8923	3.11292
ENSG00000215182	245.177	258.273	357.5	141.603	75.4987	86.2812	286.983	101.128	1.48893	2.51939149628998e-08	8.31732153004279e-07	MUC5AC	11	1157953	1201138	+	17448	protein_coding	mucin 5AC, oligomeric mucus/gel-forming [Source:HGNC Symbol;Acc:HGNC:7515]	-	240	256	350	203	66	75	0.613074	0.646123	0.898238	0.35437	0.187779	0.21714
ENSG00000154529	212.487	236.078	262.507	87.8913	117.824	90.8828	237.024	98.866	1.26768	2.55948101514681e-08	8.43728037867017e-07	CNTNAP3B	9	41890314	42129510	-	13220	protein_coding	contactin associated protein like 3B [Source:HGNC Symbol;Acc:HGNC:32035]	-	208	234	257	126	103	79	0.70126	0.779481	0.870504	0.290299	0.386771	0.30187
ENSG00000186716	1998.19	2087.37	2245.1	3622.38	3626.22	3026.74	2110.22	3425.12	-0.699092	2.6472570840509e-08	8.71385560228879e-07	BCR	22	23179704	23318037	+	12389	protein_coding	BCR, RhoGEF and GTPase activating protein [Source:HGNC Symbol;Acc:HGNC:1014]	-	1956	2069	2198	5193	3170	2631	7.03687	7.35436	7.94439	12.767	12.702	10.7277
ENSG00000143001	10.2157	16.1421	7.14999	83.706	65.2034	54.0695	11.1693	67.6597	-2.60396	2.67306059155103e-08	8.78592810222958e-07	TMEM61	1	54980792	54992293	+	1097	protein_coding	transmembrane protein 61 [Source:HGNC Symbol;Acc:HGNC:27296]	-	10	16	7	120	57	47	0.406294	0.642295	0.285733	3.33181	2.57938	2.16429
ENSG00000119125	108.286	139.225	106.228	11.8584	43.4689	19.5571	117.913	24.9615	2.27562	2.72002096453671e-08	8.92722793061522e-07	GDA	9	72114595	72257193	+	7904	protein_coding	guanine deaminase [Source:HGNC Symbol;Acc:HGNC:4212]	-	106	138	104	17	38	17	0.597731	0.76887	0.58919	0.0655101	0.238663	0.108649
ENSG00000050555	676.28	646.691	380.992	1684.58	956.317	1413.86	567.988	1351.59	-1.25177	2.76323032079589e-08	9.05582275103983e-07	LAMC3	9	131009082	131094473	+	7594	protein_coding	laminin subunit gamma 3 [Source:HGNC Symbol;Acc:HGNC:6494]	-	662	641	373	2415	836	1229	3.88539	3.71713	2.19942	9.68618	5.46491	8.17533
ENSG00000174453	16.3451	17.1509	18.3857	56.5016	94.9453	98.9358	17.2939	83.4609	-2.2619	2.81834874647039e-08	9.22301550482494e-07	VWC2L	2	214411065	214578959	+	5230	protein_coding	von Willebrand factor C domain containing protein 2 like [Source:HGNC Symbol;Acc:HGNC:37203]	-	16	17	18	81	83	86	0.136353	0.143142	0.154113	0.471726	0.787815	0.830655
ENSG00000173486	569.015	579.096	695.592	1109.8	1062.7	1011.22	614.568	1061.24	-0.788811	2.86546257632424e-08	9.36356535478512e-07	FKBP2	11	64241003	64244132	+	1608	protein_coding	FK506 binding protein 2 [Source:HGNC Symbol;Acc:HGNC:3718]	-	557	574	681	1591	929	879	15.4389	15.7198	18.964	30.1363	28.6799	27.6138
ENSG00000119547	1631.45	1624.29	1507.63	2599.07	2541.79	2341.1	1587.79	2493.99	-0.651804	2.87306023251206e-08	9.37476634939567e-07	ONECUT2	18	57435685	57491297	+	16234	protein_coding	one cut homeobox 2 [Source:HGNC Symbol;Acc:HGNC:8139]	CUT	1597	1610	1476	3726	2222	2035	4.38456	4.36738	4.07127	6.99074	6.79464	6.33232
ENSG00000179344	0	1.00888	0	54.4089	36.6054	55.22	0.336293	48.7448	-7.06617	2.97386594586677e-08	9.67643618510154e-07	HLA-DQB1	6	32659467	32668383	-	4904	protein_coding	major histocompatibility complex, class II, DQ beta 1 [Source:HGNC Symbol;Acc:HGNC:4944]	-	0	1	0	78	32	48	0	0.00897988	0	0.484451	0.323927	0.494441
ENSG00000156381	1679.46	1987.49	2264.5	3826.06	4184.46	2933.56	1977.15	3648.03	-0.883858	2.97412036469405e-08	9.67643618510154e-07	ANKRD9	14	102501760	102509799	-	7215	protein_coding	ankyrin repeat domain 9 [Source:HGNC Symbol;Acc:HGNC:20096]	-	1644	1970	2217	5485	3658	2550	10.1558	12.0241	13.7594	23.1551	25.1684	17.8537
ENSG00000259207	97.0492	70.6215	67.4142	19.5314	17.1588	10.3537	78.3616	15.6813	2.29719	3.05373050669005e-08	9.92109382245746e-07	ITGB3	17	47253846	47311816	+	4394	protein_coding	integrin subunit beta 3 [Source:HGNC Symbol;Acc:HGNC:6156]	-	95	70	66	28	15	9	0.963631	0.70155	0.672594	0.19409	0.169465	0.103468
ENSG00000228630	38.8197	47.4173	52.0928	5.5804	4.57568	4.60166	46.1099	4.91925	3.20956	3.11186254172418e-08	1.00953670509442e-06	HOTAIR	12	53962308	53974956	-	2602	antisense	HOX transcript antisense RNA [Source:HGNC Symbol;Acc:HGNC:33510]	-	38	47	51	8	4	4	0.650914	0.795447	0.877672	0.0936459	0.0763133	0.0776563
ENSG00000143674	121.567	127.119	118.486	294.366	273.397	238.136	122.39	268.633	-1.1369	3.2079817700784e-08	1.03921968522914e-06	MAP3K21	1	233327768	233385148	+	7916	protein_coding	mitogen-activated protein kinase kinase kinase 21 [Source:HGNC Symbol;Acc:HGNC:29798]	-	119	126	116	422	239	207	0.670021	0.700948	0.656178	1.62373	1.49879	1.32096
ENSG00000106823	212.487	255.246	239.014	83.0085	107.528	109.29	235.582	99.9421	1.24686	3.22516930151244e-08	1.04328426239716e-06	ECM2	9	92493554	92536655	-	4916	protein_coding	extracellular matrix protein 2 [Source:HGNC Symbol;Acc:HGNC:3154]	-	208	253	234	119	94	95	1.88581	2.26636	2.13144	0.737295	0.949213	0.976193
ENSG00000171201	52.1001	27.2397	41.8785	2.7902	0	2.30083	40.4061	1.69701	4.46322	3.24162065822331e-08	1.04709936261748e-06	SMR3B	4	70370093	70390244	+	1436	protein_coding	submaxillary gland androgen regulated protein 3B [Source:HGNC Symbol;Acc:HGNC:17326]	-	51	27	41	4	0	2	1.58293	0.828	1.27849	0.0848421	0	0.0703557
ENSG00000075884	69.4668	47.4173	61.2857	8.3706	9.15135	11.5042	59.3899	9.67537	2.63371	3.28163135795913e-08	1.05850267130039e-06	ARHGAP15	2	143091362	143768352	+	6226	protein_coding	Rho GTPase activating protein 15 [Source:HGNC Symbol;Acc:HGNC:21030]	-	68	47	60	12	8	10	0.486796	0.332437	0.43153	0.0587054	0.0637865	0.0811362
ENSG00000126460	18.3883	33.293	14.3	103.237	90.3696	92.0333	21.9937	95.2134	-2.11514	3.31457284383288e-08	1.06759637070273e-06	PRRG2	19	49580646	49591015	+	1701	protein_coding	proline rich and Gla domain 2 [Source:HGNC Symbol;Acc:HGNC:9470]	-	18	33	14	148	79	80	0.471645	0.85434	0.368547	2.65011	2.30553	2.3758
ENSG00000085552	244.155	292.575	287.021	732.428	681.776	422.203	274.584	612.135	-1.15887	3.3378888751692e-08	1.07356820731837e-06	IGSF9	1	159927039	159945604	-	6628	protein_coding	immunoglobulin superfamily member 9 [Source:HGNC Symbol;Acc:HGNC:18132]	-	239	290	281	1050	596	367	1.60717	1.9268	1.89842	4.82517	4.46387	2.7971
ENSG00000101104	827.472	839.387	1148.08	492.47	537.642	429.105	938.315	486.406	0.947588	3.43224839043082e-08	1.10234011876665e-06	PABPC1L	20	44910062	44959035	+	4984	protein_coding	poly(A) binding protein cytoplasmic 1 like [Source:HGNC Symbol;Acc:HGNC:15797]	-	810	832	1124	706	470	373	7.24359	7.35133	10.0985	4.31452	4.68131	3.78055
ENSG00000182601	477.073	448.951	485.178	269.952	247.087	202.473	470.401	239.837	0.966756	3.44357455133847e-08	1.10440004369745e-06	HS3ST4	16	25692026	26137688	+	3379	protein_coding	heparan sulfate-glucosamine 3-sulfotransferase 4 [Source:HGNC Symbol;Acc:HGNC:5200]	-	467	445	475	387	216	176	6.15993	5.79953	6.29469	3.48842	3.17332	2.63117
ENSG00000082684	446.426	489.306	414.7	264.371	177.307	171.412	450.144	204.364	1.1293	3.48292648808904e-08	1.11524801704322e-06	SEMA5B	3	122909082	123028605	-	8517	protein_coding	semaphorin 5B [Source:HGNC Symbol;Acc:HGNC:10737]	-	437	485	406	379	155	149	2.28687	2.5077	2.13456	1.35537	0.903426	0.883738
ENSG00000254245	366.744	438.862	499.478	173.69	248.23	170.262	435.028	197.394	1.14412	3.489737172244e-08	1.11524801704322e-06	PCDHGA3	5	141343829	141512979	+	4876	protein_coding	protocadherin gamma subfamily A, 3 [Source:HGNC Symbol;Acc:HGNC:8701]	-	359	435	489	249	217	148	3.28154	3.92868	4.4907	1.5554	2.20924	1.53328
ENSG00000083857	12420.3	11599.1	12306.2	7899.76	7684.85	8533.78	12108.5	8039.46	0.590905	3.4922809536448e-08	1.11524801704322e-06	FAT1	4	186587783	186726722	-	16177	protein_coding	FAT atypical cadherin 1 [Source:HGNC Symbol;Acc:HGNC:3595]	-	12158	11497	12048	11325	6718	7418	33.4974	31.2973	33.3493	21.3229	20.6153	23.164
ENSG00000196502	178.775	182.607	181.814	434.574	321.441	365.832	181.065	373.949	-1.05014	3.61924896683857e-08	1.15415539393567e-06	SULT1A1	16	28605196	28623625	-	8909	protein_coding	sulfotransferase family 1A member 1 [Source:HGNC Symbol;Acc:HGNC:11453]	-	175	181	178	623	281	318	0.8755	0.894686	0.894665	2.12993	1.56576	1.80311
ENSG00000162896	0	3.02663	2.04286	38.3653	45.7568	35.6629	1.68983	39.9283	-4.55779	3.63582843691876e-08	1.15780021131456e-06	PIGR	1	206928518	206946466	-	4376	protein_coding	polymeric immunoglobulin receptor [Source:HGNC Symbol;Acc:HGNC:8968]	-	0	3	2	55	40	31	0	0.0301901	0.0204655	0.382817	0.453764	0.357856
ENSG00000100285	972.535	1016.95	1248.18	622.215	374.062	568.305	1079.22	521.527	1.04616	3.66221565116506e-08	1.16455349744686e-06	NEFH	22	29480230	29491390	+	3783	protein_coding	neurofilament heavy [Source:HGNC Symbol;Acc:HGNC:7737]	-	952	1008	1222	892	327	494	11.2162	11.734	14.4645	7.18182	4.29101	6.59652
ENSG00000165338	1130.88	1067.39	1213.46	486.89	733.252	600.517	1137.24	606.886	0.909567	3.68461260361421e-08	1.17002062930021e-06	HECTD2	10	91409280	91514829	+	11550	protein_coding	HECT domain E3 ubiquitin protein ligase 2 [Source:HGNC Symbol;Acc:HGNC:26736]	-	1107	1058	1188	698	641	522	4.27182	4.03389	4.60579	1.84069	2.75501	2.28303
ENSG00000103064	491.375	462.066	485.178	226.704	282.548	251.941	479.54	253.731	0.922721	3.73721632498729e-08	1.18505073932813e-06	SLC7A6	16	68264516	68301823	+	7588	protein_coding	solute carrier family 7 member 6 [Source:HGNC Symbol;Acc:HGNC:11064]	-	481	458	475	325	247	219	2.8253	2.65802	2.80308	1.30455	1.61591	1.45794
ENSG00000165379	468.901	542.777	456.578	811.251	957.46	830.6	489.419	866.437	-0.822935	3.7850626643105e-08	1.19853209604266e-06	LRFN5	14	41607570	41904549	+	6140	protein_coding	leucine rich repeat and fibronectin type III domain containing 5 [Source:HGNC Symbol;Acc:HGNC:20360]	-	459	538	447	1163	837	722	3.3319	3.85864	3.25993	5.76922	6.76713	5.94009
ENSG00000134115	414.758	348.063	420.828	159.739	212.769	200.172	394.55	190.893	1.05422	3.90103184684097e-08	1.23351614600111e-06	CNTN6	3	1092576	1404217	+	5589	protein_coding	contactin 6 [Source:HGNC Symbol;Acc:HGNC:2176]	-	406	345	412	229	186	174	3.23772	2.71835	3.3009	1.24798	1.65206	1.57268
ENSG00000206532	96.0276	52.4617	75.5856	16.7412	10.2953	14.9554	74.6916	13.9973	2.39673	4.06186345557806e-08	1.28256761528519e-06	AC117402.1	3	110888384	110893476	-	1363	lincRNA	novel transcript	-	94	52	74	24	9	13	3.07382	1.68007	2.43111	0.536317	0.327789	0.481805
ENSG00000163661	301.363	266.344	358.521	149.973	139.558	92.0333	308.743	127.188	1.27168	4.09888052543754e-08	1.29244084113446e-06	PTX3	3	157436789	157443628	+	1940	protein_coding	pentraxin 3 [Source:HGNC Symbol;Acc:HGNC:9692]	-	295	264	351	215	122	80	6.77747	5.99271	8.10167	3.37554	3.1218	2.08311
ENSG00000260903	402.499	430.791	394.271	748.471	815.614	643.082	409.187	735.723	-0.846697	4.14566284893298e-08	1.30536123486991e-06	XKR7	20	31968002	32003387	+	7844	protein_coding	XK related 7 [Source:HGNC Symbol;Acc:HGNC:23062]	-	394	427	386	1073	713	559	2.23875	2.39724	2.20353	4.16647	4.51232	3.59996
ENSG00000188573	670.15	758.676	845.742	1632.96	2097.95	1107.85	758.19	1612.92	-1.08913	4.21728312097682e-08	1.32605537238882e-06	FBLL1	5	168529116	168530634	+	1519	protein_coding	fibrillarin like 1 [Source:HGNC Symbol;Acc:HGNC:35458]	-	656	752	828	2341	1834	963	19.2483	21.8012	24.4085	46.9407	59.9362	32.0252
ENSG00000162729	1543.59	1432.61	1595.47	2775.55	2822.05	2154.73	1523.89	2584.11	-0.762387	4.25864692253403e-08	1.3371913423521e-06	IGSF8	1	160091340	160098943	-	2592	protein_coding	immunoglobulin superfamily member 8 [Source:HGNC Symbol;Acc:HGNC:17813]	-	1511	1420	1562	3979	2467	1873	25.9822	24.1254	26.9846	46.7568	47.2478	36.5029
ENSG00000117707	210.444	144.27	175.686	348.078	416.387	366.983	176.8	377.149	-1.09159	4.39373662529632e-08	1.3776846138063e-06	PROX1	1	213983181	214041502	+	8928	protein_coding	prospero homeobox 1 [Source:HGNC Symbol;Acc:HGNC:9459]	HPD	206	143	172	499	364	319	1.0284	0.705347	0.862668	1.70236	2.02393	1.80493
ENSG00000170113	868.335	955.408	954.013	1444.63	1644.96	1443.77	925.919	1511.12	-0.706115	4.5982815487354e-08	1.43981289385333e-06	NIPA1	15	22773063	22829791	+	8700	protein_coding	NIPA magnesium transporter 1 [Source:HGNC Symbol;Acc:HGNC:17043]	-	850	947	934	2071	1438	1255	4.35458	4.79349	4.80725	7.25048	8.20516	7.287
ENSG00000167632	1777.53	1811.95	1884.53	2780.43	2786.59	2744.89	1824.67	2770.64	-0.602618	4.81625409976374e-08	1.50596696343377e-06	TRAPPC9	8	139727725	140458579	-	9673	protein_coding	trafficking protein particle complex 9 [Source:HGNC Symbol;Acc:HGNC:30832]	-	1740	1796	1845	3986	2436	2386	8.01743	8.17647	8.54092	12.5511	12.5015	12.4604
ENSG00000145730	7474.83	7575.67	7259.29	10864.3	12617.4	10777.1	7436.6	11419.6	-0.618702	4.84981755623005e-08	1.51321060305432e-06	PAM	5	102753981	103031105	+	8846	protein_coding	peptidylglycine alpha-amidating monooxygenase [Source:HGNC Symbol;Acc:HGNC:8596]	-	7317	7509	7107	15575	11030	9368	36.8666	37.3814	35.9756	53.6275	61.8979	53.4963
ENSG00000159640	66.4021	75.6659	76.6071	211.358	195.61	154.156	72.8917	187.041	-1.36326	4.85288161552427e-08	1.51321060305432e-06	ACE	17	63477061	63498380	+	8365	protein_coding	angiotensin I converting enzyme [Source:HGNC Symbol;Acc:HGNC:2707]	-	65	75	75	303	171	134	0.346333	0.394836	0.401481	1.10327	1.01479	0.809213
ENSG00000182463	936.78	926.15	922.349	541.996	552.513	592.464	928.427	562.325	0.724486	4.90915074914882e-08	1.52863611000504e-06	TSHZ2	20	52972407	53495330	+	12581	protein_coding	teashirt zinc finger homeobox 2 [Source:HGNC Symbol;Acc:HGNC:13010]	Others	917	918	903	777	483	515	3.24864	3.21328	3.21397	1.8811	1.90581	2.06784
ENSG00000184557	2728.62	2690.68	2993.8	1905.71	1427.61	1673.86	2804.37	1669.06	0.747293	5.01536915681291e-08	1.5595508905044e-06	SOCS3	17	78356778	78360077	-	2734	protein_coding	suppressor of cytokine signaling 3 [Source:HGNC Symbol;Acc:HGNC:19391]	-	2671	2667	2931	2732	1248	1455	43.5434	42.9581	48.005	30.436	22.6602	26.8837
ENSG00000187122	2357.79	2472.76	2454.49	4739.85	4727.82	3313.2	2428.35	4260.29	-0.811343	5.10718484278744e-08	1.58533150175809e-06	SLIT1	10	96998038	97185920	-	9103	protein_coding	slit guidance ligand 1 [Source:HGNC Symbol;Acc:HGNC:11085]	-	2308	2451	2403	6795	4133	2880	11.3005	11.8571	11.8206	22.7358	22.5387	15.982
ENSG00000213085	84.7904	59.5238	62.3071	6.9755	18.3027	11.5042	68.8738	12.2608	2.53398	5.11238029879287e-08	1.58533150175809e-06	CFAP45	1	159872364	159900163	-	2625	protein_coding	cilia and flagella associated protein 45 [Source:HGNC Symbol;Acc:HGNC:17229]	-	83	59	61	10	16	10	1.40928	0.989791	1.04057	0.116032	0.302579	0.19244
ENSG00000180573	214.53	328.894	305.407	83.0085	109.816	138.05	282.944	110.292	1.36978	5.12175818889297e-08	1.58605189535388e-06	HIST1H2AC	6	26124145	26139116	+	1668	protein_coding	histone cluster 1 H2A family member c [Source:HGNC Symbol;Acc:HGNC:4733]	-	210	326	299	119	96	120	5.61139	8.60681	8.02684	2.17299	2.85708	3.6342
ENSG00000092445	1140.07	1182.41	1233.88	1977.55	1751.34	1900.49	1185.45	1876.46	-0.663163	5.13529114698937e-08	1.58805523475399e-06	TYRO3	15	41557675	41583586	+	10945	protein_coding	TYRO3 protein tyrosine kinase [Source:HGNC Symbol;Acc:HGNC:12446]	-	1116	1172	1208	2835	1531	1652	4.5446	4.71555	4.9422	7.88939	6.94396	7.62462
ENSG00000204851	351.42	380.347	392.228	866.357	995.21	548.748	374.665	803.438	-1.10135	5.3127322119149e-08	1.64067095588284e-06	PNMA8B	19	46486906	46496498	-	5506	protein_coding	PNMA family member 8B [Source:HGNC Symbol;Acc:HGNC:29206]	-	344	377	384	1242	870	477	2.78464	3.01527	3.12294	6.87055	7.84388	4.37629
ENSG00000108688	57.208	49.435	43.9214	6.9755	5.7196	8.05291	50.1881	6.916	2.85845	5.70997430990655e-08	1.76092787977118e-06	CCL7	17	34270221	34272242	+	863	protein_coding	C-C motif chemokine ligand 7 [Source:HGNC Symbol;Acc:HGNC:10634]	-	56	49	43	10	5	7	2.89217	2.50038	2.23114	0.352935	0.287612	0.409743
ENSG00000167711	66.4021	89.7902	34.7285	269.254	150.997	226.632	63.6403	215.628	-1.76358	5.80221967128876e-08	1.78692469383444e-06	SERPINF2	17	1742836	1755268	+	2348	protein_coding	serpin family F member 2 [Source:HGNC Symbol;Acc:HGNC:9075]	-	65	89	34	386	132	197	1.23385	1.66922	0.648411	5.0072	2.79077	4.2383
ENSG00000106565	1210.56	947.337	940.735	2194.49	1794.81	1620.94	1032.88	1870.08	-0.857591	5.97426882917305e-08	1.83739414250983e-06	TMEM176B	7	150791285	150801360	-	1979	protein_coding	transmembrane protein 176B [Source:HGNC Symbol;Acc:HGNC:29596]	-	1185	939	921	3146	1569	1409	26.6882	20.8949	20.8393	48.4194	39.3573	35.9658
ENSG00000136859	3393.66	3766.14	4150.06	2539.08	2097.95	2289.33	3769.95	2308.79	0.706656	6.03502074553109e-08	1.85354284700861e-06	ANGPTL2	9	127087332	127122883	-	3889	protein_coding	angiopoietin like 2 [Source:HGNC Symbol;Acc:HGNC:490]	-	3322	3733	4063	3640	1834	1990	38.0723	42.2708	46.7819	28.5082	23.4104	25.8487
ENSG00000053747	104.2	93.8257	132.786	226.704	259.67	284.153	110.27	256.842	-1.21704	6.2917490308026e-08	1.9297558214257e-06	LAMA3	18	23689443	23956222	+	14678	protein_coding	laminin subunit alpha 3 [Source:HGNC Symbol;Acc:HGNC:6483]	-	102	93	130	325	227	247	0.309728	0.279021	0.396594	0.674408	0.767727	0.850069
ENSG00000112210	1048.13	931.195	971.378	523.86	567.384	638.481	983.568	576.575	0.772837	6.31641243224521e-08	1.93468098503729e-06	RAB23	6	57186992	57222314	-	4926	protein_coding	RAB23, member RAS oncogene family [Source:HGNC Symbol;Acc:HGNC:14263]	-	1026	923	951	751	496	555	9.28325	8.25141	8.64481	4.64357	4.99845	5.69145
ENSG00000114646	521.001	511.501	631.242	1215.83	1513.41	811.043	554.582	1180.09	-1.08968	6.44783711688569e-08	1.97224862669148e-06	CSPG5	3	47562239	47580792	-	4366	protein_coding	chondroitin sulfate proteoglycan 5 [Source:HGNC Symbol;Acc:HGNC:2467]	-	510	507	618	1743	1323	705	5.20635	5.11382	6.33832	12.1596	15.0426	8.15698
ENSG00000165272	96.0276	109.968	133.807	267.859	279.116	228.933	113.267	258.636	-1.1922	6.47050225962216e-08	1.97649227990252e-06	AQP3	9	33441154	33447633	-	2950	protein_coding	aquaporin 3 (Gill blood group) [Source:HGNC Symbol;Acc:HGNC:636]	-	94	109	131	384	244	199	1.42021	1.62714	1.98847	3.96475	4.10597	3.40765
ENSG00000189275	24.5177	31.2752	25.5357	0	0	0	27.1095	0	7.24468	6.50650453883352e-08	1.98479287709709e-06	LINC01164	10	131772398	131790199	-	3384	lincRNA	long intergenic non-protein coding RNA 1164 [Source:HGNC Symbol;Acc:HGNC:49533]	-	24	31	25	0	0	0	0.316103	0.403415	0.33081	0	0	0
ENSG00000226321	56.1864	56.4972	52.0928	4.88285	13.727	3.45125	54.9255	7.35371	2.94035	6.73845143942596e-08	2.05276240191293e-06	CROCC2	2	240906330	240993311	+	5978	protein_coding	ciliary rootlet coiled-coil, rootletin family member 2 [Source:HGNC Symbol;Acc:HGNC:51677]	-	55	56	51	7	12	3	0.410066	0.412528	0.382018	0.0356655	0.099649	0.0253507
ENSG00000026559	468.901	556.901	382.014	259.489	188.747	211.677	469.272	219.971	1.08732	6.75721617707446e-08	2.05324831262359e-06	KCNG1	20	51003656	51023129	-	5437	protein_coding	potassium voltage-gated channel modifier subfamily G member 1 [Source:HGNC Symbol;Acc:HGNC:6248]	-	459	552	374	372	165	184	3.76271	4.47096	3.08022	2.08396	1.50651	1.70955
ENSG00000185008	649.719	683.011	735.428	1134.22	1480.23	1085.99	689.386	1233.48	-0.838545	6.75831221128662e-08	2.05324831262359e-06	ROBO2	3	75906695	77649964	+	16663	protein_coding	roundabout guidance receptor 2 [Source:HGNC Symbol;Acc:HGNC:10250]	-	636	677	720	1626	1294	944	1.70118	1.78919	1.93486	2.97217	3.85504	2.86182
ENSG00000174807	9432.16	8592.62	8953.83	5885.93	5731.04	4154.15	8992.87	5257.04	0.774192	6.87160828202792e-08	2.08485151682256e-06	CD248	11	66314487	66317044	-	2558	protein_coding	CD248 molecule [Source:HGNC Symbol;Acc:HGNC:18219]	-	9233	8517	8766	8438	5010	3611	160.875	146.625	153.451	100.472	97.2265	71.3101
ENSG00000135439	849.947	1042.17	1052.07	2109.39	2300.42	1387.4	981.396	1932.4	-0.977928	6.93048083208573e-08	2.09745482860812e-06	AGAP2	12	57723761	57742157	-	6728	protein_coding	ArfGAP with GTPase domain, ankyrin repeat and PH domain 2 [Source:HGNC Symbol;Acc:HGNC:16921]	-	832	1033	1030	3024	2011	1206	5.51168	6.76138	6.85521	13.69	14.8379	9.05493
ENSG00000166897	349.377	305.69	412.657	742.891	813.327	566.005	355.908	707.407	-0.991818	6.93180739104988e-08	2.09745482860812e-06	ELFN2	22	37367960	37427470	-	8782	protein_coding	extracellular leucine rich repeat and fibronectin type III domain containing 2 [Source:HGNC Symbol;Acc:HGNC:29396]	-	342	303	404	1065	711	492	1.73572	1.51939	2.05995	3.69371	4.01905	2.83006
ENSG00000206538	522.023	617.434	391.207	237.865	235.647	263.445	510.221	245.652	1.05562	6.94318214391019e-08	2.09807286235738e-06	VGLL3	3	86876388	86991119	-	12714	protein_coding	vestigial like family member 3 [Source:HGNC Symbol;Acc:HGNC:24327]	-	511	612	383	341	206	229	1.79137	2.11978	1.34892	0.816918	0.804327	0.909866
ENSG00000118702	18.3883	14.1243	29.6214	101.842	160.149	56.3704	20.7113	106.12	-2.35721	7.03867905587791e-08	2.1240749333456e-06	GHRH	20	37251082	37261835	-	570	protein_coding	growth hormone releasing hormone [Source:HGNC Symbol;Acc:HGNC:4265]	-	18	14	29	146	140	49	1.40749	1.08162	2.2782	7.80161	12.1927	4.34255
ENSG00000156475	2124.87	2066.18	2056.13	3206.64	3438.62	2973.82	2082.39	3206.36	-0.622704	7.41602262785467e-08	2.23494665843738e-06	PPP2R2B	5	146581146	147084784	-	13206	protein_coding	protein phosphatase 2 regulatory subunit Bbeta [Source:HGNC Symbol;Acc:HGNC:9305]	-	2080	2048	2013	4597	3006	2585	7.02003	6.82935	6.82561	10.6025	11.2997	9.88811
ENSG00000136114	101.135	100.888	114.4	254.606	289.412	197.872	105.474	247.296	-1.23023	7.43758847477217e-08	2.23599437369812e-06	THSD1	13	52377167	52416373	-	3705	protein_coding	thrombospondin type 1 domain containing 1 [Source:HGNC Symbol;Acc:HGNC:17754]	-	99	100	112	365	253	172	1.19095	1.18859	1.35363	3.00062	3.38985	2.34512
ENSG00000188419	935.759	918.079	1028.58	392.023	574.247	566.005	960.805	510.758	0.916282	7.43939058591848e-08	2.23599437369812e-06	CHM	X	85861180	86047562	-	8645	protein_coding	CHM, Rab escort protein 1 [Source:HGNC Symbol;Acc:HGNC:1940]	-	916	910	1007	562	502	492	4.72256	4.63551	5.21595	1.98006	2.88261	2.87491
ENSG00000169710	13267.1	14338.2	14118.2	22408.8	23472.1	19047.4	13907.8	21642.8	-0.638023	7.48919376142558e-08	2.24795799925727e-06	FASN	17	82078333	82098332	-	9364	protein_coding	fatty acid synthase [Source:HGNC Symbol;Acc:HGNC:3594]	-	12987	14212	13822	32125	20519	16557	61.8151	66.8367	66.0965	104.493	108.778	89.3191
ENSG00000161905	4.08628	30.2663	14.3	81.6134	106.384	98.9358	16.2175	95.6445	-2.55595	7.55238388940755e-08	2.26390259468881e-06	ALOX15	17	4630902	4642294	-	3404	protein_coding	arachidonate 15-lipoxygenase [Source:HGNC Symbol;Acc:HGNC:433]	-	4	30	14	117	93	86	0.0523742	0.388108	0.184165	1.04689	1.35625	1.27624
ENSG00000188783	166.516	190.678	245.143	366.911	494.173	427.955	200.779	429.68	-1.0951	7.58668028192552e-08	2.27115507454394e-06	PRELP	1	203475828	203491352	+	5747	protein_coding	proline and arginine rich end leucine rich repeat protein [Source:HGNC Symbol;Acc:HGNC:9357]	-	163	189	240	526	432	372	1.26413	1.44824	1.86999	2.78773	3.73156	3.26983
ENSG00000184828	151.192	161.421	161.386	56.5016	72.0669	46.0166	158	58.195	1.44275	7.73113838686029e-08	2.31132251613555e-06	ZBTB7C	18	48026673	48410752	-	7648	protein_coding	zinc finger and BTB domain containing 7C [Source:HGNC Symbol;Acc:HGNC:31700]	ZBTB	148	160	158	81	63	40	0.862504	0.921283	0.925078	0.322584	0.408922	0.264202
ENSG00000204965	17.3667	15.1332	19.4071	76.033	76.6426	70.1754	17.3023	74.2836	-2.10322	8.06247169303154e-08	2.40717780348918e-06	PCDHA5	5	140821604	141012344	+	7114	protein_coding	protocadherin alpha 5 [Source:HGNC Symbol;Acc:HGNC:8671]	-	17	15	19	109	67	61	0.106508	0.0928535	0.119594	0.466679	0.467529	0.433152
ENSG00000188687	119.524	98.8701	116.443	41.853	29.7419	20.7075	111.612	30.7675	1.8317	8.1357193646923e-08	2.42582550075613e-06	SLC4A5	2	74216242	74343414	-	8025	protein_coding	solute carrier family 4 member 5 [Source:HGNC Symbol;Acc:HGNC:18168]	-	117	98	114	60	26	18	0.649812	0.537777	0.636105	0.227726	0.160833	0.113306
ENSG00000091664	843.817	915.053	831.442	1286.98	1579.75	1413.86	863.437	1426.86	-0.723506	8.90064234840936e-08	2.65038730168131e-06	SLC17A6	11	22338097	22379503	+	4899	protein_coding	solute carrier family 17 member 6 [Source:HGNC Symbol;Acc:HGNC:16703]	-	826	907	814	1845	1381	1229	7.51484	8.15306	7.44023	11.4708	13.9937	12.6727
ENSG00000159753	314.644	338.983	358.521	687.784	780.153	514.236	337.383	660.724	-0.970288	8.9364471995379e-08	2.65752917910067e-06	CARMIL2	16	67644919	67657569	+	7699	protein_coding	capping protein regulator and myosin 1 linker 2 [Source:HGNC Symbol;Acc:HGNC:27089]	-	308	336	351	986	682	447	1.78305	1.92188	2.04147	3.90075	4.39742	2.9329
ENSG00000067057	4368.24	4273.61	3715.95	6820.65	5986.13	6423.92	4119.27	6410.23	-0.638194	9.05732897667116e-08	2.68991902316408e-06	PFKP	10	3066333	3137712	+	4836	protein_coding	phosphofructokinase, platelet [Source:HGNC Symbol;Acc:HGNC:8878]	-	4276	4236	3638	9778	5233	5584	39.4093	38.5736	33.6857	61.5843	53.717	58.3288
ENSG00000147676	460.728	465.093	328.9	686.389	837.349	1088.29	418.24	870.677	-1.05581	9.27676193807123e-08	2.75145332310973e-06	MAL2	8	119165034	119245673	+	3430	protein_coding	mal, T cell differentiation protein 2 (gene/pseudogene) [Source:HGNC Symbol;Acc:HGNC:13634]	-	451	461	322	984	732	946	5.86043	5.91872	4.20369	8.7379	10.5941	13.9322
ENSG00000124191	255.393	299.637	295.193	656.395	720.669	426.804	283.407	601.289	-1.08633	9.37073669031573e-08	2.77566406155044e-06	TOX2	20	43914864	44069616	+	3223	protein_coding	TOX high mobility group box family member 2 [Source:HGNC Symbol;Acc:HGNC:16095]	HMG	250	297	289	941	630	371	3.45722	4.05805	4.0152	8.89274	9.70349	5.81484
ENSG00000198125	13.2804	17.1509	5.10714	71.8477	73.2108	57.5208	11.8462	67.5264	-2.51159	9.46849487554964e-08	2.80093028673825e-06	MB	22	35606764	35637951	-	2168	protein_coding	myoglobin [Source:HGNC Symbol;Acc:HGNC:6915]	-	13	17	5	103	64	50	0.267258	0.345311	0.103271	1.44705	1.46544	1.16502
ENSG00000152611	49.0354	45.3995	60.2642	7.67305	8.00744	8.05291	51.5664	7.91113	2.7081	9.54118678408712e-08	2.8187248525604e-06	CAPSL	5	35904295	35938779	-	1135	protein_coding	calcyphosine like [Source:HGNC Symbol;Acc:HGNC:28375]	-	48	45	59	11	7	7	1.88492	1.74597	2.32769	0.295191	0.306161	0.311549
ENSG00000151023	128.718	137.207	101.121	15.3461	50.3324	18.4067	122.349	28.0284	2.15402	1.00138415574567e-07	2.95447750518033e-06	ENKUR	10	24981979	25062279	-	4076	protein_coding	enkurin, TRPC channel interacting protein [Source:HGNC Symbol;Acc:HGNC:28388]	-	126	136	99	22	44	16	1.37779	1.46935	1.0876	0.164397	0.535878	0.198294
ENSG00000163395	241.091	183.616	314.6	106.028	96.0892	93.1837	246.435	98.4335	1.32015	1.02514854824075e-07	3.020627740701e-06	IGFN1	1	201190825	201228952	+	12116	protein_coding	immunoglobulin-like and fibronectin type III domain containing 1 [Source:HGNC Symbol;Acc:HGNC:24607]	-	236	182	308	152	84	81	0.86816	0.661505	1.13831	0.382112	0.344166	0.337715
ENSG00000154175	115.437	119.048	80.6928	341.8	197.898	271.498	105.059	270.399	-1.36846	1.02777999659706e-07	3.02441752401768e-06	ABI3BP	3	100749156	100993515	-	10978	protein_coding	ABI family member 3 binding protein [Source:HGNC Symbol;Acc:HGNC:17265]	-	113	118	79	490	173	236	0.458778	0.473347	0.322235	1.3595	0.782295	1.08596
ENSG00000184205	1596.71	1552.66	1939.69	2804.85	2979.91	2556.22	1696.36	2780.33	-0.712899	1.05366933539788e-07	3.09654823508694e-06	TSPYL2	X	53082367	53088540	+	4948	protein_coding	TSPY like 2 [Source:HGNC Symbol;Acc:HGNC:24358]	-	1563	1539	1899	4021	2605	2222	14.0791	13.6971	17.1856	24.752	26.1352	22.685
ENSG00000188039	135.869	131.154	121.55	34.8775	43.4689	54.0695	129.524	44.1387	1.56882	1.061618758943e-07	3.11583719824497e-06	NWD1	19	16719976	16817963	+	8915	protein_coding	NACHT and WD repeat domain containing 1 [Source:HGNC Symbol;Acc:HGNC:27619]	-	133	130	119	50	38	47	0.664932	0.642159	0.597716	0.170826	0.211597	0.266318
ENSG00000135540	859.141	811.138	866.171	466.661	496.461	547.598	845.483	503.573	0.749754	1.09924137146388e-07	3.22205273966767e-06	NHSL1	6	138422043	138692571	-	8741	protein_coding	NHS like 1 [Source:HGNC Symbol;Acc:HGNC:21021]	-	841	804	848	669	434	476	4.28827	4.05057	4.34414	2.33115	2.46477	2.75087
ENSG00000135919	3880.95	4245.36	4500.41	6422.34	6353.33	6246.76	4208.91	6340.81	-0.59127	1.10358269939027e-07	3.23056591766823e-06	SERPINE2	2	223975112	224039319	-	8891	protein_coding	serpin family E member 2 [Source:HGNC Symbol;Acc:HGNC:8951]	-	3799	4208	4406	9207	5554	5430	19.0443	20.8423	22.1903	31.5409	31.0101	30.8513
ENSG00000026025	23556.4	22653.4	22708.4	13789.2	14764.6	16716.7	22972.7	15090.1	0.606447	1.10535283742738e-07	3.23153998583127e-06	VIM	10	17228259	17237593	+	5158	protein_coding	vimentin [Source:HGNC Symbol;Acc:HGNC:12692]	-	23059	22454	22232	19768	12907	14531	199.254	191.705	193.004	116.731	124.22	142.311
ENSG00000161082	1313.74	1356.94	1522.95	2774.85	2990.21	1921.19	1397.88	2562.08	-0.874462	1.12981343549023e-07	3.29876177359629e-06	CELF5	19	3224703	3297076	+	6024	protein_coding	CUGBP Elav-like family member 5 [Source:HGNC Symbol;Acc:HGNC:14058]	-	1286	1345	1491	3978	2614	1670	9.51487	9.83237	11.0831	20.1134	21.5411	14.0041
ENSG00000154478	260.501	234.06	262.507	111.608	126.975	118.493	252.356	119.025	1.08772	1.19718693979926e-07	3.49094121667534e-06	GPR26	10	123666355	123694607	+	7514	protein_coding	G protein-coupled receptor 26 [Source:HGNC Symbol;Acc:HGNC:4481]	-	255	232	257	160	111	103	1.51257	1.35968	1.53155	0.648567	0.73333	0.692453
ENSG00000269516	5.10785	1.00888	3.06428	55.1065	53.7642	21.8579	3.06034	43.5762	-3.8403	1.21260132502298e-07	3.5313086773532e-06	CYP4F23P	19	15564074	15584709	+	1579	transcribed_unprocessed_pseudogene	cytochrome P450 family 4 subfamily F member 23, pseudogene [Source:HGNC Symbol;Acc:HGNC:39944]	-	5	1	3	79	47	19	0.141135	0.0278894	0.0850763	1.52388	1.47762	0.607849
ENSG00000237945	226.789	193.705	210.414	83.706	78.9304	106.989	210.302	89.875	1.23061	1.28796738581056e-07	3.74593567500556e-06	LINC00649	21	33915534	33977691	+	14336	antisense	long intergenic non-protein coding RNA 649 [Source:HGNC Symbol;Acc:HGNC:44305]	-	222	192	206	120	69	93	0.690195	0.589786	0.643441	0.254953	0.238929	0.327702
ENSG00000137098	159.365	169.492	168.536	59.9893	69.7791	26.4596	165.797	52.076	1.66213	1.30227470302439e-07	3.78265373041269e-06	SPAG8	9	35808045	35812272	-	2722	protein_coding	sperm associated antigen 8 [Source:HGNC Symbol;Acc:HGNC:14105]	-	156	168	165	86	61	23	2.55437	2.71795	2.71435	0.962313	1.11247	0.426839
ENSG00000111452	178.775	197.74	151.171	477.822	410.667	289.905	175.895	392.798	-1.16259	1.31268087838103e-07	3.80796019454998e-06	ADGRD1	12	130953907	131141469	+	14718	protein_coding	adhesion G protein-coupled receptor D1 [Source:HGNC Symbol;Acc:HGNC:19893]	-	175	196	148	685	359	252	0.529952	0.586446	0.450279	1.41758	1.21086	0.86492
ENSG00000138669	139.955	116.021	115.421	34.18	32.0297	52.9191	123.799	39.7096	1.65079	1.31771684975371e-07	3.81764306909315e-06	PRKG2	4	81087370	81215117	-	5116	protein_coding	protein kinase cGMP-dependent 2 [Source:HGNC Symbol;Acc:HGNC:9416]	-	137	115	113	49	28	46	1.19354	0.989893	0.989047	0.291724	0.271691	0.454204
ENSG00000161267	214.53	228.007	229.821	412.95	456.424	387.69	224.119	419.021	-0.902385	1.3325460615178e-07	3.85563713707119e-06	BDH1	3	197509783	197573323	-	9114	protein_coding	3-hydroxybutyrate dehydrogenase 1 [Source:HGNC Symbol;Acc:HGNC:1027]	-	210	226	225	592	399	337	1.02697	1.09199	1.10546	1.97842	2.17326	1.86786
ENSG00000103196	4616.48	4457.22	3959.05	2682.78	1894.33	2813.92	4344.25	2463.68	0.817862	1.33997658219555e-07	3.87215340885867e-06	CRISPLD2	16	84819984	84920768	+	7965	protein_coding	cysteine rich secretory protein LCCL domain containing 2 [Source:HGNC Symbol;Acc:HGNC:25248]	-	4519	4418	3876	3846	1656	2446	25.2874	24.4265	21.7905	14.7072	10.321	15.513
ENSG00000128713	61.2942	51.4528	65.3714	13.2535	9.15135	10.3537	59.3728	10.9195	2.41934	1.35226385697619e-07	3.902643906616e-06	HOXD11	2	176104216	176109754	+	2110	protein_coding	homeobox D11 [Source:HGNC Symbol;Acc:HGNC:5134]	Homeobox	60	51	64	19	8	9	1.26741	1.06441	1.35821	0.274269	0.188215	0.215469
ENSG00000171408	2928.84	2602.91	2784.41	1559.02	1956.1	1640.49	2772.05	1718.54	0.69069	1.37114743977095e-07	3.95206881293982e-06	PDE7B	6	135851696	136195574	+	5946	protein_coding	phosphodiesterase 7B [Source:HGNC Symbol;Acc:HGNC:8792]	-	2867	2580	2726	2235	1710	1426	21.4907	19.108	20.5291	11.4488	14.2764	12.1149
ENSG00000170373	4.08628	3.02663	0	333.429	41.1811	432.556	2.37097	269.055	-6.82597	1.41191167753109e-07	4.06045350028598e-06	CST1	20	23747553	23751268	-	872	protein_coding	cystatin SN [Source:HGNC Symbol;Acc:HGNC:2473]	-	4	3	0	478	36	376	0.204452	0.151505	0	16.6962	2.04943	21.7819
ENSG00000245060	131.783	125.101	172.621	285.298	348.895	292.206	143.168	308.8	-1.10733	1.41236306254943e-07	4.06045350028598e-06	LINC00847	5	180830957	180835726	+	2453	lincRNA	long intergenic non-protein coding RNA 847 [Source:HGNC Symbol;Acc:HGNC:45050]	-	129	124	169	409	305	254	2.3439	2.2261	3.08502	5.07846	6.17234	5.2307
ENSG00000072832	9114.45	9762.92	10323.6	17105.3	19201.8	13144.7	9733.65	16483.9	-0.760044	1.42648012085684e-07	4.09580154241423e-06	CRMP1	4	5748084	5893058	-	5823	protein_coding	collapsin response mediator protein 1 [Source:HGNC Symbol;Acc:HGNC:2365]	-	8922	9677	10107	24522	16786	11426	68.2908	73.1838	77.7221	128.267	143.103	99.1223
ENSG00000184454	121.567	147.296	149.128	33.4824	28.598	64.4233	139.331	42.1679	1.7375	1.43337801158722e-07	4.11035771128875e-06	NCMAP	1	24556111	24609328	+	4122	protein_coding	non-compact myelin associated protein [Source:HGNC Symbol;Acc:HGNC:29332]	-	119	146	146	48	25	56	1.28673	1.55979	1.58604	0.354682	0.301078	0.686284
ENSG00000137674	40.8628	23.2042	53.1142	3.48775	2.28784	2.30083	39.0604	2.69214	3.81307	1.45258843999628e-07	4.16013927490401e-06	MMP20	11	102576835	102625332	-	2551	protein_coding	matrix metallopeptidase 20 [Source:HGNC Symbol;Acc:HGNC:7167]	-	40	23	52	5	2	2	0.69887	0.397044	0.912772	0.0596988	0.0389195	0.0396044
ENSG00000126583	39.8413	60.5327	66.3928	190.431	195.61	117.342	55.5889	167.795	-1.59668	1.46632417137894e-07	4.1941348627152e-06	PRKCG	19	53879190	53907652	+	3381	protein_coding	protein kinase C gamma [Source:HGNC Symbol;Acc:HGNC:9402]	-	39	60	65	273	171	102	0.514122	0.781496	0.86087	2.45937	2.51072	1.52398
ENSG00000278970	164.473	193.705	141.978	338.312	332.881	339.373	166.719	336.855	-1.01461	1.47087933015955e-07	4.20181818305552e-06	HEIH	5	180829954	180831605	-	1652	TEC	hepatocellular carcinoma up-regulated EZH2-associated long non-coding RNA [Source:HGNC Symbol;Acc:HGNC:45049]	-	161	192	139	485	291	295	4.34373	5.11814	3.76768	8.94206	8.74441	9.02061
ENSG00000157851	5341.79	5625.51	5913.04	9647.82	11544.4	7693.98	5626.78	9628.74	-0.775045	1.50178484300532e-07	4.284660766554e-06	DPYSL5	2	26847747	26950351	+	7079	protein_coding	dihydropyrimidinase like 5 [Source:HGNC Symbol;Acc:HGNC:20637]	-	5229	5576	5789	13831	10092	6688	32.9226	34.6874	36.6185	59.5097	70.7706	47.7253
ENSG00000250138	73.5531	54.4794	106.228	20.229	11.4392	16.1058	78.087	15.9247	2.26993	1.51022038926237e-07	4.30326676697041e-06	AC139495.3	5	69631963	69636399	+	4437	unprocessed_pseudogene	POM121 membrane glycoprotein-like 1 (POM121L1) pseudogene	-	72	54	104	29	10	14	0.723253	0.535951	1.04957	0.199074	0.111881	0.159391
ENSG00000166501	390.24	539.75	423.892	829.387	900.264	747.77	451.294	825.807	-0.871685	1.52064996433069e-07	4.327500316213e-06	PRKCB	16	23835946	24220611	+	11086	protein_coding	protein kinase C beta [Source:HGNC Symbol;Acc:HGNC:9395]	-	382	535	415	1189	787	650	1.5358	2.1252	1.67626	3.26673	3.52409	2.96185
ENSG00000166292	1905.23	2171.11	2433.04	3088.05	4547.08	3906.81	2169.79	3847.32	-0.825672	1.52986017932382e-07	4.34820689653074e-06	TMEM100	17	55719627	55732121	-	2906	protein_coding	transmembrane protein 100 [Source:HGNC Symbol;Acc:HGNC:25607]	-	1865	2152	2382	4427	3975	3396	28.6042	32.6113	36.7042	46.4002	67.903	59.0332
ENSG00000152954	90.9198	107.95	76.6071	209.265	265.389	192.119	91.8256	222.258	-1.27359	1.5459454144244e-07	4.38837686958198e-06	NRSN1	6	24126122	24154900	+	4185	protein_coding	neurensin 1 [Source:HGNC Symbol;Acc:HGNC:17881]	-	89	107	75	300	232	167	0.947854	1.12592	0.802482	2.18339	2.75195	2.01579
ENSG00000100557	27.5824	25.222	59.2428	2.09265	1.14392	2.30083	37.3491	1.8458	4.31623	1.55053571426643e-07	4.3958567374701e-06	CCDC198	14	57469301	57493867	-	4107	protein_coding	coiled-coil domain containing 198 [Source:HGNC Symbol;Acc:HGNC:20189]	-	27	25	58	3	1	2	0.293012	0.268063	0.632372	0.0222486	0.0120871	0.0245997
ENSG00000135226	35.755	46.4084	43.9214	4.88285	5.7196	0	42.0283	3.53415	3.51709	1.55360822496604e-07	4.3990201654517e-06	UGT2B28	4	69280499	69295050	+	1833	protein_coding	UDP glucuronosyltransferase family 2 member B28 [Source:HGNC Symbol;Acc:HGNC:13479]	-	35	46	43	7	5	0	0.851045	1.10514	1.05045	0.116317	0.135411	0
ENSG00000181085	459.707	401.534	500.499	218.333	220.776	97.7853	453.913	178.965	1.33705	1.5913879688112e-07	4.50032507104571e-06	MAPK15	8	143716259	143722458	+	3056	protein_coding	mitogen-activated protein kinase 15 [Source:HGNC Symbol;Acc:HGNC:24667]	-	450	398	490	313	193	85	6.56306	5.73523	7.17979	3.11959	3.1351	1.40504
ENSG00000135679	1762.21	1641.45	1627.13	961.224	992.922	1167.67	1676.93	1040.61	0.689679	1.61076364300154e-07	4.54939550527144e-06	MDM2	12	68808176	68850686	+	13284	protein_coding	MDM2 proto-oncogene [Source:HGNC Symbol;Acc:HGNC:6973]	-	1725	1627	1593	1378	868	1015	5.78772	5.39361	5.36978	3.15956	3.24368	3.85977
ENSG00000169439	3912.62	3619.86	3651.6	2383.53	2299.28	2645.96	3728.02	2442.92	0.610028	1.61343640178968e-07	4.55122674843609e-06	SDC2	8	96493351	96611780	+	4536	protein_coding	syndecan 2 [Source:HGNC Symbol;Acc:HGNC:10659]	-	3830	3588	3575	3417	2010	2300	37.6333	34.8338	35.2917	22.9445	21.9974	25.6141
ENSG00000146950	1319.87	1321.63	1313.56	858.684	760.706	870.865	1318.35	830.085	0.666661	1.6687687679438e-07	4.70141095750783e-06	SHROOM2	X	9786456	9949443	+	8191	protein_coding	shroom family member 2 [Source:HGNC Symbol;Acc:HGNC:630]	-	1292	1310	1286	1231	665	757	7.03028	7.04296	7.03029	4.57749	4.03025	4.66856
ENSG00000177181	476.052	529.661	506.628	829.387	946.021	786.884	504.114	854.098	-0.760134	1.67705131934411e-07	4.71883201019953e-06	RIMKLA	1	42380795	42422578	+	8981	protein_coding	ribosomal modification protein rimK like family member A [Source:HGNC Symbol;Acc:HGNC:28725]	-	466	525	496	1189	827	684	2.31264	2.57428	2.47301	4.0324	4.57118	3.84729
ENSG00000147642	1251.42	1264.12	1380.97	2191	2319.87	1828.01	1298.84	2112.96	-0.702362	1.70455667520114e-07	4.79023039648401e-06	SYBU	8	109573978	109691791	-	7024	protein_coding	syntabulin [Source:HGNC Symbol;Acc:HGNC:26011]	-	1225	1253	1352	3141	2028	1589	7.77318	7.85575	8.61909	13.6204	14.3328	11.4278
ENSG00000164294	2684.69	2796.61	2721.08	1704.11	1704.44	1944.2	2734.13	1784.25	0.61632	1.7132287940471e-07	4.80859048037039e-06	GPX8	5	55160118	55167071	+	3868	protein_coding	glutathione peroxidase 8 (putative) [Source:HGNC Symbol;Acc:HGNC:33100]	-	2628	2772	2664	2443	1490	1690	30.2821	31.5593	30.8402	19.2373	19.1226	22.0711
ENSG00000137843	125.653	105.932	87.8428	255.303	239.079	223.181	106.476	239.188	-1.16949	1.74903985825444e-07	4.90298180714167e-06	PAK6	15	40238759	40277487	+	6457	protein_coding	p21 (RAC1) activated kinase 6 [Source:HGNC Symbol;Acc:HGNC:16061]	-	123	105	86	366	209	194	0.849027	0.716109	0.596399	1.72646	1.6068	1.51773
ENSG00000029153	290.126	271.388	311.535	473.637	621.148	530.342	291.017	541.709	-0.89399	1.75156693983174e-07	4.90395117575307e-06	ARNTL2	12	27332854	27425289	+	6983	protein_coding	aryl hydrocarbon receptor nuclear translocator like 2 [Source:HGNC Symbol;Acc:HGNC:18984]	bHLH	284	269	305	679	543	461	1.81269	1.69641	1.95581	2.96165	3.86016	3.3349
ENSG00000188488	197.163	243.14	211.435	110.213	83.5061	81.6795	217.246	91.7995	1.23162	1.76100382198823e-07	4.9242397917835e-06	SERPINA5	14	94561442	94593120	+	3775	protein_coding	serpin family A member 5 [Source:HGNC Symbol;Acc:HGNC:8723]	-	193	241	207	158	73	71	2.2787	2.81139	2.4554	1.27481	0.959961	0.950091
ENSG00000169836	38.8197	51.4528	39.8357	113.003	154.429	119.643	43.3694	129.025	-1.56887	1.77243035836486e-07	4.950034697734e-06	TACR3	4	103586031	103719816	-	5190	protein_coding	tachykinin receptor 3 [Source:HGNC Symbol;Acc:HGNC:11528]	-	38	51	39	162	135	104	0.326335	0.432737	0.336486	0.950722	1.29126	1.01226
ENSG00000224417	44.9491	45.3995	41.8785	4.88285	5.7196	6.90249	44.0757	5.83498	2.93944	1.80404635565559e-07	5.03208066598623e-06	AL606970.1	6	168298069	168302114	-	2559	sense_intronic	novel transcript	-	44	45	41	7	5	6	0.766354	0.774396	0.717435	0.083317	0.0969946	0.118442
ENSG00000235300	77.6394	54.4794	70.4785	12.5559	18.3027	12.6546	67.5324	14.5044	2.23229	1.81266976853142e-07	5.04986886445148e-06	THRA1/BTR	17	48294335	48308762	+	1570	antisense	uncharacterized LOC105371807 [Source:NCBI gene;Acc:105371807]	-	76	54	69	18	16	11	2.15755	1.51466	1.96797	0.349204	0.505904	0.35393
ENSG00000131951	51.0785	70.6215	67.4142	5.5804	8.00744	18.4067	63.0381	10.6648	2.61306	1.81744891579534e-07	5.05691664912264e-06	LRRC9	14	59919713	60063559	+	5372	protein_coding	leucine rich repeat containing 9 [Source:HGNC Symbol;Acc:HGNC:19848]	-	50	70	66	8	7	16	0.41484	0.57383	0.550145	0.0453586	0.0646859	0.150455
ENSG00000165816	18.3883	21.1864	5.10714	65.5697	68.6352	111.59	14.894	81.9317	-2.45464	1.83047878513784e-07	5.08687565481694e-06	VWA2	10	114239330	114291513	+	3301	protein_coding	von Willebrand factor A domain containing 2 [Source:HGNC Symbol;Acc:HGNC:24709]	-	18	21	5	94	60	97	0.243038	0.280153	0.0678256	0.867338	0.902305	1.4844
ENSG00000124374	133.826	104.923	155.257	248.328	313.434	315.214	131.335	292.325	-1.15113	1.8877746037067e-07	5.23962328895483e-06	PAIP2B	2	71182739	71227083	-	6279	protein_coding	poly(A) binding protein interacting protein 2B [Source:HGNC Symbol;Acc:HGNC:29200]	-	131	104	152	356	274	274	0.929882	0.729397	1.08398	1.72689	2.16625	2.20437
ENSG00000153976	266.63	213.882	153.214	89.2864	67.4912	83.9804	211.242	80.2527	1.39071	1.948573151682e-07	5.40170426585879e-06	HS3ST3A1	17	13495689	13601927	-	2628	protein_coding	heparan sulfate-glucosamine 3-sulfotransferase 3A1 [Source:HGNC Symbol;Acc:HGNC:5196]	-	261	212	150	128	59	73	4.42652	3.55248	2.55585	1.48351	1.11449	1.40321
ENSG00000178172	144.041	69.6126	93.9713	27.2045	30.8858	16.1058	102.542	24.732	2.0441	1.95771412975062e-07	5.42036072229723e-06	SPINK6	5	148202794	148215137	+	733	protein_coding	serine peptidase inhibitor, Kazal type 6 [Source:HGNC Symbol;Acc:HGNC:29486]	-	141	69	92	39	27	14	8.57358	4.1454	5.62022	1.62057	1.82855	0.964824
ENSG00000172575	115.437	76.6748	57.1999	232.284	181.883	266.896	83.1041	227.021	-1.45032	2.03990883585128e-07	5.64098775493339e-06	RASGRP1	15	38488103	38565575	-	6097	protein_coding	RAS guanyl releasing protein 1 [Source:HGNC Symbol;Acc:HGNC:9878]	-	113	76	56	333	159	232	0.826056	0.548932	0.411283	1.66354	1.29458	1.92219
ENSG00000156313	269.695	182.607	176.707	83.0085	70.923	94.3341	209.67	82.7552	1.34105	2.11883173604955e-07	5.85203625182628e-06	RPGR	X	38269163	38327564	-	8378	protein_coding	retinitis pigmentosa GTPase regulator [Source:HGNC Symbol;Acc:HGNC:10295]	-	264	181	173	119	62	82	1.40446	0.951391	0.924645	0.432626	0.367366	0.494422
ENSG00000169851	1792.86	1546.61	1653.69	1000.98	1031.82	1122.81	1664.39	1051.87	0.662868	2.1266674730266e-07	5.86647093602259e-06	PCDH7	4	30720415	31146805	+	12249	protein_coding	protocadherin 7 [Source:HGNC Symbol;Acc:HGNC:8659]	-	1755	1533	1619	1435	902	976	6.38592	5.51141	5.91855	3.56827	3.65556	4.02507
ENSG00000164326	3029.98	3457.43	3779.28	1616.92	2351.9	1310.32	3422.23	1759.71	0.959978	2.13199790049454e-07	5.87396774496546e-06	CARTPT	5	71719163	71721048	+	1216	protein_coding	CART prepropeptide [Source:HGNC Symbol;Acc:HGNC:24323]	-	2966	3427	3700	2318	2056	1139	108.714	124.108	136.25	58.0612	83.9339	47.3167
ENSG00000168874	676.28	638.62	723.171	269.254	426.682	189.819	679.357	295.252	1.20375	2.15970442517502e-07	5.94302018198101e-06	ATOH8	2	85751344	85788066	+	6076	protein_coding	atonal bHLH transcription factor 8 [Source:HGNC Symbol;Acc:HGNC:24126]	bHLH	662	633	708	386	373	165	4.8561	4.58782	5.21777	1.93498	3.04746	1.3718
ENSG00000129158	200.228	274.415	311.535	596.405	613.141	434.857	262.059	548.134	-1.06582	2.19348046328585e-07	6.02371845211586e-06	SERGEF	11	17788048	18013162	-	3502	protein_coding	secretion regulating guanine nucleotide exchange factor [Source:HGNC Symbol;Acc:HGNC:17499]	-	196	272	305	855	536	378	2.49452	3.42037	3.8999	7.43629	7.59795	5.45255
ENSG00000224116	22.4746	24.2131	19.4071	71.8477	136.126	70.1754	22.0316	92.7165	-2.06764	2.19438902779241e-07	6.02371845211586e-06	INHBA-AS1	7	41693916	41779388	+	5417	antisense	INHBA antisense RNA 1 [Source:HGNC Symbol;Acc:HGNC:40303]	-	22	24	19	103	119	61	0.181013	0.195107	0.157059	0.579141	1.09053	0.568846
ENSG00000148053	5708.54	6160.21	6047.87	3559.6	3825.27	4316.36	5972.21	3900.41	0.615123	2.23971091675536e-07	6.14063180859682e-06	NTRK2	9	84668551	85027070	+	20363	protein_coding	neurotrophic receptor tyrosine kinase 2 [Source:HGNC Symbol;Acc:HGNC:8032]	-	5588	6106	5921	5103	3344	3752	12.231	13.2049	13.0203	7.63291	8.15215	9.30776
ENSG00000142794	368.787	324.859	326.857	147.881	191.035	176.014	340.168	171.643	0.993252	2.2641967578998e-07	6.19654814109333e-06	NBPF3	1	21440128	21485005	+	6812	protein_coding	NBPF member 3 [Source:HGNC Symbol;Acc:HGNC:25076]	-	361	322	320	212	167	153	2.362	2.08162	2.10351	0.94791	1.217	1.13459
ENSG00000005889	808.062	660.815	754.835	369.004	411.811	471.67	741.238	417.495	0.831373	2.26561808201171e-07	6.19654814109333e-06	ZFX	X	24149173	24216255	+	9037	protein_coding	zinc finger protein X-linked [Source:HGNC Symbol;Acc:HGNC:12869]	zf-C2H2	791	655	739	529	360	410	3.90121	3.19182	3.66176	1.78294	1.97754	2.29184
ENSG00000125430	451.534	446.933	362.607	203.685	244.799	207.075	420.358	218.519	0.946597	2.26848949614809e-07	6.19686280102083e-06	HS3ST3B1	17	14301083	14349404	+	5367	protein_coding	heparan sulfate-glucosamine 3-sulfotransferase 3B1 [Source:HGNC Symbol;Acc:HGNC:5198]	-	442	443	355	292	214	180	3.67061	3.6349	2.96187	1.65713	1.97938	1.6942
ENSG00000147065	7495.26	7202.38	7428.84	4690.33	4200.47	5357.49	7375.5	4749.43	0.635044	2.2975916181378e-07	6.26874450958422e-06	MSN	X	65588377	65741931	+	5971	protein_coding	moesin [Source:HGNC Symbol;Acc:HGNC:7373]	-	7337	7139	7273	6724	3672	4657	54.7669	52.6516	54.5426	34.2994	30.5283	39.3988
ENSG00000176358	1.02157	6.05327	5.10714	50.2236	36.6054	39.1141	4.06066	41.9811	-3.37347	2.31506488185054e-07	6.30876226348652e-06	TAC4	17	49838309	49848017	-	1001	protein_coding	tachykinin 4 [Source:HGNC Symbol;Acc:HGNC:16641]	-	1	6	5	72	32	34	0.0445259	0.26396	0.223669	2.19081	1.58695	1.71581
ENSG00000172965	367.765	365.214	406.528	216.938	196.754	190.969	379.836	201.554	0.91059	2.32935580921834e-07	6.34002146523569e-06	MIR4435-2HG	2	111036776	111523376	-	13094	lincRNA	MIR4435-2 host gene [Source:HGNC Symbol;Acc:HGNC:35163]	-	360	362	398	311	172	166	1.2254	1.21747	1.36107	0.723426	0.652084	0.640412
ENSG00000170477	81.7257	89.7902	59.2428	22.3216	17.1588	13.805	76.9195	17.7618	2.09136	2.36401744167088e-07	6.42658284445522e-06	KRT4	12	52806549	52814551	-	3312	protein_coding	keratin 4 [Source:HGNC Symbol;Acc:HGNC:6441]	-	80	89	58	32	15	12	1.07658	1.18337	0.784164	0.294283	0.224827	0.183027
ENSG00000066056	57.208	54.4794	20.4286	178.573	106.384	203.624	44.0386	162.86	-1.88789	2.56841645187865e-07	6.97380901825313e-06	TIE1	1	43300993	43323108	+	6694	protein_coding	tyrosine kinase with immunoglobulin like and EGF like domains 1 [Source:HGNC Symbol;Acc:HGNC:11809]	-	56	54	20	256	93	177	0.372863	0.355246	0.133787	1.16482	0.689676	1.33571
ENSG00000151892	2918.63	2629.14	3312.49	1659.47	2051.05	1524.3	2953.42	1744.94	0.759563	2.60561292626198e-07	7.06627138820529e-06	GFRA1	10	116056925	116273467	-	9678	protein_coding	GDNF family receptor alpha 1 [Source:HGNC Symbol;Acc:HGNC:4243]	-	2857	2606	3243	2379	1793	1325	13.1574	11.858	15.0048	7.48712	9.19692	6.91599
ENSG00000102996	1541.55	1552.66	1352.37	2345.86	2250.09	2235.26	1482.19	2277.07	-0.619706	2.61915097729604e-07	7.09442798452646e-06	MMP15	16	58025566	58046901	+	4419	protein_coding	matrix metallopeptidase 15 [Source:HGNC Symbol;Acc:HGNC:7161]	-	1509	1539	1324	3363	1967	1943	15.2199	15.3368	13.4163	23.1798	22.0967	22.2112
ENSG00000140262	3336.45	3712.67	3652.62	2221	2341.6	2505.61	3567.25	2356.07	0.598979	2.75021865529071e-07	7.44048325008973e-06	TCF12	15	56918623	57299281	+	9446	protein_coding	transcription factor 12 [Source:HGNC Symbol;Acc:HGNC:11623]	bHLH	3266	3680	3576	3184	2047	2178	15.4104	17.1562	16.9519	10.2667	10.7577	11.6475
ENSG00000223518	71.5099	30.2663	51.0714	9.06815	2.28784	5.75208	50.9492	5.70269	3.09244	2.76132987724598e-07	7.46156469954857e-06	CSNK1A1P1	15	36798596	36818459	-	2629	transcribed_processed_pseudogene	casein kinase 1 alpha 1 pseudogene 1 [Source:HGNC Symbol;Acc:HGNC:30446]	-	70	30	50	13	2	5	1.18674	0.502518	0.851626	0.150612	0.0377648	0.0960735
ENSG00000078596	2173.9	2665.46	3371.73	4282.96	6902.41	4863.96	2737.03	5349.77	-0.966556	2.79305481130234e-07	7.53823028423759e-06	ITM2A	X	79360384	79367667	-	2051	protein_coding	integral membrane protein 2A [Source:HGNC Symbol;Acc:HGNC:6173]	-	2128	2642	3301	6140	6034	4228	46.2437	56.7268	72.0691	91.1819	146.045	104.134
ENSG00000231720	42.906	40.3551	28.6	4.88285	1.14392	1.15042	37.287	2.3924	3.80803	2.80062323434511e-07	7.54959371157634e-06	AL353747.3	6	167237508	167240480	-	579	lincRNA	novel transcript	-	42	40	28	7	1	1	3.23309	3.0423	2.16545	0.368235	0.0857372	0.087246
ENSG00000161638	3842.13	3336.36	3418.72	2473.51	2118.54	2249.06	3532.4	2280.37	0.630638	2.82825258076754e-07	7.61494305638514e-06	ITGA5	12	54395261	54419460	-	7577	protein_coding	integrin subunit alpha 5 [Source:HGNC Symbol;Acc:HGNC:6141]	-	3761	3307	3347	3546	1852	1955	22.1235	19.2202	19.7801	14.2544	12.1336	13.0339
ENSG00000099282	106.243	120.057	63.3285	310.41	160.149	480.874	96.5428	317.144	-1.71546	2.83382318464135e-07	7.61545700921542e-06	TSPAN15	10	69451473	69507669	+	2646	protein_coding	tetraspanin 15 [Source:HGNC Symbol;Acc:HGNC:23298]	-	104	119	62	445	140	418	1.75182	1.98051	1.04923	5.12243	2.62655	7.98014
ENSG00000189058	388.197	467.111	515.821	168.807	252.806	88.582	457.043	170.065	1.42626	2.83521818197371e-07	7.61545700921542e-06	APOD	3	195568702	195584205	-	2197	protein_coding	apolipoprotein D [Source:HGNC Symbol;Acc:HGNC:612]	-	380	463	505	242	221	77	7.70905	9.28051	10.2927	3.35499	4.99356	1.77045
ENSG00000174938	6267.34	6500.2	6413.54	12586.6	12116.4	8295.65	6393.69	10999.5	-0.782894	2.92964110829257e-07	7.85968871081546e-06	SEZ6L2	16	29871159	29899547	-	4110	protein_coding	seizure related 6 homolog like 2 [Source:HGNC Symbol;Acc:HGNC:30844]	-	6135	6443	6279	18044	10592	7211	66.5303	69.0347	68.4097	133.72	127.933	88.6294
ENSG00000048342	678.323	695.117	661.885	384.35	436.977	392.292	678.442	404.54	0.747663	2.93349006874672e-07	7.86063453224837e-06	CC2D2A	4	15469865	15601557	+	7606	protein_coding	coiled-coil and C2 domain containing 2A [Source:HGNC Symbol;Acc:HGNC:29253]	-	664	689	648	551	382	341	3.89098	3.98918	3.81494	2.20649	2.49319	2.26476
ENSG00000141622	494.44	484.262	464.75	904.025	962.036	692.55	481.15	852.87	-0.826705	2.94342148116292e-07	7.87785734994105e-06	RNF165	18	46326809	46463140	+	11419	protein_coding	ring finger protein 165 [Source:HGNC Symbol;Acc:HGNC:31696]	-	484	480	455	1296	841	602	1.88914	1.85112	1.78424	3.45687	3.65608	2.66313
ENSG00000132535	2863.46	3050.85	3504.52	5704.56	5952.96	4281.85	3139.61	5313.12	-0.759175	2.94943986495879e-07	7.88457872104679e-06	DLG4	17	7187169	7219841	-	10317	protein_coding	discs large MAGUK scaffold protein 4 [Source:HGNC Symbol;Acc:HGNC:2903]	-	2803	3024	3431	8178	5204	3722	12.1092	12.9077	14.8914	24.1435	25.0398	18.2241
ENSG00000196352	658.913	672.922	473.942	1135.61	1006.65	1066.44	601.926	1069.57	-0.829981	2.972738432576e-07	7.93742344907051e-06	CD55	1	207321376	207386804	+	5908	protein_coding	CD55 molecule (Cromer blood group) [Source:HGNC Symbol;Acc:HGNC:2665]	-	645	667	464	1628	880	927	4.86593	4.97172	3.51679	8.39305	7.39418	7.92617
ENSG00000157833	678.323	724.375	814.078	1407.66	1490.53	1042.28	738.925	1313.49	-0.830568	3.0157479701215e-07	8.04271006693614e-06	GAREM2	2	26173091	26189663	+	5939	protein_coding	GRB2 associated regulator of MAPK1 subtype 2 [Source:HGNC Symbol;Acc:HGNC:27172]	-	664	718	797	2018	1303	906	4.98313	5.32393	6.00917	10.3494	10.8913	7.70618
ENSG00000091490	1068.56	1123.89	1134.81	740.798	689.783	666.091	1109.09	698.891	0.664714	3.05170339464304e-07	8.12895683866881e-06	SEL1L3	4	25747427	25863760	-	7489	protein_coding	SEL1L family member 3 [Source:HGNC Symbol;Acc:HGNC:29108]	-	1046	1114	1111	1062	603	579	6.22522	6.55062	6.64293	4.31923	3.99706	3.90552
ENSG00000203805	212.487	181.598	208.371	417.833	438.121	326.718	200.819	394.224	-0.974611	3.07367779684752e-07	8.17780168387289e-06	PLPP4	10	120456954	120589855	+	1785	protein_coding	phospholipid phosphatase 4 [Source:HGNC Symbol;Acc:HGNC:23531]	-	208	180	204	599	383	284	5.19364	4.44074	5.11754	10.221	10.6514	8.03719
ENSG00000130762	144.041	174.536	68.4356	426.901	264.245	388.841	129.004	359.996	-1.48221	3.17500070569899e-07	8.43739549237881e-06	ARHGEF16	1	3454426	3481113	+	5563	protein_coding	Rho guanine nucleotide exchange factor 16 [Source:HGNC Symbol;Acc:HGNC:15515]	-	141	173	67	612	231	338	1.12968	1.36949	0.539306	3.3508	2.06134	3.06925
ENSG00000125898	190.012	163.438	192.028	417.833	315.722	347.426	181.826	360.327	-0.990615	3.33550535535021e-07	8.85346297508658e-06	FAM110A	20	833715	857463	+	2722	protein_coding	family with sequence similarity 110 member A [Source:HGNC Symbol;Acc:HGNC:16188]	-	186	162	188	599	276	302	3.04559	2.62088	3.09271	6.70262	5.03348	5.60458
ENSG00000137486	623.158	675.948	674.142	1031.68	1030.67	1056.08	657.75	1039.48	-0.660089	3.36531100940633e-07	8.92204270206052e-06	ARRB1	11	75264182	75351705	-	5828	protein_coding	arrestin beta 1 [Source:HGNC Symbol;Acc:HGNC:711]	-	610	670	660	1479	901	918	4.66506	5.06263	5.071	7.72956	7.67455	7.95696
ENSG00000204071	104.2	68.6037	82.7356	212.753	187.603	202.473	85.1799	200.943	-1.24014	3.38133369145283e-07	8.95396278577649e-06	TCEAL6	X	102140476	102142970	-	1375	protein_coding	transcription elongation factor A like 6 [Source:HGNC Symbol;Acc:HGNC:24553]	-	102	68	81	305	164	176	3.30632	2.17785	2.63786	6.75621	5.92091	6.46597
ENSG00000173674	2943.14	2575.67	2511.69	1545.07	1721.6	1836.06	2676.83	1700.91	0.655196	3.39135320956251e-07	8.96992974792757e-06	EIF1AX	X	20124518	20141844	-	4427	protein_coding	eukaryotic translation initiation factor 1A X-linked [Source:HGNC Symbol;Acc:HGNC:3250]	-	2881	2553	2459	2215	1505	1596	29.0055	25.3958	24.8724	15.2395	16.8762	18.2116
ENSG00000152580	333.032	516.546	433.085	778.466	736.684	1264.31	427.554	926.486	-1.11444	3.42439391572599e-07	9.046677322368e-06	IGSF10	3	151425384	151458709	-	11727	protein_coding	immunoglobulin superfamily member 10 [Source:HGNC Symbol;Acc:HGNC:26384]	-	326	512	424	1116	644	1099	1.23902	1.92267	1.619	2.89857	2.72613	4.73407
ENSG00000169189	393.305	496.368	436.15	795.207	678.344	898.475	441.941	790.675	-0.839203	3.43846825820324e-07	9.07319757992081e-06	NSMCE1	16	27224991	27268794	-	3770	protein_coding	NSE1 homolog, SMC5-SMC6 complex component [Source:HGNC Symbol;Acc:HGNC:29897]	-	385	492	427	1140	593	781	4.55162	5.74705	5.07173	9.21021	7.80838	10.4649
ENSG00000174099	955.169	915.053	1029.6	466.661	668.049	463.618	966.607	532.776	0.861758	3.61147233954733e-07	9.51853706186437e-06	MSRB3	12	65278643	65491430	+	7405	protein_coding	methionine sulfoxide reductase B3 [Source:HGNC Symbol;Acc:HGNC:27375]	-	935	907	1008	669	584	403	5.62773	5.3939	6.09544	2.75174	3.91503	2.74919
ENSG00000118432	2453.81	2501.01	2492.28	1446.72	1792.52	1296.52	2482.37	1511.92	0.715745	3.63576323004681e-07	9.56516084372211e-06	CNR1	6	88139864	88166359	-	6357	protein_coding	cannabinoid receptor 1 [Source:HGNC Symbol;Acc:HGNC:2159]	-	2402	2479	2440	2074	1567	1127	16.841	17.173	17.1873	9.93717	12.2367	8.95562
ENSG00000065325	54.1432	53.4706	34.7285	7.67305	8.00744	4.60166	47.4474	6.76072	2.7945	3.6376712576205e-07	9.56516084372211e-06	GLP2R	17	9822206	9892102	+	6052	protein_coding	glucagon like peptide 2 receptor [Source:HGNC Symbol;Acc:HGNC:4325]	-	53	53	34	11	7	4	0.390323	0.385654	0.251564	0.0553605	0.0574178	0.0333876
ENSG00000168594	2.04314	6.05327	11.2357	54.4089	45.7568	47.167	6.44404	49.1109	-2.93298	3.68449966881594e-07	9.66751861173939e-06	ADAM29	4	174829668	174978180	+	5957	protein_coding	ADAM metallopeptidase domain 29 [Source:HGNC Symbol;Acc:HGNC:207]	-	2	6	11	78	40	41	0.0149641	0.0443552	0.0826864	0.398816	0.333334	0.34768
ENSG00000188322	2917.61	3039.75	3023.43	6061.71	6368.2	3845.84	2993.59	5425.25	-0.858045	3.68519858120303e-07	9.66751861173939e-06	SBK1	16	28292519	28323849	+	4992	protein_coding	SH3 domain binding kinase 1 [Source:HGNC Symbol;Acc:HGNC:17699]	-	2856	3013	2960	8690	5567	3343	25.4994	26.5794	26.5513	53.0214	55.3598	33.8287
ENSG00000011677	679.344	763.721	736.449	1198.39	1460.78	1065.29	726.505	1241.49	-0.772651	3.71707905968791e-07	9.73978687877663e-06	GABRA3	X	152166234	152451358	-	4193	protein_coding	gamma-aminobutyric acid type A receptor alpha3 subunit [Source:HGNC Symbol;Acc:HGNC:4077]	-	665	757	721	1718	1277	926	7.06877	7.95045	7.6998	12.4797	15.1187	11.156
ENSG00000233452	157.322	150.323	130.743	299.947	314.578	265.746	146.129	293.423	-1.00636	3.7366212766767e-07	9.77507136884596e-06	STXBP5-AS1	6	146841901	147204614	-	6011	antisense	STXBP5 antisense RNA 1 [Source:HGNC Symbol;Acc:HGNC:44183]	-	154	149	128	430	275	231	1.14188	1.09159	0.953526	2.17885	2.27109	1.94128
ENSG00000067048	1063.46	1164.25	845.742	1739.69	1571.75	2207.65	1024.48	1839.69	-0.844192	3.73982441918724e-07	9.77507136884596e-06	DDX3Y	Y	12904108	12920478	+	5738	protein_coding	DEAD-box helicase 3 Y-linked [Source:HGNC Symbol;Acc:HGNC:2699]	-	1041	1154	828	2494	1374	1919	8.08607	8.85658	6.46158	13.2386	11.887	16.8942
ENSG00000068366	3676.63	3640.03	3687.35	1862.46	2505.18	2435.43	3668.01	2267.69	0.695034	3.74358884822363e-07	9.77507136884596e-06	ACSL4	X	109624244	109733403	-	6415	protein_coding	acyl-CoA synthetase long chain family member 4 [Source:HGNC Symbol;Acc:HGNC:3571]	-	3599	3608	3610	2670	2190	2117	25.0053	24.768	25.1988	12.6771	16.9471	16.6705
ENSG00000144191	70.4884	95.8434	93.9713	182.061	208.193	212.827	86.7677	201.027	-1.20922	3.8220511478293e-07	9.96837052267961e-06	CNGA3	2	98346155	98398601	+	4378	protein_coding	cyclic nucleotide gated channel alpha 3 [Source:HGNC Symbol;Acc:HGNC:2150]	-	69	95	92	261	182	185	0.702458	0.955584	0.940982	1.81581	2.06368	2.13462
ENSG00000197353	0	1.00888	1.02143	45.3408	45.7568	26.4596	0.676769	39.1857	-5.8569	3.88401321448906e-07	1.01182369742924e-05	LYPD2	8	142750150	142752534	-	594	protein_coding	LY6/PLAUR domain containing 2 [Source:HGNC Symbol;Acc:HGNC:25215]	-	0	1	1	65	40	23	0	0.0741369	0.0753846	3.33298	3.34288	1.95598
ENSG00000156218	167.538	242.131	301.321	468.056	502.181	506.183	236.997	492.14	-1.05346	4.03550307844673e-07	1.05007153020416e-05	ADAMTSL3	15	83654086	84039842	+	9754	protein_coding	ADAMTS like 3 [Source:HGNC Symbol;Acc:HGNC:14633]	-	164	240	295	671	439	440	0.74939	1.08355	1.35428	2.0953	2.23424	2.27874
ENSG00000205922	1403.64	1253.03	1476.98	2616.51	2625.29	1868.28	1377.88	2370.03	-0.783043	4.06368903541166e-07	1.05618331669509e-05	ONECUT3	19	1752373	1780988	+	8318	protein_coding	one cut homeobox 3 [Source:HGNC Symbol;Acc:HGNC:13399]	CUT	1374	1242	1446	3751	2295	1624	7.36232	6.57542	7.78428	13.7352	13.6966	9.86259
ENSG00000132334	501.591	432.809	531.142	814.739	917.423	766.177	488.514	832.78	-0.769287	4.18377393455232e-07	1.08491602723058e-05	PTPRE	10	127907061	128085855	+	11235	protein_coding	protein tyrosine phosphatase, receptor type E [Source:HGNC Symbol;Acc:HGNC:9669]	-	491	429	520	1168	802	666	1.94785	1.68153	2.07252	3.16647	3.54363	2.99451
ENSG00000169116	2327.14	2234.67	2062.26	1465.55	1500.82	1401.21	2208.02	1455.86	0.600781	4.18389020375816e-07	1.08491602723058e-05	PARM1	4	74933095	75050115	+	5034	protein_coding	prostate androgen-regulated mucin-like protein 1 [Source:HGNC Symbol;Acc:HGNC:24536]	-	2278	2215	2019	2101	1312	1218	20.1691	19.3768	17.9594	12.7121	12.938	12.2224
ENSG00000169738	1159.48	1051.25	1106.21	2001.27	1810.82	1549.61	1105.65	1787.24	-0.693956	4.26984289318067e-07	1.10592866272451e-05	DCXR	17	82035136	82037732	-	1902	protein_coding	dicarbonyl and L-xylulose reductase [Source:HGNC Symbol;Acc:HGNC:18985]	-	1135	1042	1083	2869	1583	1347	26.597	24.1256	25.4969	45.9437	41.316	35.7751
ENSG00000204520	571.058	630.549	657.799	332.731	393.508	353.178	619.802	359.806	0.787145	4.29978059281353e-07	1.11240123461029e-05	MICA	6	31399784	31415315	+	2386	protein_coding	MHC class I polypeptide-related sequence A [Source:HGNC Symbol;Acc:HGNC:7090]	-	559	625	644	477	344	307	10.4421	11.5353	12.0861	6.08911	7.15708	6.49968
ENSG00000113805	305.45	291.566	305.407	154.856	163.58	151.855	300.807	156.764	0.940851	4.47738755512227e-07	1.15701870131332e-05	CNTN3	3	74262568	74521140	-	5109	protein_coding	contactin 3 [Source:HGNC Symbol;Acc:HGNC:2173]	-	299	289	299	222	143	132	2.60845	2.49105	2.62062	1.3235	1.38947	1.30515
ENSG00000164089	2.04314	5.04439	9.19285	27.2045	73.2108	49.4679	5.42679	49.9611	-3.19306	4.63581713404365e-07	1.19658370617186e-05	ETNPPL	4	108742040	108763054	-	2950	protein_coding	ethanolamine-phosphate phospho-lyase [Source:HGNC Symbol;Acc:HGNC:14404]	-	2	5	9	39	64	43	0.0302173	0.0746395	0.136612	0.402669	1.07697	0.736327
ENSG00000156515	5733.05	5656.78	5873.21	9124.65	8574.82	7794.07	5754.35	8497.85	-0.562659	4.64201600900144e-07	1.19680967791709e-05	HK1	10	69269984	69401884	+	6296	protein_coding	hexokinase 1 [Source:HGNC Symbol;Acc:HGNC:4922]	-	5612	5607	5750	13081	7496	6775	39.7283	39.2181	40.8952	63.2823	59.1034	54.3586
ENSG00000107731	2408.86	2042.98	1837.55	1363.71	893.401	1221.74	2096.46	1159.62	0.85274	4.69583340747883e-07	1.2079438413376e-05	UNC5B	10	71212570	71302864	+	6841	protein_coding	unc-5 netrin receptor B [Source:HGNC Symbol;Acc:HGNC:12568]	-	2358	2025	1799	1955	781	1062	15.3628	13.0355	11.7755	8.70429	5.66734	7.84204
ENSG00000145242	532.238	503.43	560.764	790.324	976.907	898.475	532.144	888.569	-0.737906	4.69594750168606e-07	1.2079438413376e-05	EPHA5	4	65319563	65670495	-	9833	protein_coding	EPH receptor A5 [Source:HGNC Symbol;Acc:HGNC:3389]	-	521	499	549	1133	854	781	2.36156	2.23478	2.50009	3.50954	4.31141	4.01226
ENSG00000162551	25.5393	25.222	15.3214	114.398	35.4615	247.339	22.0275	132.4	-2.58591	4.72592912206572e-07	1.21426672596893e-05	ALPL	1	21509372	21578412	+	3007	protein_coding	alkaline phosphatase, liver/bone/kidney [Source:HGNC Symbol;Acc:HGNC:438]	-	25	25	15	164	31	215	0.370556	0.366123	0.223371	1.66118	0.511771	3.61184
ENSG00000156959	884.68	883.777	877.406	1610.64	1862.3	1199.88	881.955	1557.61	-0.82083	4.74612349734677e-07	1.21806333866838e-05	LHFPL4	3	9498361	9553802	-	5329	protein_coding	LHFPL tetraspan subfamily member 4 [Source:HGNC Symbol;Acc:HGNC:29568]	-	866	876	859	2309	1628	1043	7.24301	7.23901	7.218	13.1973	15.1655	9.88696
ENSG00000222009	309.536	298.628	400.4	163.924	185.315	143.802	336.188	164.347	1.03249	4.79421139045964e-07	1.22900182987815e-05	BTBD19	1	44808482	44815585	+	3520	protein_coding	BTB domain containing 19 [Source:HGNC Symbol;Acc:HGNC:27145]	-	303	296	392	235	162	125	3.8366	3.70314	4.98669	2.03344	2.28465	1.79387
ENSG00000175868	44.9491	76.6748	57.1999	173.69	207.049	124.245	59.6079	168.328	-1.49807	4.82863030130685e-07	1.23641533523896e-05	CALCB	11	14904997	15082342	+	3937	protein_coding	calcitonin related polypeptide beta [Source:HGNC Symbol;Acc:HGNC:1438]	-	44	76	56	249	181	108	0.49812	0.850098	0.63693	1.92637	2.28224	1.38574
ENSG00000198502	1.02157	0	0	45.3408	34.3176	25.3091	0.340524	34.9892	-6.5924	4.86019536028093e-07	1.24308204880359e-05	HLA-DRB5	6	32517343	32530287	-	1260	protein_coding	major histocompatibility complex, class II, DR beta 5 [Source:HGNC Symbol;Acc:HGNC:4953]	-	1	0	0	65	30	22	0.0353734	0	0	1.57126	1.18195	0.882015
ENSG00000241015	79.6825	86.7635	92.9499	202.987	170.444	212.827	86.4653	195.419	-1.17753	4.98836833544913e-07	1.27441473769963e-05	TPM3P9	19	53431984	53444670	+	2920	transcribed_processed_pseudogene	tropomyosin 3 pseudogene 9 [Source:HGNC Symbol;Acc:HGNC:44142]	-	78	86	91	291	149	185	1.19058	1.29699	1.39549	3.0354	2.53309	3.20046
ENSG00000117600	541.432	538.741	549.528	855.196	1113.03	836.352	543.234	934.861	-0.782044	5.02135992766791e-07	1.28138721786413e-05	PLPPR4	1	99263953	99309590	+	5540	protein_coding	phospholipid phosphatase related 4 [Source:HGNC Symbol;Acc:HGNC:23496]	-	530	534	538	1226	973	727	4.26396	4.24475	4.34852	6.74042	8.71868	6.62901
ENSG00000079950	2011.47	2067.19	1865.13	2744.86	3278.47	3103.82	1981.26	3042.38	-0.618127	5.05669032538685e-07	1.28822765171315e-05	STX7	6	132445867	132513198	-	16387	protein_coding	syntaxin 7 [Source:HGNC Symbol;Acc:HGNC:11442]	-	1969	2049	1826	3935	2866	2698	5.35542	5.50634	4.98966	7.31394	8.68209	8.317
ENSG00000118160	387.175	427.764	395.292	867.752	897.977	561.403	403.411	775.711	-0.944608	5.05962555138651e-07	1.28822765171315e-05	SLC8A2	19	47428017	47472168	-	5546	protein_coding	solute carrier family 8 member A2 [Source:HGNC Symbol;Acc:HGNC:11069]	-	379	424	387	1244	785	488	3.04584	3.36672	3.12464	6.83198	7.02647	4.44492
ENSG00000135127	456.642	439.871	504.585	1026.1	1172.52	633.879	467.033	944.164	-1.01626	5.07325699017455e-07	1.29023714539711e-05	BICDL1	12	119989869	120094494	+	5484	protein_coding	BICD family like cargo adaptor 1 [Source:HGNC Symbol;Acc:HGNC:28095]	-	447	436	494	1471	1025	551	3.63293	3.50114	4.03365	8.16999	9.27842	5.07549
ENSG00000152104	1470.04	1306.5	1267.59	754.749	544.506	897.324	1348.04	732.193	0.8802	5.08120962020578e-07	1.29079948792617e-05	PTPN14	1	214348696	214552449	-	18756	protein_coding	protein tyrosine phosphatase, non-receptor type 14 [Source:HGNC Symbol;Acc:HGNC:9647]	-	1439	1295	1241	1082	476	780	3.41954	3.04054	2.96279	1.75709	1.25984	2.10077
ENSG00000179520	74.5747	78.6925	49.0285	12.5559	17.1588	16.1058	67.4319	15.2735	2.15963	5.19332256466351e-07	1.31779094693866e-05	SLC17A8	12	100357079	100422059	+	4272	protein_coding	solute carrier family 17 member 8 [Source:HGNC Symbol;Acc:HGNC:20151]	-	73	78	48	18	15	14	0.761621	0.804052	0.503129	0.128336	0.174304	0.165547
ENSG00000167081	2282.19	2128.73	2319.66	1419.51	1591.19	1420.76	2243.53	1477.16	0.603469	5.19921303405473e-07	1.3177982799506e-05	PBX3	9	125747345	125967377	+	4529	protein_coding	PBX homeobox 3 [Source:HGNC Symbol;Acc:HGNC:8634]	Homeobox	2234	2110	2271	2035	1391	1235	21.9851	20.5164	22.4535	13.6857	15.2466	13.7749
ENSG00000125510	290.126	300.646	284.978	625.005	719.525	417.601	291.917	587.377	-1.0096	5.30001722039606e-07	1.34183544086649e-05	OPRL1	20	64080173	64100643	+	3549	protein_coding	opioid related nociceptin receptor 1 [Source:HGNC Symbol;Acc:HGNC:8155]	-	284	298	279	896	629	363	3.56664	3.6977	3.5202	7.68968	8.79817	5.16684
ENSG00000164100	300.342	275.424	346.264	94.8668	173.876	136.899	307.343	135.214	1.19597	5.40700812819344e-07	1.3673830904167e-05	NDST3	4	118033618	118258648	+	7009	protein_coding	N-deacetylase and N-sulfotransferase 3 [Source:HGNC Symbol;Acc:HGNC:7682]	-	294	273	339	136	152	119	1.86956	1.71525	2.16577	0.591002	1.07655	0.85766
ENSG00000177108	132.804	114.003	167.514	343.892	347.751	234.685	138.107	308.776	-1.1632	5.46947834697277e-07	1.38162710333306e-05	ZDHHC22	14	77131270	77142734	-	3862	protein_coding	zinc finger DHHC-type containing 22 [Source:HGNC Symbol;Acc:HGNC:20106]	-	130	113	164	493	304	204	1.5003	1.28851	1.90152	3.88813	3.90759	2.66834
ENSG00000187688	611.921	583.132	610.814	378.77	360.335	335.921	601.955	358.342	0.746167	5.91966697438516e-07	1.49366950525395e-05	TRPV2	17	16415542	16437003	+	3410	protein_coding	transient receptor potential cation channel subfamily V member 2 [Source:HGNC Symbol;Acc:HGNC:18082]	-	599	578	598	543	315	292	7.82924	7.46439	7.85265	4.85011	4.58568	4.32566
ENSG00000163565	1153.35	1123.89	1158.3	613.844	398.084	748.921	1145.18	586.95	0.963698	6.22750633200074e-07	1.56958293000046e-05	IFI16	1	158999968	159055155	+	5294	protein_coding	interferon gamma inducible protein 16 [Source:HGNC Symbol;Acc:HGNC:5395]	-	1129	1114	1134	880	348	651	9.50511	9.26664	9.59176	5.06296	3.26319	6.21185
ENSG00000163885	77.6394	81.7191	92.9499	20.229	32.0297	17.2562	84.1028	23.1716	1.87023	6.24442596064639e-07	1.57208493222007e-05	CFAP100	3	126394939	126436556	+	3352	protein_coding	cilia and flagella associated protein 100 [Source:HGNC Symbol;Acc:HGNC:26842]	-	76	81	91	29	28	15	1.01055	1.06415	1.21564	0.263512	0.414669	0.226054
ENSG00000183654	82.7472	64.5682	98.057	223.914	293.987	144.952	81.7908	220.951	-1.43428	6.46557217610956e-07	1.62593952643507e-05	MARCH11	5	16067139	16180762	-	1861	protein_coding	membrane associated ring-CH-type finger 11 [Source:HGNC Symbol;Acc:HGNC:33609]	-	81	64	96	321	257	126	1.93993	1.51445	2.3099	5.25369	6.85543	3.42017
ENSG00000079459	5786.18	6116.83	6029.49	8185.75	8898.55	8728.2	5977.5	8604.17	-0.525339	6.50109696620523e-07	1.63304650272878e-05	FDFT1	8	11795573	11839309	+	5202	protein_coding	farnesyl-diphosphate farnesyltransferase 1 [Source:HGNC Symbol;Acc:HGNC:3629]	-	5664	6063	5903	11735	7779	7587	48.5288	51.3261	50.8126	68.7098	74.2337	73.6756
ENSG00000285918	58.2295	40.3551	45.9642	4.1853	11.4392	6.90249	48.183	7.509	2.73349	6.88168277266798e-07	1.72671866177591e-05	AC092376.3	16	79208493	79211264	-	1218	antisense	novel transcript, antisense to WWOX	-	57	40	45	6	10	6	2.08581	1.44622	1.65438	0.150041	0.407568	0.248844
ENSG00000145555	2855.29	2722.96	2625.07	1514.38	1204.55	1955.71	2734.44	1558.21	0.81158	7.04598825413795e-07	1.76597444737491e-05	MYO10	5	16661914	16936276	-	13963	protein_coding	myosin X [Source:HGNC Symbol;Acc:HGNC:7593]	-	2795	2699	2570	2171	1053	1700	8.92175	8.51226	8.24183	4.73573	3.74367	6.15027
ENSG00000162951	569.015	688.055	792.628	1452.3	1447.06	961.748	683.233	1287.03	-0.914515	7.10869034986195e-07	1.77939822768582e-05	LRRTM1	2	80288351	80304749	-	5044	protein_coding	leucine rich repeat transmembrane neuronal 1 [Source:HGNC Symbol;Acc:HGNC:19408]	-	557	682	776	2082	1265	836	4.92184	5.95429	6.889	12.5722	12.4498	8.3725
ENSG00000145113	36.7765	50.4439	25.5357	108.818	112.104	126.546	37.5854	115.823	-1.62131	7.11537677559628e-07	1.77939822768582e-05	MUC4	3	195746765	195812277	-	21325	protein_coding	mucin 4, cell surface associated [Source:HGNC Symbol;Acc:HGNC:7514]	-	36	50	25	156	98	110	0.075242	0.103253	0.0524953	0.222814	0.228131	0.260572
ENSG00000204291	3700.13	3187.05	3290.02	2318.66	1962.97	2306.58	3392.4	2196.07	0.626906	7.14147526727124e-07	1.78394052176436e-05	COL15A1	9	98943179	99070792	+	6653	protein_coding	collagen type XV alpha 1 chain [Source:HGNC Symbol;Acc:HGNC:2192]	-	3622	3159	3221	3324	1716	2005	24.2649	20.9099	21.6792	15.2177	12.8041	15.2237
ENSG00000102837	6.12942	18.1598	15.3214	29.9947	114.392	109.29	13.2035	84.5587	-2.66877	7.17429998693776e-07	1.79015107998152e-05	OLFM4	13	53028759	53052057	+	2897	protein_coding	olfactomedin 4 [Source:HGNC Symbol;Acc:HGNC:17190]	-	6	18	15	43	100	95	0.0923102	0.273618	0.231853	0.452091	1.71356	1.65653
ENSG00000118762	1318.85	1285.31	1359.52	791.022	864.803	905.377	1321.23	853.734	0.631603	7.22323916018347e-07	1.80036433258586e-05	PKD2	4	88007668	88077777	+	5498	protein_coding	polycystin 2, transient receptor potential cation channel [Source:HGNC Symbol;Acc:HGNC:9009]	-	1291	1274	1331	1134	756	787	10.4657	10.2044	10.8403	6.28224	6.82598	7.23093
ENSG00000131016	15003.8	13850.9	15241.7	9517.37	10856.9	9649.69	14698.8	10008	0.554658	7.26986062152912e-07	1.80960850633075e-05	AKAP12	6	151239999	151358557	+	8741	protein_coding	A-kinase anchoring protein 12 [Source:HGNC Symbol;Acc:HGNC:370]	-	14687	13729	14922	13644	9491	8388	74.8892	69.167	76.4425	47.543	53.9012	48.4754
ENSG00000119686	65.3805	68.6037	79.6713	153.461	192.178	162.209	71.2185	169.283	-1.24626	7.27642598400053e-07	1.80960850633075e-05	FLVCR2	14	75578617	75663214	+	4913	protein_coding	feline leukemia virus subgroup C cellular receptor family member 2 [Source:HGNC Symbol;Acc:HGNC:20105]	-	64	68	78	220	168	141	0.580604	0.609513	0.710914	1.3639	1.6975	1.44976
ENSG00000185860	18.3883	37.3285	39.8357	1.3951	2.28784	1.15042	31.8508	1.61112	4.3287	7.52954714582723e-07	1.87048926997224e-05	CCDC190	1	162824458	162868815	-	4316	protein_coding	coiled-coil domain containing 190 [Source:HGNC Symbol;Acc:HGNC:28736]	-	18	37	39	2	2	1	0.185882	0.377521	0.404625	0.0141141	0.0230036	0.0117042
ENSG00000080298	755.962	683.011	680.271	389.931	456.424	429.105	706.415	425.153	0.735136	7.54322286358661e-07	1.87181828277212e-05	RFX3	9	3218297	3526004	-	11169	protein_coding	regulatory factor X3 [Source:HGNC Symbol;Acc:HGNC:9984]	RFX	740	677	666	559	399	373	2.95301	2.66929	2.67011	1.52442	1.7734	1.68701
ENSG00000171595	39.8413	46.4084	57.1999	5.5804	10.2953	8.05291	47.8165	7.9762	2.619	7.70730939152163e-07	1.91042700926339e-05	DNAI2	17	74274247	74314884	+	2851	protein_coding	dynein axonemal intermediate chain 2 [Source:HGNC Symbol;Acc:HGNC:18744]	-	39	46	56	8	9	7	0.609698	0.710529	0.879549	0.0854671	0.156709	0.124029
ENSG00000167861	1323.96	1481.03	1534.18	2585.82	2349.61	2002.87	1446.39	2312.77	-0.677986	7.93666312387404e-07	1.96511079681648e-05	HID1	17	74950743	74973166	-	6196	protein_coding	HID1 domain containing [Source:HGNC Symbol;Acc:HGNC:15736]	-	1296	1468	1502	3707	2054	1741	9.32268	10.4336	10.8549	18.2229	16.4565	14.1942
ENSG00000197444	657.891	655.771	620.007	1180.25	1101.59	907.678	644.556	1063.18	-0.723497	7.99063324579904e-07	1.97629721267386e-05	OGDHL	10	49734643	49762379	-	5724	protein_coding	oxoglutarate dehydrogenase like [Source:HGNC Symbol;Acc:HGNC:25590]	-	644	650	607	1692	963	789	5.01457	5.00074	4.74852	9.00341	8.35169	6.96308
ENSG00000147813	358.571	292.575	416.742	686.389	610.853	617.773	355.963	638.339	-0.843993	8.06296351948372e-07	1.99199500928608e-05	NAPRT	8	143574785	143578649	-	3079	protein_coding	nicotinate phosphoribosyltransferase [Source:HGNC Symbol;Acc:HGNC:30450]	-	351	290	408	984	534	537	5.08094	4.14772	5.93362	9.734	8.60953	8.81026
ENSG00000137261	158.343	194.714	209.393	362.726	450.704	317.515	187.483	376.982	-1.00697	8.16645188399467e-07	2.01534765374279e-05	KIAA0319	6	24544104	24646155	-	7172	protein_coding	KIAA0319 [Source:HGNC Symbol;Acc:HGNC:21580]	-	155	193	205	520	394	276	0.963249	1.18505	1.27992	2.20836	2.72712	1.94398
ENSG00000160862	18.3883	6.05327	7.14999	57.8967	102.953	39.1141	10.5305	66.6545	-2.66069	8.38175627234271e-07	2.06461070758574e-05	AZGP1	7	99966720	99976157	-	2699	protein_coding	alpha-2-glycoprotein 1, zinc-binding [Source:HGNC Symbol;Acc:HGNC:910]	-	18	6	7	83	90	34	0.297246	0.097897	0.116135	0.936658	1.65534	0.636356
ENSG00000145526	205.336	216.909	204.286	357.843	449.56	361.231	208.843	389.545	-0.897339	8.38443900020365e-07	2.06461070758574e-05	CDH18	5	19472951	20575873	-	4853	protein_coding	cadherin 18 [Source:HGNC Symbol;Acc:HGNC:1757]	-	201	215	200	513	393	314	1.846	1.95096	1.84539	3.21968	4.02004	3.26846
ENSG00000047634	388.197	390.436	421.85	196.012	248.23	211.677	400.161	218.64	0.876399	8.42485566831433e-07	2.07229327281228e-05	SCML1	X	17737449	17754988	+	5497	protein_coding	Scm polycomb group protein like 1 [Source:HGNC Symbol;Acc:HGNC:10580]	-	380	387	413	281	217	184	3.08109	3.10032	3.36429	1.55699	1.95966	1.69089
ENSG00000140105	3959.61	3991.12	3797.67	2574.66	2284.41	2857.63	3916.13	2572.23	0.606416	8.57010198216596e-07	2.10360510319308e-05	WARS	14	100333788	100376805	-	6358	protein_coding	tryptophanyl-tRNA synthetase [Source:HGNC Symbol;Acc:HGNC:12729]	-	3876	3956	3718	3691	1997	2484	27.1713	27.4004	26.1853	17.6819	15.5921	19.7358
ENSG00000136205	3435.54	3339.39	3348.24	2313.08	2299.28	2395.17	3374.39	2335.84	0.530794	8.57155077179585e-07	2.10360510319308e-05	TNS3	7	47275154	47582558	-	11797	protein_coding	tensin 3 [Source:HGNC Symbol;Acc:HGNC:21616]	-	3363	3310	3278	3316	2010	2082	12.7058	12.356	12.4425	8.56148	8.45809	8.91524
ENSG00000103241	250.285	189.669	226.757	114.398	62.9156	95.4845	222.237	90.9328	1.27715	8.58022364392872e-07	2.10360510319308e-05	FOXF1	16	86510527	86515418	+	3516	protein_coding	forkhead box F1 [Source:HGNC Symbol;Acc:HGNC:3809]	Fork	245	188	222	164	55	83	3.10573	2.35467	2.82731	1.4207	0.776536	1.19249
ENSG00000177380	1117.6	1157.18	1146.04	2181.94	2334.74	1487.49	1140.27	2001.39	-0.812135	8.68772618818361e-07	2.1276411782434e-05	PPFIA3	19	49119389	49151026	+	6451	protein_coding	PTPRF interacting protein alpha 3 [Source:HGNC Symbol;Acc:HGNC:9247]	-	1094	1147	1122	3128	2041	1293	7.55853	7.82992	7.78816	14.7688	15.7059	10.125
ENSG00000182704	2938.04	2874.29	2636.3	2064.75	1627.8	1615.18	2816.21	1769.24	0.669104	8.9744995866411e-07	2.19507652754774e-05	TSKU	11	76782251	76798154	+	4131	protein_coding	tsukushi, small leucine rich proteoglycan [Source:HGNC Symbol;Acc:HGNC:28850]	-	2876	2849	2581	2960	1423	1404	31.0299	30.3709	27.9771	21.8244	17.1	17.1686
ENSG00000116661	501.591	560.936	457.6	1011.45	949.453	723.612	506.709	894.837	-0.822035	8.98261011184025e-07	2.19507652754774e-05	FBXO2	1	11637018	11655785	-	3416	protein_coding	F-box protein 2 [Source:HGNC Symbol;Acc:HGNC:13581]	-	491	556	448	1450	830	629	6.40635	7.16767	5.87259	12.9287	12.0617	9.30158
ENSG00000087085	3954.5	4117.23	4417.67	8275.04	9393.87	5230.94	4163.14	7633.28	-0.874743	9.06545918584724e-07	2.21291697520323e-05	ACHE	7	100889994	100896974	-	3783	protein_coding	acetylcholinesterase (Cartwright blood group) [Source:HGNC Symbol;Acc:HGNC:108]	-	3871	4081	4325	11863	8212	4547	45.6072	47.5063	51.194	95.5134	107.761	60.7173
ENSG00000214944	241.091	310.735	264.55	140.208	140.702	120.794	272.125	133.901	1.02079	9.15585943453024e-07	2.23255999790791e-05	ARHGEF28	5	73626158	73941993	+	15617	protein_coding	Rho guanine nucleotide exchange factor 28 [Source:HGNC Symbol;Acc:HGNC:30322]	-	236	308	259	201	123	105	0.673537	0.868508	0.742628	0.392017	0.390981	0.339638
ENSG00000130940	54.1432	49.435	27.5785	175.783	137.27	98.9358	43.7189	137.33	-1.65715	9.18119894536526e-07	2.23631326857749e-05	CASZ1	1	10636604	10796650	-	11336	protein_coding	castor zinc finger 1 [Source:HGNC Symbol;Acc:HGNC:26002]	Others	53	49	27	252	120	86	0.208383	0.190352	0.106653	0.677091	0.525496	0.383233
ENSG00000149201	130.761	87.7724	54.1357	25.8094	24.0223	13.805	90.8897	21.2122	2.08356	9.19195261530162e-07	2.23650950971008e-05	CCDC81	11	86374736	86423109	+	4544	protein_coding	coiled-coil domain containing 81 [Source:HGNC Symbol;Acc:HGNC:26281]	-	128	87	53	37	21	12	1.25551	0.843144	0.522284	0.24801	0.229419	0.133403
ENSG00000115380	2272.99	2242.74	1963.18	1422.3	1082.15	1443.77	2159.64	1316.07	0.713711	9.5246698357721e-07	2.31495813240896e-05	EFEMP1	2	55865967	55924139	-	3962	protein_coding	EGF containing fibulin extracellular matrix protein 1 [Source:HGNC Symbol;Acc:HGNC:3218]	-	2225	2223	1922	2039	946	1255	25.0301	24.7085	21.7224	15.675	11.8529	16.0012
ENSG00000011201	998.075	856.538	869.235	537.114	590.262	562.553	907.949	563.31	0.689892	9.56787931655146e-07	2.32294884227548e-05	ANOS1	X	8528874	8732186	-	7131	protein_coding	anosmin 1 [Source:HGNC Symbol;Acc:HGNC:6211]	-	977	849	851	770	516	489	6.10648	5.24298	5.34378	3.28887	3.59209	3.46404
ENSG00000173175	748.811	823.245	811.013	1403.47	1488.24	1085.99	794.356	1325.9	-0.739712	9.79536879228778e-07	2.3756146837995e-05	ADCY5	3	123282296	123449758	-	8873	protein_coding	adenylate cyclase 5 [Source:HGNC Symbol;Acc:HGNC:236]	-	733	816	794	2012	1301	944	3.68197	4.04987	4.007	6.90659	7.27871	5.37434
ENSG00000139289	4545.99	4129.34	4585.19	2951.33	3190.39	2650.56	4420.17	2930.76	0.59276	9.93786074537375e-07	2.40757527238677e-05	PHLDA1	12	76025447	76033932	-	8069	protein_coding	pleckstrin homology like domain family A member 1 [Source:HGNC Symbol;Acc:HGNC:8933]	-	4450	4093	4489	4231	2789	2304	24.5803	22.3379	24.9115	15.9709	17.1584	14.424
ENSG00000255545	53.1217	42.3729	55.1571	169.505	176.164	93.1837	50.2172	146.284	-1.54648	1.01748421718825e-06	2.46233371053028e-05	AP004608.1	11	134436473	134505661	+	8255	processed_transcript	uncharacterized LOC283177 [Source:NCBI gene;Acc:283177]	-	52	42	54	243	154	81	0.280759	0.224054	0.292918	0.896593	0.926086	0.495669
ENSG00000172349	299.32	234.06	369.757	100.447	156.717	142.652	301.046	133.272	1.18478	1.02516142903268e-06	2.47824508037771e-05	IL16	15	81159575	81314058	+	12094	protein_coding	interleukin 16 [Source:HGNC Symbol;Acc:HGNC:5980]	-	293	232	362	144	137	124	1.0798	0.844771	1.34032	0.362659	0.562339	0.517936
ENSG00000065621	99.0924	116.021	102.143	236.469	193.322	242.738	105.752	224.177	-1.08539	1.03714824949687e-06	2.50452921000953e-05	GSTO2	10	104268873	104304945	+	9921	protein_coding	glutathione S-transferase omega 2 [Source:HGNC Symbol;Acc:HGNC:23064]	-	97	115	100	339	169	211	0.435776	0.510462	0.45135	1.04076	0.845627	1.07436
ENSG00000168461	2935.99	2771.39	2517.82	1512.29	1488.24	2010.93	2741.73	1670.48	0.715633	1.04152040519877e-06	2.51238859975093e-05	RAB31	18	9708165	9862551	+	5586	protein_coding	RAB31, member RAS oncogene family [Source:HGNC Symbol;Acc:HGNC:9771]	-	2874	2747	2465	2168	1301	1748	22.9315	21.656	19.7599	11.8213	11.5618	15.8075
ENSG00000117154	199.206	255.246	262.507	530.836	693.215	349.726	238.986	524.592	-1.13441	1.06549927626958e-06	2.5674763911139e-05	IGSF21	1	18107746	18378483	+	3085	protein_coding	immunoglobin superfamily member 21 [Source:HGNC Symbol;Acc:HGNC:28246]	-	195	253	257	761	606	304	2.81726	3.61149	3.73033	7.51338	9.75136	4.97786
ENSG00000107282	1604.89	1749.4	1713.96	2701.61	3124.04	2288.18	1689.41	2704.61	-0.678897	1.10184327831676e-06	2.65220991253934e-05	APBA1	9	69427530	69672306	-	11384	protein_coding	amyloid beta precursor protein binding family A member 1 [Source:HGNC Symbol;Acc:HGNC:578]	-	1571	1734	1678	3873	2731	1989	6.15075	6.70772	6.60034	10.3624	11.909	8.826
ENSG00000138411	375.938	384.383	396.314	659.185	591.406	648.835	385.545	633.142	-0.716563	1.13472084066353e-06	2.72842715933662e-05	HECW2	2	196189099	196593692	-	23683	protein_coding	HECT, C2 and WW domain containing E3 ubiquitin protein ligase 2 [Source:HGNC Symbol;Acc:HGNC:29853]	-	368	381	388	945	517	564	0.692561	0.70845	0.733608	1.21535	1.08368	1.203
ENSG00000122862	109.308	104.923	230.843	331.336	375.206	399.194	148.358	368.579	-1.31191	1.16217953469424e-06	2.79146584390982e-05	SRGN	10	69088106	69104811	+	1220	protein_coding	serglycin [Source:HGNC Symbol;Acc:HGNC:9361]	-	107	104	226	475	328	347	3.90905	3.754	8.29503	11.8588	13.3463	14.3679
ENSG00000130545	45.9707	50.4439	22.4714	159.041	86.9379	153.005	39.6287	132.995	-1.7501	1.16546463430917e-06	2.79636882695185e-05	CRB3	19	6463777	6467221	+	1592	protein_coding	crumbs 3, cell polarity complex component [Source:HGNC Symbol;Acc:HGNC:20237]	-	45	50	22	228	76	133	1.25984	1.38308	0.618798	4.36212	2.36984	4.2202
ENSG00000114805	390.24	464.084	485.178	209.963	213.913	285.303	446.501	236.393	0.921472	1.19772683911947e-06	2.8707137310324e-05	PLCH1	3	155375580	155745067	-	7173	protein_coding	phospholipase C eta 1 [Source:HGNC Symbol;Acc:HGNC:29185]	-	382	460	475	301	187	248	2.37361	2.82409	2.96525	1.27812	1.29416	1.74653
ENSG00000114631	3876.86	3774.21	4050.98	7096.18	7704.3	4960.59	3900.69	6587.02	-0.756053	1.21557584955584e-06	2.91039150689185e-05	PODXL2	3	127629181	127672809	+	2186	protein_coding	podocalyxin like 2 [Source:HGNC Symbol;Acc:HGNC:17936]	-	3795	3741	3966	10173	6735	4312	77.3764	75.363	81.2404	141.744	152.945	99.6443
ENSG00000183908	466.858	420.702	364.65	251.816	213.913	162.209	417.403	209.312	0.988887	1.2400723066406e-06	2.96588357424405e-05	LRRC55	11	57181747	57191717	+	5410	protein_coding	leucine rich repeat containing 55 [Source:HGNC Symbol;Acc:HGNC:32324]	-	457	417	357	361	187	141	3.76501	3.39437	2.95488	2.03243	1.7159	1.31658
ENSG00000188158	853.011	774.819	957.078	397.604	598.27	411.849	861.636	469.241	0.87962	1.24904812332959e-06	2.98417639837363e-05	NHS	X	17375420	17735994	+	10394	protein_coding	NHS actin remodeling regulator [Source:HGNC Symbol;Acc:HGNC:7820]	-	835	768	937	570	523	358	3.58056	3.25386	4.0367	1.67031	2.49785	1.7399
ENSG00000175497	794.782	818.2	671.078	1127.24	1318.94	1226.34	761.353	1224.17	-0.684137	1.27187511609179e-06	3.03339212584209e-05	DPP10	2	114442299	115845752	+	10005	protein_coding	dipeptidyl peptidase like 10 [Source:HGNC Symbol;Acc:HGNC:20823]	-	778	811	657	1616	1153	1066	3.46585	3.56964	2.94048	4.91961	5.72084	5.38225
ENSG00000100167	6801.62	7231.64	7284.82	10578.3	11880.7	9487.48	7106.03	10648.9	-0.583573	1.27234622127439e-06	3.03339212584209e-05	SEPT3	22	41969475	41998221	+	7153	protein_coding	septin 3 [Source:HGNC Symbol;Acc:HGNC:10750]	-	6658	7168	7132	15165	10386	8247	41.4861	44.1297	44.647	64.5744	72.0788	58.2414
ENSG00000185201	2300.58	2299.23	2437.13	1718.07	1391.01	1224.04	2345.65	1444.37	0.697641	1.27403163132405e-06	3.03419270502407e-05	IFITM2	11	307631	315272	+	1543	protein_coding	interferon induced transmembrane protein 2 [Source:HGNC Symbol;Acc:HGNC:5413]	-	2252	2279	2386	2463	1216	1064	65.0503	65.0428	69.2427	48.6188	39.1215	34.8337
ENSG00000134569	798.868	739.508	746.664	412.95	387.789	530.342	761.68	443.693	0.781457	1.2797133926447e-06	3.04449909983472e-05	LRP4	11	46856868	46918642	-	8597	protein_coding	LDL receptor related protein 4 [Source:HGNC Symbol;Acc:HGNC:6696]	-	782	733	731	592	339	461	4.05422	3.75472	3.8075	2.0974	1.95749	2.70881
ENSG00000204934	117.481	98.8701	107.25	242.747	224.208	203.624	107.867	223.526	-1.05401	1.31978528594893e-06	3.1365129808355e-05	ATP6V0E2-AS1	7	149867697	149880610	-	3291	antisense	ATP6V0E2 antisense RNA 1 [Source:HGNC Symbol;Acc:HGNC:44180]	-	115	98	105	348	196	177	1.55746	1.31135	1.42867	3.22075	2.95649	2.71687
ENSG00000105143	602.727	569.007	618.985	924.951	1067.28	884.67	596.906	958.966	-0.683454	1.33633679188264e-06	3.17249458871231e-05	SLC1A6	19	14950034	15022990	-	7646	protein_coding	solute carrier family 1 member 6 [Source:HGNC Symbol;Acc:HGNC:10944]	-	590	564	606	1326	933	769	3.43926	3.24837	3.54901	5.28221	6.05752	5.08061
ENSG00000145911	353.463	348.063	374.864	627.795	607.421	551.049	358.797	595.422	-0.732044	1.35435510705411e-06	3.21091849870543e-05	N4BP3	5	178113443	178126087	+	6080	protein_coding	NEDD4 binding protein 3 [Source:HGNC Symbol;Acc:HGNC:29852]	-	346	345	367	900	531	479	2.53641	2.49883	2.70291	4.50863	4.33549	3.97975
ENSG00000113100	25.5393	35.3107	27.5785	95.5644	108.672	77.0779	29.4762	93.7715	-1.66986	1.3553783717069e-06	3.21091849870543e-05	CDH9	5	26880600	27121150	-	4203	protein_coding	cadherin 9 [Source:HGNC Symbol;Acc:HGNC:1768]	-	25	35	27	137	95	67	0.265111	0.366716	0.287656	0.992813	1.12205	0.805266
ENSG00000165092	847.904	1009.89	772.199	458.988	398.084	592.464	876.663	483.179	0.860539	1.39923796548904e-06	3.31133346738155e-05	ALDH1A1	9	72900662	73080442	-	2849	protein_coding	aldehyde dehydrogenase 1 family member A1 [Source:HGNC Symbol;Acc:HGNC:402]	-	830	1001	756	658	348	515	12.9847	15.4726	11.8822	7.0346	6.06365	9.13143
ENSG00000129116	4884.13	4923.33	4842.59	3397.77	3299.06	3567.44	4883.35	3421.42	0.513333	1.40124459653549e-06	3.31259527016939e-05	PALLD	4	168497066	168928457	+	10114	protein_coding	palladin, cytoskeletal associated protein [Source:HGNC Symbol;Acc:HGNC:17068]	-	4781	4880	4741	4871	2884	3101	21.0689	21.248	20.9902	14.669	14.1553	15.4883
ENSG00000144619	1246.32	1164.25	1179.75	661.278	833.917	762.726	1196.77	752.64	0.671586	1.4043907799936e-06	3.31654553737564e-05	CNTN4	3	2098813	3057956	+	9120	protein_coding	contactin 4 [Source:HGNC Symbol;Acc:HGNC:2174]	-	1220	1154	1155	948	729	663	5.96228	5.57227	5.67096	3.16606	3.96808	3.67234
ENSG00000172201	2362.89	2401.13	2534.16	3595.87	3707.44	3336.21	2432.73	3546.51	-0.543925	1.42771409314247e-06	3.36808690892224e-05	ID4	6	19837386	19840684	+	2344	protein_coding	inhibitor of DNA binding 4, HLH protein [Source:HGNC Symbol;Acc:HGNC:5363]	bHLH	2313	2380	2481	5155	3241	2900	43.981	44.7137	47.3956	66.9849	68.6387	62.4978
ENSG00000162543	211.465	183.616	157.3	79.5207	84.65	82.8299	184.127	82.3336	1.1632	1.44140499729078e-06	3.3968204558796e-05	UBXN10	1	20186085	20196048	+	5571	protein_coding	UBX domain protein 10 [Source:HGNC Symbol;Acc:HGNC:26354]	-	207	182	154	114	74	72	1.65609	1.43866	1.23782	0.623272	0.659396	0.652865
ENSG00000152518	1721.35	1674.74	1689.44	1102.13	1121.04	1199.88	1695.18	1141.02	0.571754	1.44940735181646e-06	3.41210220770027e-05	ZFP36L2	2	43222402	43226609	-	3696	protein_coding	ZFP36 ring finger protein like 2 [Source:HGNC Symbol;Acc:HGNC:1108]	Others	1685	1660	1654	1580	980	1043	20.3196	19.7787	20.0388	13.0206	13.1626	14.2553
ENSG00000140403	215.551	240.113	228.8	411.555	465.575	363.531	228.155	413.554	-0.857927	1.45183729662048e-06	3.41424750027423e-05	DNAJA4	15	78264086	78282196	+	6591	protein_coding	DnaJ heat shock protein family (Hsp40) member A4 [Source:HGNC Symbol;Acc:HGNC:14885]	-	211	238	224	590	407	316	1.42685	1.59018	1.52183	2.72651	3.06543	2.42192
ENSG00000164855	71.5099	60.5327	49.0285	191.129	208.193	105.838	60.3571	168.387	-1.48305	1.51600411748883e-06	3.55958305492659e-05	TMEM184A	7	1542235	1560821	-	7805	protein_coding	transmembrane protein 184A [Source:HGNC Symbol;Acc:HGNC:28797]	-	70	60	48	274	182	92	0.399735	0.338532	0.275383	1.06926	1.15757	0.595441
ENSG00000072110	7252.13	6479.02	7049.89	4912.85	4598.56	4905.37	6927.01	4805.59	0.527399	1.5168048067875e-06	3.55958305492659e-05	ACTN1	14	68874143	68979440	-	10626	protein_coding	actinin alpha 1 [Source:HGNC Symbol;Acc:HGNC:163]	-	7099	6422	6902	7043	4020	4264	29.7766	26.6147	29.0854	20.188	18.7804	20.2708
ENSG00000088387	796.825	858.555	686.399	1311.39	1140.49	1946.5	780.593	1466.13	-0.908701	1.52288848518183e-06	3.57013336015203e-05	DOCK9	13	98793429	99086625	-	14816	protein_coding	dedicator of cytokinesis 9 [Source:HGNC Symbol;Acc:HGNC:14132]	-	780	851	672	1880	997	1692	2.34645	2.52941	2.03099	3.86485	3.3405	5.76891
ENSG00000102054	4570.51	4656.98	5131.65	3281.97	3309.36	3350.01	4786.38	3313.78	0.530525	1.53393181572089e-06	3.59227657094135e-05	RBBP7	X	16839283	16870414	-	7392	protein_coding	RB binding protein 7, chromatin remodeling factor [Source:HGNC Symbol;Acc:HGNC:9890]	-	4474	4616	5024	4705	2893	2912	26.9762	27.4995	30.4339	19.3867	19.4283	19.9
ENSG00000133636	91.9414	146.287	148.107	235.074	274.541	439.459	128.779	316.358	-1.29293	1.60472560307371e-06	3.75415619233122e-05	NTS	12	85874295	85882992	+	1555	protein_coding	neurotensin [Source:HGNC Symbol;Acc:HGNC:8038]	-	90	145	145	337	240	382	2.57964	4.10637	4.17548	6.60094	7.66176	12.4096
ENSG00000125084	34.7334	36.3196	58.2214	7.67305	6.86352	3.45125	43.0915	5.99594	2.81178	1.60936432283457e-06	3.76006952985764e-05	WNT1	12	48978453	48981676	+	1347	protein_coding	Wnt family member 1 [Source:HGNC Symbol;Acc:HGNC:12774]	-	34	36	57	11	6	3	1.12502	1.17694	1.89486	0.248732	0.221122	0.112507
ENSG00000167653	0	3.02663	2.04286	32.0873	40.0372	21.8579	1.68983	31.3275	-4.2098	1.61059823736896e-06	3.76006952985764e-05	PSCA	8	142670308	142682724	+	1763	protein_coding	prostate stem cell antigen [Source:HGNC Symbol;Acc:HGNC:9500]	-	0	3	2	46	35	19	0	0.0749359	0.050798	0.794715	0.985515	0.544409
ENSG00000100401	3139.29	3254.64	3420.76	5208.61	5151.07	4329.01	3271.56	4896.23	-0.581965	1.61358795863181e-06	3.76314154418676e-05	RANGAP1	22	41245611	41286251	-	5348	protein_coding	Ran GTPase activating protein 1 [Source:HGNC Symbol;Acc:HGNC:9854]	-	3073	3226	3349	7467	4503	3763	25.6105	26.564	28.041	42.5266	41.7983	35.544
ENSG00000130270	56.1864	74.657	48.0071	189.734	176.164	113.891	59.6168	159.929	-1.4277	1.61985941285364e-06	3.77385277925135e-05	ATP8B3	19	1782075	1812276	-	7014	protein_coding	ATPase phospholipid transporting 8B3 [Source:HGNC Symbol;Acc:HGNC:13535]	-	55	74	47	272	154	99	0.349497	0.464608	0.300055	1.18116	1.08994	0.713006
ENSG00000138448	4236.45	3996.17	3759.87	2101.02	2367.91	2971.52	3997.5	2480.15	0.689572	1.64008103304028e-06	3.8170084663366e-05	ITGAV	2	186590065	186680901	+	8211	protein_coding	integrin subunit alpha V [Source:HGNC Symbol;Acc:HGNC:6150]	-	4147	3961	3681	3012	2070	2583	22.5105	21.2437	20.0742	11.1729	12.5147	15.891
ENSG00000163013	1203.41	1271.19	1511.71	2342.37	2381.64	1822.26	1328.77	2182.09	-0.716101	1.65219021079383e-06	3.84121409711135e-05	FBXO41	2	73254682	73284431	-	8011	protein_coding	F-box protein 41 [Source:HGNC Symbol;Acc:HGNC:29409]	-	1178	1260	1480	3358	2082	1584	6.55399	6.92635	8.27264	12.7673	12.9015	9.98832
ENSG00000215866	8.17257	3.02663	2.04286	58.5942	13.727	73.6266	4.41402	48.6493	-3.46639	1.66626633967559e-06	3.86993800088706e-05	LINC01356	1	112820170	112850643	-	1823	lincRNA	long intergenic non-protein coding RNA 1356 [Source:HGNC Symbol;Acc:HGNC:50587]	-	8	3	2	84	12	64	0.195592	0.0724695	0.0491261	1.40346	0.32677	1.77344
ENSG00000104899	562.885	574.052	693.549	312.502	383.213	199.022	610.162	298.246	1.03156	1.67814066680895e-06	3.89349416627438e-05	AMH	19	2249309	2252073	+	2587	protein_coding	anti-Mullerian hormone [Source:HGNC Symbol;Acc:HGNC:464]	-	551	569	679	448	335	173	9.49297	9.68583	11.7528	5.27458	6.4283	3.37811
ENSG00000179256	288.083	232.042	226.757	125.559	92.6575	132.298	248.961	116.838	1.08787	1.71502639721005e-06	3.97441788373033e-05	SMCO3	12	14804650	14814182	-	2104	protein_coding	single-pass membrane protein with coiled-coil domains 3 [Source:HGNC Symbol;Acc:HGNC:34401]	-	282	230	222	180	81	115	5.9738	4.81397	4.72472	2.60575	1.91112	2.76106
ENSG00000206199	27.5824	31.2752	33.7071	3.48775	1.14392	2.30083	30.8549	2.31083	3.66033	1.71655536211287e-06	3.97441788373033e-05	ANKUB1	3	149761100	149968385	-	6544	protein_coding	ankyrin repeat and ubiquitin domain containing 1 [Source:HGNC Symbol;Acc:HGNC:29642]	-	27	31	33	5	1	2	0.183894	0.208612	0.225808	0.023272	0.00758585	0.0154387
ENSG00000110799	7.15099	14.1243	11.2357	58.5942	54.9081	47.167	10.837	53.5565	-2.30727	1.71883136817573e-06	3.97559329416942e-05	VWF	12	5948874	6124770	-	10391	protein_coding	von Willebrand factor [Source:HGNC Symbol;Acc:HGNC:12726]	-	7	14	11	84	48	41	0.0300253	0.0593324	0.0474029	0.246223	0.229315	0.19932
ENSG00000124486	7181.64	6975.38	6718.95	4248.08	4329.73	5280.41	6958.66	4619.41	0.591449	1.73388148493161e-06	4.006281967547e-05	USP9X	X	41085635	41236579	+	13962	protein_coding	ubiquitin specific peptidase 9 X-linked [Source:HGNC Symbol;Acc:HGNC:12632]	-	7030	6914	6578	6090	3785	4590	22.4416	21.8073	21.0967	13.2854	13.4575	16.6069
ENSG00000197728	3162.78	3516.95	3359.48	5999.63	4325.16	5671.55	3346.4	5332.11	-0.672443	1.75790949819587e-06	4.05763052756052e-05	RPS26	12	56041351	56044697	+	2053	protein_coding	ribosomal protein S26 [Source:HGNC Symbol;Acc:HGNC:10414]	-	3096	3486	3289	8601	3781	4930	67.2139	74.7755	71.7372	127.605	91.4251	121.306
ENSG00000146250	989.902	973.568	1101.1	614.542	685.208	446.361	1021.52	582.037	0.81048	1.77340190390903e-06	4.08919195935208e-05	PRSS35	6	83512538	83525704	+	2440	protein_coding	serine protease 35 [Source:HGNC Symbol;Acc:HGNC:21387]	-	969	965	1078	881	599	388	17.7003	17.4164	19.7833	10.9975	12.1867	8.03278
ENSG00000256073	14.302	9.0799	20.4286	92.0766	48.0446	62.1225	14.6035	67.4146	-2.21681	1.81005243016817e-06	4.16942609990171e-05	URB1-AS1	21	32393130	32393960	+	831	lincRNA	URB1 antisense RNA 1 (head to head) [Source:HGNC Symbol;Acc:HGNC:23128]	-	14	9	20	132	42	54	0.750886	0.476938	1.0777	4.83815	2.50897	3.28259
ENSG00000185101	76.6178	84.7458	26.5571	253.908	162.437	177.164	62.6402	197.836	-1.66257	1.85268698615297e-06	4.26326600027544e-05	ANO9	11	417933	442011	-	6207	protein_coding	anoctamin 9 [Source:HGNC Symbol;Acc:HGNC:20679]	-	75	84	26	364	142	154	0.538551	0.595962	0.187569	1.78618	1.13568	1.25332
ENSG00000164442	1637.58	1877.52	1527.03	2972.26	2250.09	3004.89	1680.71	2742.41	-0.706759	1.85540063965145e-06	4.26346860047768e-05	CITED2	6	139371807	139374620	-	2535	protein_coding	Cbp/p300 interacting transactivator with Glu/Asp rich carboxy-terminal domain 2 [Source:HGNC Symbol;Acc:HGNC:1987]	-	1603	1861	1495	4261	1967	2612	28.184	32.3288	26.4078	51.1964	38.5189	52.0498
ENSG00000111679	99.0924	105.932	56.1785	235.074	153.285	347.426	87.0677	245.262	-1.49329	1.85796334486694e-06	4.26346860047768e-05	PTPN6	12	6946468	6961316	+	5009	protein_coding	protein tyrosine phosphatase, non-receptor type 6 [Source:HGNC Symbol;Acc:HGNC:9658]	-	97	105	55	337	134	302	0.863113	0.923122	0.491678	2.0492	1.32801	3.04565
ENSG00000136861	1893.99	1954.2	1938.67	1286.98	1320.08	1354.04	1928.95	1320.37	0.547322	1.85846420623972e-06	4.26346860047768e-05	CDK5RAP2	9	120388869	120580170	-	10080	protein_coding	CDK5 regulatory subunit associated protein 2 [Source:HGNC Symbol;Acc:HGNC:18672]	-	1854	1937	1898	1845	1154	1177	8.19778	8.46233	8.4315	5.57496	5.6832	5.89848
ENSG00000100234	14066	12492.9	12990.5	9710.6	7918.21	8966.34	13183.2	8865.05	0.572271	1.8844133030912e-06	4.31859122121267e-05	TIMP3	22	32801701	32863043	+	4603	protein_coding	TIMP metallopeptidase inhibitor 3 [Source:HGNC Symbol;Acc:HGNC:11822]	-	13769	12383	12718	13921	6922	7794	133.324	118.469	123.722	92.1161	74.6515	85.5349
ENSG00000166750	1250.4	1151.13	1142.98	634.073	803.031	777.681	1181.5	738.262	0.681211	1.88797618647321e-06	4.32235036907236e-05	SLFN5	17	35243036	35273655	+	10709	protein_coding	schlafen family member 5 [Source:HGNC Symbol;Acc:HGNC:28286]	-	1224	1141	1119	909	702	676	5.09424	4.692	4.67897	2.58536	3.25414	3.18876
ENSG00000123728	1482.3	1360.98	1260.44	791.022	730.964	981.305	1367.91	834.43	0.713968	1.89483561263181e-06	4.33364132687571e-05	RAP2C	X	132203024	132219480	-	4118	protein_coding	RAP2C, member of RAS oncogene family [Source:HGNC Symbol;Acc:HGNC:21165]	-	1451	1349	1234	1134	639	853	15.7046	14.426	13.4183	8.3875	7.70304	10.4637
ENSG00000069974	573.101	486.279	478.028	282.508	284.836	323.267	512.47	296.87	0.789396	1.94197043224116e-06	4.43692878634611e-05	RAB27A	15	55202966	55319113	-	5605	protein_coding	RAB27A, member RAS oncogene family [Source:HGNC Symbol;Acc:HGNC:9766]	-	561	482	468	405	249	281	4.46102	3.78697	3.73886	2.20082	2.20532	2.53253
ENSG00000122574	163.451	165.456	165.471	290.181	344.32	291.055	164.793	308.519	-0.902994	1.94745461903231e-06	4.44494159848572e-05	WIPF3	7	29806486	29917066	+	6065	protein_coding	WAS/WASL interacting protein family member 3 [Source:HGNC Symbol;Acc:HGNC:22004]	-	160	164	162	416	301	253	1.17581	1.19079	1.19606	2.08915	2.46367	2.10724
ENSG00000145358	235.983	180.589	210.414	96.9595	107.528	89.7324	208.995	98.0734	1.092	1.95123786260923e-06	4.44905979991691e-05	DDIT4L	4	100185870	100190782	-	2994	protein_coding	DNA damage inducible transcript 4 like [Source:HGNC Symbol;Acc:HGNC:30555]	-	231	179	206	139	94	78	3.4388	2.63283	3.08095	1.41406	1.55856	1.31603
ENSG00000108387	335.075	400.525	429	676.624	742.404	590.163	388.2	669.73	-0.786957	1.99551077890418e-06	4.54539750064071e-05	SEPT4	17	58520250	58540818	-	8012	protein_coding	septin 4 [Source:HGNC Symbol;Acc:HGNC:9165]	-	328	397	420	970	649	513	1.82465	2.18208	2.34735	3.68754	4.02116	3.23445
ENSG00000089248	2179.01	2319.41	2223.65	3372.65	3316.22	3056.65	2240.69	3248.51	-0.53611	2.019191111134e-06	4.5946816356796e-05	ERP29	12	112013316	112023451	+	3083	protein_coding	endoplasmic reticulum protein 29 [Source:HGNC Symbol;Acc:HGNC:13799]	-	2133	2299	2177	4835	2899	2657	30.8364	32.8387	31.6194	47.7671	46.6791	43.5353
ENSG00000141480	660.956	629.54	674.142	1170.49	1115.32	900.776	654.879	1062.2	-0.699156	2.02725781679725e-06	4.60837312813303e-05	ARRB2	17	4710489	4721499	+	4372	protein_coding	arrestin beta 2 [Source:HGNC Symbol;Acc:HGNC:712]	-	647	624	660	1678	975	783	6.59586	6.28529	6.75979	11.6901	11.0706	9.04702
ENSG00000122420	112.373	147.296	169.557	237.865	347.751	338.222	143.075	307.946	-1.10146	2.03073609042248e-06	4.6116170489776e-05	PTGFR	1	78303884	78539749	+	4714	protein_coding	prostaglandin F receptor [Source:HGNC Symbol;Acc:HGNC:9600]	-	110	146	166	341	304	294	1.04004	1.36391	1.57684	2.20329	3.20134	3.15052
ENSG00000084444	521.001	556.901	590.385	876.123	965.468	821.397	556.096	887.663	-0.674471	2.05905068048402e-06	4.67119852660361e-05	FAM234B	12	13044284	13142521	+	6807	protein_coding	family with sequence similarity 234 member B [Source:HGNC Symbol;Acc:HGNC:29288]	-	510	552	578	1256	844	714	3.33935	3.57112	3.80226	5.62005	6.15509	5.29867
ENSG00000112539	62.3158	85.7547	96.0142	27.902	17.1588	23.0083	81.3616	22.6897	1.82393	2.07789106692023e-06	4.70918820226822e-05	C6orf118	6	165279664	165309607	-	2240	protein_coding	chromosome 6 open reading frame 118 [Source:HGNC Symbol;Acc:HGNC:21233]	-	61	85	94	40	15	20	1.21375	1.67106	1.8791	0.543899	0.332423	0.451031
ENSG00000204103	642.568	588.176	661.885	372.492	420.962	331.32	630.876	374.925	0.750874	2.09419831905277e-06	4.7413662244657e-05	MAFB	20	40685848	40689240	-	3393	protein_coding	MAF bZIP transcription factor B [Source:HGNC Symbol;Acc:HGNC:6408]	TF_bZIP	629	583	648	534	368	288	8.26254	7.56668	8.55186	4.79362	5.38408	4.28778
ENSG00000162434	5203.88	5319.82	5222.56	3778.63	3692.57	3726.2	5248.75	3732.47	0.491755	2.10395804794901e-06	4.75867050643759e-05	JAK1	1	64833229	64966504	-	6317	protein_coding	Janus kinase 1 [Source:HGNC Symbol;Acc:HGNC:6190]	-	5094	5273	5113	5417	3228	3239	35.9414	36.7593	36.2438	26.1188	25.3671	25.9015
ENSG00000148702	17.3667	21.1864	4.08571	88.5889	38.8933	113.891	14.213	80.4578	-2.50162	2.11206485737382e-06	4.77220523854052e-05	HABP2	10	113550837	113589602	+	3657	protein_coding	hyaluronan binding protein 2 [Source:HGNC Symbol;Acc:HGNC:4798]	-	17	21	4	127	34	99	0.207191	0.25288	0.0489784	1.05775	0.461532	1.36752
ENSG00000171243	819.3	960.452	1081.69	645.931	434.689	516.537	953.815	532.386	0.837447	2.16060210217586e-06	4.87697354027287e-05	SOSTDC1	7	16461481	16530580	-	2473	protein_coding	sclerostin domain containing 1 [Source:HGNC Symbol;Acc:HGNC:21748]	-	802	952	1059	926	380	449	14.4543	16.9525	19.1753	11.4049	7.62794	9.17162
ENSG00000258752	113.394	119.048	91.9285	29.2971	32.0297	49.4679	108.123	36.9316	1.56473	2.16518672034634e-06	4.88242004481708e-05	AL357093.2	14	89350285	89364699	+	907	antisense	novel transcript, antisense to FOXN3	-	111	118	90	42	28	43	5.4546	5.72922	4.44329	1.41042	1.53249	2.39489
ENSG00000004776	1484.34	1226.8	1431.02	986.336	725.245	768.478	1380.72	826.686	0.737114	2.22246995233401e-06	5.00657008701135e-05	HSPB6	19	35754569	35758079	-	1721	protein_coding	heat shock protein family B (small) member 6 [Source:HGNC Symbol;Acc:HGNC:26511]	-	1453	1216	1401	1414	634	668	37.6298	31.1153	36.4524	25.025	18.2876	19.6074
ENSG00000133640	143.02	173.527	149.128	65.5697	72.0669	65.5737	155.225	67.7368	1.19854	2.27940434653771e-06	5.12968653842449e-05	LRRIQ1	12	85036314	85264457	+	8793	protein_coding	leucine rich repeats and IQ motif containing 1 [Source:HGNC Symbol;Acc:HGNC:25708]	-	140	172	146	94	63	57	0.70964	0.861415	0.743507	0.325609	0.355673	0.327463
ENSG00000160401	165.494	183.616	201.221	62.7795	100.665	39.1141	183.444	67.5195	1.44492	2.294137002156e-06	5.15767880824712e-05	CFAP157	9	127706989	127716002	+	4703	protein_coding	cilia and flagella associated protein 157 [Source:HGNC Symbol;Acc:HGNC:27843]	-	162	182	197	90	88	34	1.53528	1.70419	1.87569	0.582873	0.928871	0.365198
ENSG00000121454	118.502	75.6659	111.336	31.3898	25.1662	41.415	101.835	32.657	1.64355	2.29656191082454e-06	5.15797251540033e-05	LHX4	1	180230286	180278982	+	6061	protein_coding	LIM homeobox 4 [Source:HGNC Symbol;Acc:HGNC:21734]	Homeobox	116	75	109	45	22	36	0.853023	0.544926	0.805288	0.226138	0.180188	0.300042
ENSG00000106018	74.5747	65.5771	60.2642	151.368	186.459	136.899	66.8053	158.242	-1.24286	2.30432435314288e-06	5.17024152768046e-05	VIPR2	7	159028175	159144957	-	5222	protein_coding	vasoactive intestinal peptide receptor 2 [Source:HGNC Symbol;Acc:HGNC:12695]	-	73	65	59	217	163	119	0.623065	0.548147	0.505923	1.26569	1.54952	1.15116
ENSG00000113763	105.222	178.571	179.771	372.492	424.394	256.543	154.521	351.143	-1.18503	2.40511344631662e-06	5.39100304088637e-05	UNC5A	5	176810477	176880898	+	4359	protein_coding	unc-5 netrin receptor A [Source:HGNC Symbol;Acc:HGNC:12567]	-	103	177	176	534	371	223	1.05317	1.78816	1.80799	3.7313	4.22508	2.58429
ENSG00000116254	1552.79	1604.12	2072.48	3376.14	4033.46	2280.12	1743.13	3229.91	-0.889956	2.43580031925323e-06	5.45434888221624e-05	CHD5	1	6101793	6180123	-	9890	protein_coding	chromodomain helicase DNA binding protein 5 [Source:HGNC Symbol;Acc:HGNC:16816]	-	1520	1590	2029	4840	3526	1982	6.85006	7.07981	9.1866	14.9058	17.6984	10.1235
ENSG00000215252	2373.11	2187.25	2698.61	1412.54	1610.64	872.015	2419.66	1298.4	0.897477	2.49330866438111e-06	5.57756869578271e-05	GOLGA8B	15	34525207	34588503	-	7670	protein_coding	golgin A8 family member B [Source:HGNC Symbol;Acc:HGNC:31973]	-	2323	2168	2642	2025	1408	758	13.499	12.4476	15.4243	8.04148	9.11287	4.99227
ENSG00000145703	790.696	734.463	729.299	354.355	463.287	500.431	751.486	439.358	0.779172	2.49888235707103e-06	5.58448043257165e-05	IQGAP2	5	76403249	76708132	+	7904	protein_coding	IQ motif containing GTPase activating protein 2 [Source:HGNC Symbol;Acc:HGNC:6111]	-	774	728	714	508	405	435	4.36457	4.05607	4.04502	1.95759	2.54364	2.78014
ENSG00000106633	84.7904	87.7724	93.9713	214.148	194.466	164.509	88.8447	191.041	-1.10835	2.54904944477212e-06	5.69093640688846e-05	GCK	7	44144271	44198170	-	4122	protein_coding	glucokinase [Source:HGNC Symbol;Acc:HGNC:4195]	-	83	87	92	307	170	143	0.897464	0.929463	0.999422	2.26849	2.04733	1.75248
ENSG00000105220	6560.53	6617.23	6357.36	10490.5	9279.47	8686.79	6511.71	9485.57	-0.542951	2.55733362690445e-06	5.7037673214351e-05	GPI	19	34359480	34402413	+	10680	protein_coding	glucose-6-phosphate isomerase [Source:HGNC Symbol;Acc:HGNC:4458]	-	6422	6559	6224	15039	8112	7551	26.8007	27.045	26.0956	42.8898	37.7055	35.7155
ENSG00000204991	443.362	511.501	478.028	876.123	964.324	656.887	477.63	832.445	-0.802121	2.58963337798782e-06	5.76966107389909e-05	SPIRE2	16	89818179	89871319	+	7975	protein_coding	spire type actin nucleation factor 2 [Source:HGNC Symbol;Acc:HGNC:30623]	-	434	507	468	1256	843	571	2.42553	2.79961	2.62775	4.79695	5.2474	3.61684
ENSG00000104450	280.932	256.255	239.014	116.491	142.99	138.05	258.734	132.51	0.971644	2.59201035701365e-06	5.76966107389909e-05	SPAG1	8	100157906	100259278	+	5055	protein_coding	sperm associated antigen 1 [Source:HGNC Symbol;Acc:HGNC:11212]	-	275	254	234	167	125	120	2.4247	2.21276	2.07283	1.00624	1.22754	1.19918
ENSG00000145244	154.257	140.234	147.086	61.3844	69.7791	60.972	147.192	64.0452	1.20328	2.61105271552782e-06	5.80629942141408e-05	CORIN	4	47593998	47838106	-	10087	protein_coding	corin, serine peptidase [Source:HGNC Symbol;Acc:HGNC:19012]	-	151	139	144	88	61	53	0.667209	0.606839	0.639248	0.265722	0.300203	0.265423
ENSG00000100979	5249.85	5720.34	5253.2	4061.14	3502.68	3457	5407.8	3673.61	0.557238	2.61568910614683e-06	5.81086190557243e-05	PLTP	20	45898621	45912155	-	2541	protein_coding	phospholipid transfer protein [Source:HGNC Symbol;Acc:HGNC:9093]	-	5139	5670	5143	5822	3062	3005	90.1407	98.2651	90.6319	69.7869	59.8202	59.7398
ENSG00000284700	2.04314	3.02663	5.10714	42.5506	32.0297	26.4596	3.3923	33.68	-3.31958	2.62175440612872e-06	5.81858662967285e-05	AL049637.2	1	50423609	50425316	+	930	bidirectional_promoter_lncRNA	uncharacterized LOC105378714 [Source:NCBI gene;Acc:105378714]	-	2	3	5	61	28	23	0.0958504	0.142056	0.240744	1.9978	1.49459	1.24931
ENSG00000167964	117.481	120.057	132.786	371.097	395.796	165.66	123.441	310.851	-1.33493	2.627032123779e-06	5.82454992177509e-05	RAB26	16	2140803	2154165	+	2488	protein_coding	RAB26, member RAS oncogene family [Source:HGNC Symbol;Acc:HGNC:14259]	-	115	119	130	532	346	144	2.06013	2.10629	2.33971	6.51279	6.90356	2.92372
ENSG00000249378	28.604	33.293	21.45	2.09265	1.14392	1.15042	27.7823	1.46233	4.17324	2.62972509970801e-06	5.82477632429907e-05	LINC01060	4	188400736	188681051	+	3202	lincRNA	long intergenic non-protein coding RNA 1060 [Source:HGNC Symbol;Acc:HGNC:49081]	-	28	33	21	3	1	1	0.389748	0.453851	0.293675	0.0285368	0.0155034	0.0157762
ENSG00000171914	2852.23	2457.63	2591.36	1554.84	1109.6	1862.52	2633.74	1508.99	0.803341	2.66468510921182e-06	5.89640262060041e-05	TLN2	15	62390526	62844631	+	16209	protein_coding	talin 2 [Source:HGNC Symbol;Acc:HGNC:15447]	-	2792	2436	2537	2229	970	1619	7.67726	6.61823	7.00864	4.18851	2.97073	5.04562
ENSG00000105996	166.516	184.625	138.914	75.3354	58.3399	75.9274	163.352	69.8676	1.22074	2.68543052986164e-06	5.93646501203042e-05	HOXA2	7	27100354	27102811	-	2458	protein_coding	homeobox A2 [Source:HGNC Symbol;Acc:HGNC:5103]	Homeobox	163	183	136	108	51	66	2.95565	3.27861	2.47757	1.33828	1.03	1.35639
ENSG00000084710	1733.61	1867.43	1994.85	2923.43	4038.04	2568.88	1865.3	3176.78	-0.76789	2.70311191228828e-06	5.96968192652899e-05	EFR3B	2	25042130	25159137	+	10591	protein_coding	EFR3 homolog B [Source:HGNC Symbol;Acc:HGNC:29155]	-	1697	1851	1953	4191	3530	2233	7.14154	7.69645	8.25723	12.0528	16.5457	10.6506
ENSG00000204338	81.7257	68.6037	116.443	19.5314	36.6054	12.6546	88.924	22.9305	1.96506	2.73999481232692e-06	6.04519758299644e-05	CYP21A1P	6	32005636	32008451	+	1971	transcribed_unprocessed_pseudogene	cytochrome P450 family 21 subfamily A member 1, pseudogene [Source:HGNC Symbol;Acc:HGNC:2599]	-	80	68	114	28	32	11	1.80905	1.5193	2.58993	0.432691	0.805955	0.281923
ENSG00000165973	216.573	217.918	257.4	569.898	582.255	310.612	230.63	487.589	-1.08219	2.74801441817043e-06	6.05694707346153e-05	NELL1	11	20669551	21575681	+	5309	protein_coding	neural EGFL like 1 [Source:HGNC Symbol;Acc:HGNC:7750]	-	212	216	252	817	509	270	1.7798	1.79169	2.12548	4.68722	4.75941	2.56906
ENSG00000115112	45.9707	29.2575	17.3643	102.54	78.9304	148.404	30.8641	109.958	-1.83158	2.83067330702833e-06	6.2330261791e-05	TFCP2L1	2	121216587	121285207	-	9372	protein_coding	transcription factor CP2 like 1 [Source:HGNC Symbol;Acc:HGNC:17925]	CP2	45	29	17	147	69	129	0.214007	0.136266	0.0812243	0.477739	0.365481	0.695315
ENSG00000081760	907.155	899.919	978.528	1392.31	1525.99	1313.77	928.534	1410.69	-0.603235	2.85704271433245e-06	6.27904476460016e-05	AACS	12	125065379	125143333	+	16094	protein_coding	acetoacetyl-CoA synthetase [Source:HGNC Symbol;Acc:HGNC:21298]	-	888	892	958	1996	1334	1142	2.45921	2.44074	2.66545	3.77748	4.11471	3.58448
ENSG00000120262	157.322	121.065	116.443	40.4579	46.9007	63.2729	131.61	50.2105	1.40274	2.85715807943509e-06	6.27904476460016e-05	CCDC170	6	151494030	151621193	+	5419	protein_coding	coiled-coil domain containing 170 [Source:HGNC Symbol;Acc:HGNC:21177]	-	154	120	114	58	41	55	1.26663	0.975176	0.942009	0.325998	0.375589	0.512705
ENSG00000166664	99.0924	94.8346	93.9713	34.18	35.4615	33.3621	95.9661	34.3345	1.48319	2.87769434934201e-06	6.31800042596749e-05	CHRFAM7A	15	30357766	30393849	-	6837	protein_coding	CHRNA7 (exons 5-10) and FAM7A (exons A-E) fusion [Source:HGNC Symbol;Acc:HGNC:15781]	-	97	94	92	49	31	29	0.632344	0.605457	0.602548	0.218291	0.225084	0.214268
ENSG00000140323	784.566	764.73	860.042	1286.98	1481.38	1110.15	803.113	1292.84	-0.68686	2.92705222113907e-06	6.42009639372181e-05	DISP2	15	40358235	40378639	+	12754	protein_coding	dispatched RND transporter family member 2 [Source:HGNC Symbol;Acc:HGNC:19712]	-	768	758	842	1845	1295	965	2.68387	2.61724	2.95621	4.40612	5.04047	3.82213
ENSG00000172986	1629.41	1624.29	1646.54	1095.85	1162.22	907.678	1633.41	1055.25	0.629675	2.95155229972558e-06	6.46752424974956e-05	GXYLT2	3	72888073	72998138	+	3667	protein_coding	glucoside xylosyltransferase 2 [Source:HGNC Symbol;Acc:HGNC:33383]	-	1595	1610	1612	1571	1016	789	19.3864	19.3346	19.6845	13.0488	13.754	10.869
ENSG00000138080	8830.46	7636.2	9116.24	5977.31	5787.09	4413	8527.63	5392.46	0.660889	3.01206632408258e-06	6.59369767264114e-05	EMILIN1	2	27078567	27086408	+	3958	protein_coding	elastin microfibril interfacer 1 [Source:HGNC Symbol;Acc:HGNC:19880]	-	8644	7569	8925	8569	5059	3836	97.3388	84.2139	100.972	65.9417	63.4507	48.9584
ENSG00000261172	60.2727	34.3019	40.8571	8.3706	6.86352	8.05291	45.1439	7.76234	2.53109	3.02022021128133e-06	6.60511583560572e-05	AC133919.2	16	90110574	90168225	-	952	lincRNA	novel transcript	-	59	34	40	12	6	7	2.76224	1.57276	1.88145	0.383929	0.312869	0.371437
ENSG00000153822	34.7334	73.6481	41.8785	128.349	145.278	144.952	50.0867	139.526	-1.47538	3.03276170976923e-06	6.62609803294769e-05	KCNJ16	17	70053429	70135608	+	6340	protein_coding	potassium voltage-gated channel subfamily J member 16 [Source:HGNC Symbol;Acc:HGNC:6262]	-	34	73	41	184	127	126	0.239021	0.507054	0.289577	0.883964	0.994402	1.00393
ENSG00000125746	879.572	836.36	950.949	1568.09	1285.77	1313.77	888.96	1389.21	-0.645587	3.06730303176895e-06	6.69505890876015e-05	EML2	19	45606994	45645629	-	8224	protein_coding	echinoderm microtubule associated protein like 2 [Source:HGNC Symbol;Acc:HGNC:18035]	-	861	829	931	2248	1124	1142	4.66624	4.43907	5.06916	8.32567	6.7847	7.01467
ENSG00000140479	298.299	353.107	338.093	201.592	122.399	163.359	329.833	162.45	1.01266	3.09230424265643e-06	6.74308283059183e-05	PCSK6	15	101297142	101525202	-	13239	protein_coding	proprotein convertase subtilisin/kexin type 6 [Source:HGNC Symbol;Acc:HGNC:8569]	-	292	350	331	289	107	142	0.983048	1.16422	1.11955	0.664888	0.401214	0.541823
ENSG00000173917	540.411	529.661	535.228	320.176	209.337	333.621	535.1	287.711	0.892093	3.11358026874519e-06	6.78289841103967e-05	HOXB2	17	48540894	48544989	-	2336	protein_coding	homeobox B2 [Source:HGNC Symbol;Acc:HGNC:5113]	Homeobox	529	525	524	459	183	290	10.0932	9.89709	10.0445	5.98475	3.88889	6.27118
ENSG00000131080	286.04	286.521	325.835	161.134	146.422	174.863	299.466	160.806	0.896988	3.17818332239594e-06	6.91693295780304e-05	EDA2R	X	66595637	66639298	-	3579	protein_coding	ectodysplasin A2 receptor [Source:HGNC Symbol;Acc:HGNC:17756]	-	280	284	319	231	128	152	3.48693	3.49444	3.99115	1.96588	1.7754	2.14539
ENSG00000261210	41.8844	44.3906	24.5143	1.3951	6.86352	4.60166	36.9298	4.28676	3.19635	3.2297907139935e-06	7.02245211141218e-05	CLEC19A	16	19285739	19322145	+	3403	protein_coding	C-type lectin domain containing 19A [Source:HGNC Symbol;Acc:HGNC:34522]	-	41	44	24	2	6	4	0.536993	0.569392	0.315805	0.0179009	0.087526	0.0593775
ENSG00000250829	2.04314	1.00888	5.10714	29.2971	58.3399	18.4067	2.71972	35.3479	-3.6987	3.26003222056842e-06	7.08135694519992e-05	AC108865.1	4	186890969	186892366	+	496	lincRNA	novel transcript	-	2	1	5	42	51	16	0.17972	0.0887849	0.451396	2.57913	5.1043	1.62953
ENSG00000157330	36.7765	46.4084	32.6857	5.5804	8.00744	2.30083	38.6235	5.29622	2.85921	3.32222204648053e-06	7.20947838310572e-05	C1orf158	1	12746215	12763699	+	4118	protein_coding	chromosome 1 open reading frame 158 [Source:HGNC Symbol;Acc:HGNC:28567]	-	36	46	32	8	7	2	0.38964	0.491918	0.347963	0.0591711	0.0843839	0.024534
ENSG00000251664	494.44	504.439	531.142	325.756	311.146	247.339	510.007	294.747	0.7873	3.35868149116171e-06	7.28156965133053e-05	PCDHA12	5	140875302	141012344	+	5454	protein_coding	protocadherin alpha 12 [Source:HGNC Symbol;Acc:HGNC:8666]	-	484	500	520	467	272	215	3.95528	4.03716	4.26931	2.608	2.47572	1.99135
ENSG00000123595	500.57	493.341	536.249	269.254	236.791	348.576	510.054	284.874	0.842136	3.37403895338088e-06	7.30781731694692e-05	RAB9A	X	13689125	13710506	+	2118	protein_coding	RAB9A, member RAS oncogene family [Source:HGNC Symbol;Acc:HGNC:9792]	-	490	489	525	386	207	303	10.3114	10.1673	11.0995	5.55095	4.85168	7.22671
ENSG00000133083	4246.67	4326.07	4536.16	5971.73	6616.43	6050.04	4369.63	6212.73	-0.507562	3.46093385086684e-06	7.4888079725879e-05	DCLK1	13	35768652	36131306	-	14375	protein_coding	doublecortin like kinase 1 [Source:HGNC Symbol;Acc:HGNC:2700]	-	4157	4288	4441	8561	5784	5259	12.889	13.1361	13.8338	18.1394	19.9741	18.4807
ENSG00000064666	4662.45	4467.31	4497.35	3270.11	3108.03	3291.34	4542.37	3223.16	0.49485	3.49029602857636e-06	7.54508031869746e-05	CNN2	19	1026581	1039068	+	3645	protein_coding	calponin 2 [Source:HGNC Symbol;Acc:HGNC:2156]	-	4564	4428	4403	4688	2717	2861	55.8078	53.4972	54.0904	39.1738	37.0032	39.6501
ENSG00000141485	11.2373	9.0799	12.2571	50.2236	38.8933	69.0249	10.8581	52.7139	-2.27828	3.63105107812845e-06	7.84181463386011e-05	SLC13A5	17	6684713	6713567	-	9020	protein_coding	solute carrier family 13 member 5 [Source:HGNC Symbol;Acc:HGNC:23089]	-	11	9	12	72	34	60	0.0543542	0.0439397	0.0595722	0.243126	0.18712	0.336023
ENSG00000167971	980.708	1053.27	1251.25	2059.17	2564.67	1420.76	1095.08	2014.87	-0.879771	3.66037504989981e-06	7.89755776121377e-05	CASKIN1	16	2177180	2196525	-	5889	protein_coding	CASK interacting protein 1 [Source:HGNC Symbol;Acc:HGNC:20879]	-	960	1044	1225	2952	2242	1235	7.26569	7.80692	9.31459	15.268	18.8991	10.5937
ENSG00000175707	44.9491	42.3729	18.3857	155.554	66.3473	164.509	35.2359	128.803	-1.87297	3.72196269031956e-06	8.02273875395632e-05	KDF1	1	26949562	26960406	-	1793	protein_coding	keratinocyte differentiation factor 1 [Source:HGNC Symbol;Acc:HGNC:26624]	-	44	42	18	223	58	143	1.09375	1.03155	0.449533	3.78818	1.60581	4.02884
ENSG00000090530	1309.65	1004.84	1263.51	765.212	618.86	777.681	1192.67	720.585	0.72589	3.74452321156324e-06	8.06363705386635e-05	P3H2	3	189956728	190122437	-	5605	protein_coding	prolyl 3-hydroxylase 2 [Source:HGNC Symbol;Acc:HGNC:19317]	-	1282	996	1237	1097	541	676	10.1943	7.82537	9.88242	5.96125	4.79148	6.09249
ENSG00000172346	579.231	602.3	771.178	1302.33	1522.56	861.661	650.903	1228.85	-0.917217	3.79907242293378e-06	8.17327714951171e-05	CSDC2	22	41560763	41577741	+	3250	protein_coding	cold shock domain containing C2 [Source:HGNC Symbol;Acc:HGNC:30359]	CSD	567	597	755	1867	1331	749	7.77583	8.08932	10.4024	17.4971	20.3302	11.6419
ENSG00000120278	842.796	757.668	720.106	472.241	513.62	477.423	773.523	487.761	0.666182	3.81204093161834e-06	8.1933369239621e-05	PLEKHG1	6	150599883	150843665	+	10294	protein_coding	pleckstrin homology and RhoGEF domain containing G1 [Source:HGNC Symbol;Acc:HGNC:20884]	-	825	751	705	677	449	415	3.57204	3.21275	3.06672	2.00314	2.16526	2.03652
ENSG00000164932	705.905	893.866	748.706	1410.45	1052.41	1805	782.826	1422.62	-0.861666	3.8439819402369e-06	8.25409761035395e-05	CTHRC1	8	103371515	103382997	+	1776	protein_coding	collagen triple helix repeat containing 1 [Source:HGNC Symbol;Acc:HGNC:18831]	-	691	886	733	2022	920	1569	17.3413	21.9691	18.4812	34.6772	25.7154	44.6276
ENSG00000138622	288.083	302.663	331.964	599.196	634.875	431.406	307.57	555.159	-0.853348	3.85610063476634e-06	8.27221893805505e-05	HCN4	15	73319859	73369264	-	7228	protein_coding	hyperpolarization activated cyclic nucleotide gated potassium channel 4 [Source:HGNC Symbol;Acc:HGNC:16882]	-	282	300	325	859	555	375	1.73891	1.82778	2.01342	3.61977	3.81173	2.62082
ENSG00000188778	13.2804	15.1332	13.2786	90.6815	22.8784	117.342	13.8974	76.9674	-2.47199	3.86844665336027e-06	8.29079291333133e-05	ADRB3	8	37962991	37966965	-	3241	protein_coding	adrenoceptor beta 3 [Source:HGNC Symbol;Acc:HGNC:288]	-	13	15	13	130	20	102	0.178777	0.203814	0.179611	1.22172	0.306336	1.58981
ENSG00000103187	5558.37	5947.34	6087.71	4225.76	4146.71	3351.16	5864.47	3907.88	0.585223	3.97283244463723e-06	8.5064018114604e-05	COTL1	16	84565594	84618077	-	6762	protein_coding	coactosin like F-actin binding protein 1 [Source:HGNC Symbol;Acc:HGNC:18304]	-	5441	5895	5960	6058	3625	2913	35.8633	38.391	39.4676	27.2873	26.6122	21.7615
ENSG00000278817	153.236	159.403	197.136	79.5207	78.9304	40.2646	169.925	66.2386	1.3488	3.99700245486413e-06	8.54806062150114e-05	AC007325.4	KI270734.1	131494	137392	+	1213	protein_coding	protein DGCR6 [Source:NCBI gene;Acc:102724770]	-	150	158	193	114	69	35	5.5116	5.73611	7.12469	2.86253	2.82381	1.45758
ENSG00000160867	156.3	174.536	127.678	333.429	274.541	279.551	152.838	295.84	-0.955849	3.99989314732639e-06	8.54806062150114e-05	FGFR4	5	177086886	177098144	+	4829	protein_coding	fibroblast growth factor receptor 4 [Source:HGNC Symbol;Acc:HGNC:3691]	-	153	173	125	478	240	243	1.41215	1.57765	1.1591	3.01493	2.46718	2.54199
ENSG00000009709	39.8413	58.5149	65.3714	10.4633	13.727	12.6546	54.5759	12.2816	2.1665	4.12899100508959e-06	8.81557224847332e-05	PAX7	1	18631006	18748866	+	6313	protein_coding	paired box 7 [Source:HGNC Symbol;Acc:HGNC:8621]	PAX	39	58	64	15	12	11	0.275344	0.404588	0.453956	0.0723705	0.0943611	0.0880199
ENSG00000133142	1971.63	1891.65	2164.4	1334.41	1411.6	1358.64	2009.23	1368.22	0.554695	4.25979291304944e-06	9.08621103142103e-05	TCEAL4	X	103576231	103587736	+	2518	protein_coding	transcription elongation factor A like 4 [Source:HGNC Symbol;Acc:HGNC:26121]	-	1930	1875	2119	1913	1234	1181	34.1624	32.7919	37.6829	23.1401	24.328	23.6929
ENSG00000233099	33.7118	60.5327	63.3285	10.4633	12.5831	9.20333	52.5243	10.7499	2.29125	4.28360593890982e-06	9.12834395436689e-05	AC095030.1	1	77346046	77349585	-	377	antisense	novel transcript	-	33	60	62	15	11	8	3.90139	7.00859	7.3641	1.21187	1.44843	1.07195
ENSG00000182218	106.243	107.95	128.7	236.469	218.489	222.03	114.298	225.663	-0.982974	4.29972045568302e-06	9.15400712922969e-05	HHIPL1	14	99645110	99680569	+	7836	protein_coding	HHIP like 1 [Source:HGNC Symbol;Acc:HGNC:19710]	-	104	107	126	339	191	193	0.591543	0.601326	0.720021	1.31768	1.21	1.24419
ENSG00000186487	540.411	562.954	550.549	888.679	997.498	768.478	551.305	884.885	-0.682722	4.3619551306241e-06	9.27771762031135e-05	MYT1L	2	1789113	2331664	-	35151	protein_coding	myelin transcription factor 1 like [Source:HGNC Symbol;Acc:HGNC:7623]	zf-C2HC	529	558	539	1274	872	668	0.670757	0.699065	0.686626	1.10392	1.23148	0.959981
ENSG00000171310	1452.67	1389.23	1465.75	988.429	1011.22	892.723	1435.88	964.125	0.574115	4.39245434085196e-06	9.33375789140206e-05	CHST11	12	104455295	104762014	+	6492	protein_coding	carbohydrate sulfotransferase 11 [Source:HGNC Symbol;Acc:HGNC:17422]	-	1422	1377	1435	1417	884	776	9.76266	9.34063	9.89789	6.6481	6.75961	6.0382
ENSG00000184058	97.0492	70.6215	74.5642	32.7849	13.727	16.1058	80.745	20.8726	1.9098	4.40689099292222e-06	9.35331969644851e-05	TBX1	22	19756703	19783593	+	3580	protein_coding	T-box 1 [Source:HGNC Symbol;Acc:HGNC:11592]	T-box	95	70	73	47	12	14	1.18274	0.861065	0.913081	0.399872	0.166397	0.197546
ENSG00000182162	22.4746	26.2308	30.6428	2.09265	1.14392	0	26.4494	1.07886	4.45003	4.41348183725558e-06	9.35331969644851e-05	P2RY8	X	1462572	1537107	-	4459	protein_coding	P2Y receptor family member 8 [Source:HGNC Symbol;Acc:HGNC:15524]	-	22	26	30	3	1	0	0.219904	0.256777	0.301268	0.0204923	0.0111329	0
ENSG00000130054	147.106	145.278	222.671	406.672	331.737	304.86	171.685	347.756	-1.02158	4.41414117869045e-06	9.35331969644851e-05	FAM155B	X	69505241	69532508	+	4013	protein_coding	family with sequence similarity 155 member B [Source:HGNC Symbol;Acc:HGNC:30701]	-	144	144	218	583	290	265	1.59934	1.58021	2.43252	4.42492	3.58737	3.33581
ENSG00000215845	298.299	300.646	289.064	532.231	438.121	523.439	296.003	497.93	-0.751919	4.43381608378408e-06	9.38616320109545e-05	TSTD1	1	161037631	161038990	-	1210	protein_coding	thiosulfate sulfurtransferase like domain containing 1 [Source:HGNC Symbol;Acc:HGNC:35410]	-	292	298	283	763	383	455	10.7558	10.8456	10.473	19.2064	15.7131	18.9955
ENSG00000103056	1021.57	1094.63	1203.24	1877.11	2047.62	1458.73	1106.48	1794.48	-0.697947	4.47782995903789e-06	9.47042080330102e-05	SMPD3	16	68358325	68448688	-	7166	protein_coding	sphingomyelin phosphodiesterase 3 [Source:HGNC Symbol;Acc:HGNC:14240]	-	1000	1085	1178	2691	1790	1268	6.21971	6.66767	7.36102	11.4378	12.4001	8.93854
ENSG00000187266	188.991	207.829	169.557	428.296	282.548	383.088	188.792	364.644	-0.953061	4.52090839742529e-06	9.5525434765898e-05	EPOR	19	11377205	11384342	-	3079	protein_coding	erythropoietin receptor [Source:HGNC Symbol;Acc:HGNC:3416]	-	185	206	166	614	247	333	2.67799	2.94631	2.41417	6.07386	3.98231	5.46334
ENSG00000146005	977.643	1048.22	1092.93	1776.66	1959.53	1354.04	1039.6	1696.74	-0.707115	4.55906471470095e-06	9.62412140055462e-05	PSD2	5	139795821	139844466	+	4513	protein_coding	pleckstrin and Sec7 domain containing 2 [Source:HGNC Symbol;Acc:HGNC:19092]	-	957	1039	1070	2547	1713	1177	9.45135	10.1384	10.6167	17.1898	18.8426	13.1745
ENSG00000161016	16977.5	18423.1	16705.4	33095.3	21047	32761.5	17368.7	28967.9	-0.738023	4.6295927014027e-06	9.75484413959785e-05	RPL8	8	144789765	144792587	-	2159	protein_coding	ribosomal protein L8 [Source:HGNC Symbol;Acc:HGNC:10368]	-	16619	18261	16355	47445	18399	28478	343.083	372.471	339.209	669.336	423.048	666.317
ENSG00000144357	1711.13	1857.34	1739.49	1083.3	1283.48	1189.53	1769.32	1185.43	0.579153	4.62966759939103e-06	9.75484413959785e-05	UBR3	2	169827458	170084131	+	10063	protein_coding	ubiquitin protein ligase E3 component n-recognin 3 [Source:HGNC Symbol;Acc:HGNC:30467]	-	1675	1841	1703	1553	1122	1034	7.41881	8.05651	7.57803	4.70056	5.53494	5.19059
ENSG00000147050	912.263	823.245	873.321	488.285	417.531	625.826	869.609	510.547	0.769267	4.64011135866023e-06	9.76769509039319e-05	KDM6A	X	44873177	45112602	+	7139	protein_coding	lysine demethylase 6A [Source:HGNC Symbol;Acc:HGNC:12637]	-	893	816	855	700	365	544	5.57521	5.03354	5.36288	2.98653	2.53807	3.84933
ENSG00000141013	199.206	179.58	200.2	376.677	391.22	294.506	192.995	354.135	-0.877418	4.72653003413522e-06	9.94030385663498e-05	GAS8	16	90019629	90044975	+	5615	protein_coding	growth arrest specific 8 [Source:HGNC Symbol;Acc:HGNC:4166]	-	195	178	196	540	342	256	1.54786	1.39602	1.56306	2.92921	3.0236	2.30311
ENSG00000139190	571.058	662.833	776.285	406.672	420.962	322.116	670.059	383.25	0.804418	4.74859120944006e-06	9.97182261499118e-05	VAMP1	12	6462237	6470987	-	3580	protein_coding	vesicle associated membrane protein 1 [Source:HGNC Symbol;Acc:HGNC:12642]	-	559	657	760	583	368	280	6.95946	8.08171	9.50604	4.96011	5.10285	3.95093
ENSG00000153179	629.288	531.679	437.171	269.952	194.466	340.523	532.712	268.314	0.989379	4.75038787503583e-06	9.97182261499118e-05	RASSF3	12	64507001	64697567	+	4226	protein_coding	Ras association domain family member 3 [Source:HGNC Symbol;Acc:HGNC:14271]	-	616	527	428	387	170	296	6.49678	5.49164	4.53506	2.78925	1.99695	3.53823
ENSG00000129675	406.585	370.258	484.157	212.055	271.109	165.66	420.333	216.275	0.959118	4.7925744832619e-06	0.00010051	ARHGEF6	X	136665547	136782088	-	6434	protein_coding	Rac/Cdc42 guanine nucleotide exchange factor 6 [Source:HGNC Symbol;Acc:HGNC:685]	-	398	367	474	304	237	144	2.75708	2.51192	3.29888	1.43913	1.82858	1.13059
ENSG00000102981	207.379	237.086	281.914	546.182	689.783	326.718	242.126	520.894	-1.10579	4.83090140598776e-06	0.000101219	PARD6A	16	67660946	67662778	+	1488	protein_coding	par-6 family cell polarity regulator alpha [Source:HGNC Symbol;Acc:HGNC:15943]	-	203	235	276	783	603	284	6.08051	6.95482	8.30568	16.0275	20.1169	9.64138
ENSG00000105835	2877.76	2494.96	2325.79	1479.5	1466.5	1901.64	2566.17	1615.88	0.668041	4.8419632207965e-06	0.000101357	NAMPT	7	106248285	106286326	-	9049	protein_coding	nicotinamide phosphoribosyltransferase [Source:HGNC Symbol;Acc:HGNC:30092]	-	2817	2473	2277	2121	1282	1653	13.875	12.035	11.2676	7.13914	7.03291	9.22776
ENSG00000221955	190.012	162.429	146.064	81.6134	72.0669	71.3258	166.169	75.002	1.14221	4.95114336164043e-06	0.000103546	SLC12A8	3	125082636	125212864	-	5586	protein_coding	solute carrier family 12 member 8 [Source:HGNC Symbol;Acc:HGNC:15595]	-	186	161	143	117	63	62	1.48409	1.26925	1.14632	0.637956	0.55987	0.56068
ENSG00000123388	34.7334	14.1243	36.7714	2.09265	2.28784	0	28.543	1.46016	4.21608	5.00540064182026e-06	0.000104583	HOXC11	12	53973126	53977643	+	3265	protein_coding	homeobox C11 [Source:HGNC Symbol;Acc:HGNC:5123]	Others	34	14	36	3	2	0	0.464133	0.188828	0.493729	0.0279862	0.0304085	0
ENSG00000157483	734.509	759.685	602.642	371.794	428.97	456.715	698.946	419.16	0.740791	5.08715084081313e-06	0.000106193	MYO1E	15	59132434	59372900	-	9106	protein_coding	myosin IE [Source:HGNC Symbol;Acc:HGNC:7599]	-	719	753	590	533	375	397	3.51924	3.64157	2.90131	1.78281	2.04433	2.20235
ENSG00000158747	2801.15	2795.6	2784.41	4831.93	5939.23	3475.41	2793.72	4748.85	-0.76544	5.13423372561317e-06	0.000107076	NBL1	1	19596979	19658456	+	3596	protein_coding	NBL1, DAN family BMP antagonist [Source:HGNC Symbol;Acc:HGNC:7650]	-	2742	2771	2726	6927	5192	3021	33.9856	33.9342	33.945	58.6721	71.6742	42.438
ENSG00000253537	34.7334	35.3107	36.7714	100.447	117.824	80.5291	35.6052	99.6	-1.48444	5.14683544821082e-06	0.000107239	PCDHGA7	5	141382739	141512979	+	5443	protein_coding	protocadherin gamma subfamily A, 7 [Source:HGNC Symbol;Acc:HGNC:8705]	-	34	35	36	144	103	70	0.278412	0.283172	0.296165	0.805805	0.939391	0.649656
ENSG00000143365	4.08628	2.01776	1.02143	27.2045	21.7345	41.415	2.37516	30.118	-3.66237	5.23140549560292e-06	0.0001089	RORC	1	151806071	151831872	-	6314	protein_coding	RAR related orphan receptor C [Source:HGNC Symbol;Acc:HGNC:10260]	THR-like	4	2	1	39	19	36	0.028236	0.0139491	0.00709193	0.188133	0.149381	0.28802
ENSG00000204065	283.997	241.122	319.707	504.329	442.697	517.687	281.608	488.238	-0.794704	5.31518929741349e-06	0.000110542	TCEAL5	X	103273691	103276872	-	1168	protein_coding	transcription elongation factor A like 5 [Source:HGNC Symbol;Acc:HGNC:22282]	-	278	239	313	723	387	450	10.6084	9.01106	11.9997	18.8539	16.4481	19.4623
ENSG00000179455	29.6255	35.3107	20.4286	93.4717	85.7939	81.6795	28.4549	86.9817	-1.61396	5.34068513734949e-06	0.00011097	MKRN3	15	23565674	23630075	+	5735	protein_coding	makorin ring finger protein 3 [Source:HGNC Symbol;Acc:HGNC:7114]	-	29	35	20	134	75	71	0.225378	0.268754	0.156159	0.711668	0.649195	0.625387
ENSG00000183580	1204.43	1106.74	1346.24	744.286	867.091	716.709	1219.14	776.029	0.65239	5.40370817173536e-06	0.000112176	FBXL7	5	15500196	15939795	+	4854	protein_coding	F-box and leucine rich repeat protein 7 [Source:HGNC Symbol;Acc:HGNC:13604]	-	1179	1097	1318	1067	758	623	10.8258	9.9524	12.1586	6.69531	7.75206	6.48354
ENSG00000177409	82.7472	96.8523	111.336	13.2535	45.7568	19.5571	96.9784	26.1891	1.91903	5.42806234117508e-06	0.000112577	SAMD9L	7	93130055	93148369	-	7135	protein_coding	sterile alpha motif domain containing 9 like [Source:HGNC Symbol;Acc:HGNC:1349]	-	81	96	109	19	40	17	0.505986	0.592513	0.684072	0.0811084	0.2783	0.120359
ENSG00000181409	446.426	423.729	485.178	934.02	941.446	585.562	451.778	820.342	-0.862122	5.46032439958429e-06	0.000113142	AATK	17	81117295	81166077	-	6225	protein_coding	apoptosis associated tyrosine kinase [Source:HGNC Symbol;Acc:HGNC:21]	-	437	420	475	1339	823	509	3.12888	2.97119	3.41683	6.5516	6.56309	4.1305
ENSG00000007264	66.4021	74.657	77.6285	179.27	177.307	133.448	72.8959	163.342	-1.16701	5.54163581911369e-06	0.000114721	MATK	19	3777970	3802129	-	4141	protein_coding	megakaryocyte-associated tyrosine kinase [Source:HGNC Symbol;Acc:HGNC:6906]	-	65	74	76	257	155	116	0.699609	0.78695	0.821822	1.89031	1.85812	1.41507
ENSG00000148411	1133.94	1115.82	1171.58	802.88	756.131	621.225	1140.45	726.745	0.647928	5.56029882270192e-06	0.000115002	NACC2	9	136006537	136095285	-	7212	protein_coding	NACC family member 2 [Source:HGNC Symbol;Acc:HGNC:23846]	-	1110	1106	1147	1151	661	540	6.85985	6.75337	7.12159	4.861	4.54981	3.78235
ENSG00000197168	81.7257	85.7547	88.8642	31.3898	30.8858	25.3091	85.4482	29.1949	1.54306	5.62941132300459e-06	0.000116324	NEK5	13	52033611	52129078	-	6958	protein_coding	NIMA related kinase 5 [Source:HGNC Symbol;Acc:HGNC:7748]	-	80	85	87	45	27	22	0.512451	0.537967	0.559892	0.196985	0.192631	0.159721
ENSG00000165246	523.044	473.164	350.35	699.643	808.751	827.149	448.853	778.514	-0.793127	5.64381940668587e-06	0.000116515	NLGN4Y	Y	14522573	14845650	+	8589	protein_coding	neuroligin 4 Y-linked [Source:HGNC Symbol;Acc:HGNC:15529]	-	512	469	343	1003	707	719	2.6569	2.40465	1.78822	3.55684	4.08625	4.22873
ENSG00000140274	32.6903	19.1687	6.12857	140.905	40.0372	118.493	19.3292	99.8117	-2.37347	5.66787853645505e-06	0.000116904	DUOXA2	15	45114321	45118421	+	2554	protein_coding	dual oxidase maturation factor 2 [Source:HGNC Symbol;Acc:HGNC:32698]	-	32	19	6	202	35	103	0.558439	0.327607	0.105196	2.409	0.680291	2.03723
ENSG00000178222	42.906	37.3285	73.5428	148.578	185.315	103.537	51.2591	145.81	-1.50905	5.76795003419493e-06	0.000118859	RNF212	4	1056250	1113562	-	5003	protein_coding	ring finger protein 212 [Source:HGNC Symbol;Acc:HGNC:27729]	-	42	37	72	213	162	90	0.374167	0.325681	0.644423	1.29675	1.60743	0.908732
ENSG00000064763	1350.52	1378.13	1272.7	883.098	957.46	842.104	1333.78	894.221	0.57707	5.81246103556421e-06	0.000119666	FAR2	12	29149103	29340980	+	5411	protein_coding	fatty acyl-CoA reductase 2 [Source:HGNC Symbol;Acc:HGNC:25531]	-	1322	1366	1246	1266	837	732	10.8893	11.1172	10.3112	7.12627	7.67884	6.83373
ENSG00000136040	913.284	1010.9	1021.43	1466.95	1833.7	1368.99	981.869	1556.55	-0.664228	5.82964491573918e-06	0.00011991	PLXNC1	12	94148723	94307675	+	9887	protein_coding	plexin C1 [Source:HGNC Symbol;Acc:HGNC:9106]	-	894	1002	1000	2103	1603	1190	4.03014	4.46297	4.52902	6.47859	8.04853	6.08004
ENSG00000162069	20.4314	33.293	14.3	76.7305	61.7716	113.891	22.6748	84.1311	-1.88845	6.00229924173359e-06	0.000123349	BICDL2	16	3027682	3036926	-	4690	protein_coding	BICD family like cargo adaptor 2 [Source:HGNC Symbol;Acc:HGNC:33584]	-	20	33	14	110	54	99	0.190066	0.309857	0.133667	0.714374	0.571569	1.06632
ENSG00000188092	131.783	321.832	246.164	85.1011	69.7791	110.44	233.26	88.44	1.40073	6.12688814032308e-06	0.000125794	GPR89B	1	147928393	147993521	+	5143	protein_coding	G protein-coupled receptor 89B [Source:HGNC Symbol;Acc:HGNC:13840]	-	129	319	241	122	61	96	1.11794	2.73146	2.09831	0.722519	0.588791	0.942928
ENSG00000087258	3513.18	3553.27	3635.26	5535.06	6131.41	4537.24	3567.24	5401.24	-0.598569	6.14828026381609e-06	0.000126118	GNAO1	16	56191347	56357457	+	13697	protein_coding	G protein subunit alpha o1 [Source:HGNC Symbol;Acc:HGNC:4389]	-	3439	3522	3559	7935	5360	3944	11.1906	11.3236	11.6351	17.6452	19.4262	14.5457
ENSG00000112149	491.375	477.199	581.192	311.107	330.593	269.197	516.589	303.632	0.765762	6.25656616623926e-06	0.000128223	CD83	6	14117256	14136918	+	2515	protein_coding	CD83 molecule [Source:HGNC Symbol;Acc:HGNC:1703]	-	481	473	569	446	289	234	8.52421	8.28217	10.1308	5.40136	5.70437	4.70004
ENSG00000188906	157.322	157.385	198.157	33.4824	73.2108	83.9804	170.955	63.5579	1.44891	6.26766371320253e-06	0.000128333	LRRK2	12	40196744	40369285	+	13491	protein_coding	leucine rich repeat kinase 2 [Source:HGNC Symbol;Acc:HGNC:18618]	-	154	156	194	48	64	73	0.508772	0.509215	0.643912	0.108369	0.235496	0.27334
ENSG00000112232	82.7472	94.8346	72.5214	159.739	189.891	186.367	83.3677	178.666	-1.09613	6.29316408310042e-06	0.000128738	KHDRBS2	6	61679960	62286227	-	2332	protein_coding	KH RNA binding domain containing, signal transduction associated 2 [Source:HGNC Symbol;Acc:HGNC:18114]	-	81	94	71	229	166	162	1.54812	1.77509	1.36332	2.99098	3.53368	3.50922
ENSG00000174516	347.334	355.125	320.728	614.542	537.642	521.138	341.062	557.774	-0.711914	6.45625836798543e-06	0.000131954	PELI3	11	66466327	66477337	+	3926	protein_coding	pellino E3 ubiquitin protein ligase family member 3 [Source:HGNC Symbol;Acc:HGNC:30010]	-	340	352	314	881	470	453	3.8599	3.94833	3.58137	6.83489	5.94286	5.8287
ENSG00000138741	168.559	174.536	192.028	62.082	88.0818	94.3341	178.374	81.4993	1.14345	6.46865667933372e-06	0.000132088	TRPC3	4	121879027	121951754	-	4358	protein_coding	transient receptor potential cation channel subfamily C member 3 [Source:HGNC Symbol;Acc:HGNC:12335]	-	165	173	188	89	77	82	1.6875	1.74815	1.9317	0.622026	0.877104	0.950497
ENSG00000050405	2715.33	2641.24	2475.94	1660.87	1679.27	1972.96	2610.84	1771.03	0.560615	6.87852150042748e-06	0.000140329	LIMA1	12	50175788	50283546	-	6317	protein_coding	LIM domain and actin binding 1 [Source:HGNC Symbol;Acc:HGNC:24636]	-	2658	2618	2424	2381	1468	1715	18.7539	18.2507	17.1827	11.4803	11.5362	13.7144
ENSG00000274956	1047.11	1044.19	1037.77	691.272	743.548	628.127	1043.02	687.649	0.600871	6.91393282065766e-06	0.000140924	NKAIN3-IT1	8	62977861	62984900	+	7040	lincRNA	NKAIN3 intronic transcript [Source:HGNC Symbol;Acc:HGNC:48595]	-	1025	1035	1016	991	650	546	6.48931	6.47424	6.46235	4.28753	4.58341	3.91782
ENSG00000151224	16.3451	24.2131	15.3214	65.5697	61.7716	71.3258	18.6265	66.2224	-1.82889	6.92047440907124e-06	0.000140929	MAT1A	10	80271820	80289684	-	3690	protein_coding	methionine adenosyltransferase 1A [Source:HGNC Symbol;Acc:HGNC:6903]	-	16	24	15	94	54	62	0.193259	0.286422	0.182026	0.775903	0.726466	0.848769
ENSG00000130707	704.884	731.437	737.471	1131.43	1043.25	1062.98	724.597	1079.22	-0.575577	7.0254305755337e-06	0.000142937	ASS1	9	130444929	130501274	+	3050	protein_coding	argininosuccinate synthase 1 [Source:HGNC Symbol;Acc:HGNC:758]	-	690	725	722	1622	912	924	10.0832	10.4679	10.6	16.1978	14.8437	15.3037
ENSG00000133433	79.6825	112.994	108.271	256.698	173.876	218.579	100.316	216.384	-1.11338	7.05853263930006e-06	0.000143481	GSTT2B	22	23957414	23961186	-	1099	protein_coding	glutathione S-transferase theta 2B (gene/pseudogene) [Source:HGNC Symbol;Acc:HGNC:33437]	-	78	112	106	368	152	190	3.16333	4.48788	4.31894	10.199	6.86584	8.73333
ENSG00000166562	1118.62	1282.28	1171.58	1759.92	2171.16	1645.09	1190.83	1858.72	-0.641912	7.1277380505323e-06	0.000144757	SEC11C	18	59139477	59158836	+	4511	protein_coding	SEC11 homolog C, signal peptidase complex subunit [Source:HGNC Symbol;Acc:HGNC:23400]	-	1095	1271	1147	2523	1898	1430	10.819	12.4078	11.3857	17.0353	20.8868	16.0135
ENSG00000197461	223.724	244.149	202.243	425.506	322.585	532.643	223.372	426.911	-0.934298	7.47747642631298e-06	0.000151723	PDGFA	7	497258	520296	-	4151	protein_coding	platelet derived growth factor subunit A [Source:HGNC Symbol;Acc:HGNC:8799]	-	219	242	198	610	282	463	2.35146	2.56734	2.1359	4.47593	3.37244	5.63446
ENSG00000117480	338.14	292.575	378.95	752.657	900.264	424.503	336.555	692.475	-1.04173	7.53663507652656e-06	0.000152756	FAAH	1	46394265	46413848	+	2776	protein_coding	fatty acid amide hydrolase [Source:HGNC Symbol;Acc:HGNC:3553]	-	331	290	371	1079	787	369	5.31442	4.60044	5.98444	11.8388	14.0735	6.71477
ENSG00000233974	26.5608	24.2131	30.6428	3.48775	0	1.15042	27.1389	1.54606	3.94171	7.54198204610884e-06	0.000152756	AC138951.1	5	21481327	21484011	-	2685	processed_pseudogene	POM121 membrane glycoprotein (POM121) pseudogene	-	26	24	30	5	0	1	0.431595	0.39363	0.500318	0.0567194	0	0.0188139
ENSG00000054392	459.707	523.608	503.564	311.107	296.275	303.71	495.626	303.697	0.705704	7.67322588528363e-06	0.000155148	HHAT	1	210328252	210676296	+	6641	protein_coding	hedgehog acyltransferase [Source:HGNC Symbol;Acc:HGNC:18270]	-	450	519	493	446	259	264	3.02013	3.44156	3.32417	2.04554	1.93604	2.00814
ENSG00000116815	175.71	151.332	156.278	65.5697	65.2034	88.582	161.107	73.1184	1.14605	7.67391927670825e-06	0.000155148	CD58	1	116514535	116571039	-	1783	protein_coding	CD58 molecule [Source:HGNC Symbol;Acc:HGNC:1688]	-	172	150	153	94	57	77	4.29956	3.70477	3.84246	1.60577	1.58698	2.18154
ENSG00000136854	5497.07	5901.94	6473.81	9398.79	10057.3	7628.41	5957.61	9028.18	-0.599783	7.70510949911857e-06	0.000155639	STXBP1	9	127579370	127696027	+	9373	protein_coding	syntaxin binding protein 1 [Source:HGNC Symbol;Acc:HGNC:11444]	-	5381	5850	6338	13474	8792	6631	25.5877	27.4852	30.2791	43.7849	46.5647	35.7375
ENSG00000112531	3583.67	3349.48	3332.92	1716.67	1841.71	2663.21	3422.02	2073.86	0.723493	7.72520124037319e-06	0.000155905	QKI	6	163414000	163578596	+	17368	protein_coding	QKI, KH domain containing RNA binding [Source:HGNC Symbol;Acc:HGNC:21100]	-	3508	3320	3263	2461	1610	2315	9.00237	8.418	8.41272	4.31587	4.60176	6.73326
ENSG00000187764	666.064	722.357	794.671	1288.38	1163.37	1000.86	727.697	1150.87	-0.662779	7.78945426730088e-06	0.000157061	SEMA4D	9	89360787	89498130	-	14160	protein_coding	semaphorin 4D [Source:HGNC Symbol;Acc:HGNC:10732]	-	652	716	778	1847	1017	870	2.05226	2.22675	2.46029	3.97292	3.56538	3.1037
ENSG00000151789	91.9414	138.216	125.636	217.636	263.101	241.587	118.598	240.775	-1.01891	7.81987420994807e-06	0.000157442	ZNF385D	3	21412222	22373321	-	13621	protein_coding	zinc finger protein 385D [Source:HGNC Symbol;Acc:HGNC:26191]	-	90	137	123	312	230	210	0.294497	0.442927	0.404357	0.697673	0.838236	0.778815
ENSG00000072501	2460.96	2567.6	2847.74	1554.14	1529.42	2000.57	2625.43	1694.71	0.632263	7.82238054573153e-06	0.000157442	SMC1A	X	53374149	53422728	-	10484	protein_coding	structural maintenance of chromosomes 1A [Source:HGNC Symbol;Acc:HGNC:11111]	-	2409	2545	2788	2228	1337	1739	10.2413	10.6901	11.9079	6.47283	6.3307	8.37908
ENSG00000155093	1935.88	2129.74	2204.24	3513.56	3975.12	2633.3	2089.95	3373.99	-0.691149	7.85017384097846e-06	0.00015786	PTPRN2	7	157539056	158587788	-	4833	protein_coding	protein tyrosine phosphatase, receptor type N2 [Source:HGNC Symbol;Acc:HGNC:9677]	-	1895	2111	2158	5037	3475	2289	17.4759	19.235	19.9942	31.744	35.6932	23.9251
ENSG00000135097	764.135	737.49	826.335	547.577	467.863	402.646	775.987	472.695	0.711144	7.92305844213083e-06	0.000159183	MSI1	12	120341330	120369180	-	3090	protein_coding	musashi RNA binding protein 1 [Source:HGNC Symbol;Acc:HGNC:7330]	-	748	731	809	785	409	350	10.7892	10.4179	11.7236	7.7378	6.57071	5.72181
ENSG00000259518	28.604	26.2308	39.8357	1.3951	1.14392	6.90249	31.5568	3.14717	3.40629	7.99867873862433e-06	0.000160559	LINC01583	15	82088594	82097694	+	2568	lincRNA	long intergenic non-protein coding RNA 1583 [Source:HGNC Symbol;Acc:HGNC:51425]	-	28	26	39	2	1	6	0.485971	0.445861	0.680047	0.0237214	0.0193309	0.118027
ENSG00000134532	229.853	161.421	204.286	88.5889	73.2108	110.44	198.52	90.7465	1.13056	8.05265648594371e-06	0.000161499	SOX5	12	23529500	24562544	-	10445	protein_coding	SRY-box 5 [Source:HGNC Symbol;Acc:HGNC:11201]	HMG	225	160	200	127	64	96	0.96011	0.674578	0.857414	0.370341	0.304172	0.464287
ENSG00000241186	1.02157	6.05327	6.12857	39.7604	5.7196	129.997	4.40114	58.4923	-3.72827	8.07954063795355e-06	0.000161751	TDGF1	3	46574534	46582463	+	3006	protein_coding	teratocarcinoma-derived growth factor 1 [Source:HGNC Symbol;Acc:HGNC:11701]	-	1	6	6	57	5	113	0.0148272	0.0878988	0.0893782	0.577553	0.0825712	1.89895
ENSG00000139800	160.387	169.492	144.021	46.7359	92.6575	47.167	157.966	62.1868	1.35739	8.07962324765655e-06	0.000161751	ZIC5	13	99962964	99971909	-	4639	protein_coding	Zic family member 5 [Source:HGNC Symbol;Acc:HGNC:20322]	zf-C2H2	157	168	141	67	81	41	1.50842	1.5948	1.36102	0.439903	0.866779	0.446461
ENSG00000172183	64.3589	78.6925	51.0714	194.616	107.528	193.27	64.7076	165.138	-1.35514	8.24312823277547e-06	0.000164738	ISG20	15	88636153	88656483	+	7363	protein_coding	interferon stimulated exonuclease gene 20 [Source:HGNC Symbol;Acc:HGNC:6130]	-	63	78	50	279	94	168	0.381358	0.46651	0.304078	1.15413	0.633754	1.1526
ENSG00000178860	26.5608	23.2042	34.7285	89.984	109.816	64.4233	28.1645	88.0745	-1.64592	8.24351102815274e-06	0.000164738	MSC	8	71841549	71844468	-	2113	protein_coding	musculin [Source:HGNC Symbol;Acc:HGNC:7321]	bHLH	26	23	34	129	96	56	0.54843	0.479346	0.720524	1.8595	2.25538	1.33879
ENSG00000176383	64.3589	74.657	88.8642	198.802	208.193	126.546	75.96	177.847	-1.23027	8.26090101593886e-06	0.000164939	B3GNT4	12	122203543	122208952	+	4690	protein_coding	UDP-GlcNAc:betaGal beta-1,3-N-acetylglucosaminyltransferase 4 [Source:HGNC Symbol;Acc:HGNC:15683]	-	63	74	87	285	182	110	0.598708	0.694832	0.830645	1.85088	1.9264	1.1848
ENSG00000130558	6318.41	6536.52	7018.23	4603.83	4850.22	3557.09	6624.39	4337.04	0.61084	8.30663228382955e-06	0.000165705	OLFM1	9	135075422	135121179	+	6123	protein_coding	olfactomedin 1 [Source:HGNC Symbol;Acc:HGNC:17187]	-	6185	6479	6871	6600	4240	3092	45.0218	46.5977	50.2487	32.8311	34.3755	25.5093
ENSG00000129493	656.87	627.522	668.014	383.653	426.682	433.707	650.802	414.68	0.652719	8.34032028381641e-06	0.00016623	HEATR5A	14	31291791	31420582	-	10243	protein_coding	HEAT repeat containing 5A [Source:HGNC Symbol;Acc:HGNC:20276]	-	643	622	654	550	373	377	2.79789	2.67414	2.85904	1.63547	1.80771	1.85925
ENSG00000123143	3143.37	3368.64	3474.9	5186.29	5213.98	4269.19	3328.97	4889.82	-0.55495	8.36950620927891e-06	0.000166646	PKN1	19	14433053	14471867	+	4606	protein_coding	protein kinase N1 [Source:HGNC Symbol;Acc:HGNC:9405]	-	3077	3339	3402	7435	4558	3711	29.7749	31.9237	33.0735	49.1658	49.1245	40.6997
ENSG00000125895	351.42	398.507	403.464	848.918	944.877	475.122	384.464	756.306	-0.977178	8.37601156380688e-06	0.000166646	TMEM74B	20	1180561	1185415	-	2210	protein_coding	transmembrane protein 74B [Source:HGNC Symbol;Acc:HGNC:15893]	-	344	395	395	1217	826	413	6.93766	7.87092	8.00339	16.7728	18.5539	9.44021
ENSG00000145794	306.471	261.299	305.407	134.627	180.739	151.855	291.059	155.74	0.908248	8.44469174730819e-06	0.000167863	MEGF10	5	127290831	127465737	+	9007	protein_coding	multiple EGF like domains 10 [Source:HGNC Symbol;Acc:HGNC:29634]	-	300	259	299	193	158	132	1.48453	1.26631	1.48648	0.652654	0.870812	0.740317
ENSG00000184113	262.544	199.758	261.485	138.115	108.672	66.7241	241.262	104.504	1.19449	8.50299590480742e-06	0.000168873	CLDN5	22	19523024	19527545	-	3429	protein_coding	claudin 5 [Source:HGNC Symbol;Acc:HGNC:2047]	-	257	198	256	198	95	58	3.34051	2.54284	3.34304	1.75875	1.37532	0.854446
ENSG00000188869	93.9845	99.879	98.057	45.3408	29.7419	23.0083	97.3068	32.697	1.54641	8.52032786243261e-06	0.000169068	TMC3	15	81331217	81374213	-	4848	protein_coding	transmembrane channel like 3 [Source:HGNC Symbol;Acc:HGNC:22995]	-	92	99	96	65	26	20	0.845809	0.899277	0.886702	0.408373	0.266231	0.208397
ENSG00000125814	2609.09	2437.45	2448.36	3320.34	3967.11	3559.39	2498.3	3615.61	-0.532825	8.56329001923661e-06	0.000169771	NAPB	20	23374519	23421519	-	5234	protein_coding	NSF attachment protein beta [Source:HGNC Symbol;Acc:HGNC:15751]	-	2554	2416	2397	4760	3468	3094	21.7487	20.3275	20.5071	27.7	32.8922	29.8614
ENSG00000170381	693.646	701.17	822.249	331.336	507.9	438.308	739.022	425.848	0.800067	8.59045045296571e-06	0.000170031	SEMA3E	7	83363238	83649113	-	8424	protein_coding	semaphorin 3E [Source:HGNC Symbol;Acc:HGNC:10727]	-	679	695	805	475	444	381	3.59251	3.63318	4.27904	1.71744	2.61645	2.28471
ENSG00000132470	1839.85	1783.7	1986.68	1177.46	773.289	1309.17	1870.07	1086.64	0.782498	8.59264749166984e-06	0.000170031	ITGB4	17	75721328	75757818	+	6761	protein_coding	integrin subunit beta 4 [Source:HGNC Symbol;Acc:HGNC:6158]	-	1801	1768	1945	1688	676	1138	11.8727	11.5157	12.8818	7.60445	4.96345	8.50267
ENSG00000101958	996.031	1006.86	983.635	1476.71	1902.34	1359.79	995.509	1579.61	-0.66552	8.60335171187387e-06	0.000170031	GLRA2	X	14529298	14731812	+	3713	protein_coding	glycine receptor alpha 2 [Source:HGNC Symbol;Acc:HGNC:4327]	-	975	998	963	2117	1663	1182	11.7038	11.8366	11.6137	17.3661	22.2339	16.0811
ENSG00000109189	1166.63	998.79	1056.16	606.171	702.366	755.823	1073.86	688.12	0.644532	8.61312578592567e-06	0.000170031	USP46	4	52590972	52659335	-	8917	protein_coding	ubiquitin specific peptidase 46 [Source:HGNC Symbol;Acc:HGNC:20075]	-	1142	990	1034	869	614	657	5.70814	4.88919	5.19243	2.9683	3.4182	3.72195
ENSG00000258754	50.057	35.3107	40.8571	5.5804	10.2953	8.05291	42.0749	7.9762	2.43264	8.61424084740751e-06	0.000170031	LINC01579	15	93718542	94070820	-	6795	lincRNA	long intergenic non-protein coding RNA 1579 [Source:HGNC Symbol;Acc:HGNC:27519]	-	49	35	40	8	9	7	0.321406	0.226829	0.263597	0.0358597	0.0657507	0.0520394
ENSG00000235531	22.4746	21.1864	17.3643	55.804	83.5061	70.1754	20.3418	69.8285	-1.7727	8.62675380499651e-06	0.000170129	MSC-AS1	8	71828167	72118393	+	6284	antisense	MSC antisense RNA 1 [Source:HGNC Symbol;Acc:HGNC:48724]	-	22	21	17	80	73	61	0.156039	0.147165	0.121138	0.387757	0.576679	0.490363
ENSG00000145708	417.822	376.312	469.857	251.118	243.655	248.49	421.33	247.754	0.765423	8.71342340543858e-06	0.000171607	CRHBP	5	76952713	76981158	+	2803	protein_coding	corticotropin releasing hormone binding protein [Source:HGNC Symbol;Acc:HGNC:2356]	-	409	373	460	360	213	216	6.5035	5.86012	7.34859	3.91188	3.77228	3.89273
ENSG00000034510	17650.7	18707.6	18486.8	28940.7	27289.3	23067	18281.7	26432.3	-0.531978	8.71696828150939e-06	0.000171607	TMSB10	2	84905625	84906675	+	496	protein_coding	thymosin beta 10 [Source:HGNC Symbol;Acc:HGNC:11879]	-	17278	18543	18099	41489	23856	20051	1552.6	1646.34	1633.96	2547.75	2387.61	2042.11
ENSG00000159409	2251.54	2248.79	2534.16	4448.28	4485.31	2844.98	2344.83	3926.19	-0.744024	8.79117591068389e-06	0.000172766	CELF3	1	151702404	151716814	-	4439	protein_coding	CUGBP Elav-like family member 3 [Source:HGNC Symbol;Acc:HGNC:11967]	-	2204	2229	2481	6377	3921	2473	22.1296	22.1129	25.0271	43.756	43.849	28.1425
ENSG00000147432	0	4.03551	1.02143	16.7412	43.4689	27.61	1.68565	29.2734	-4.1029	8.79185528967628e-06	0.000172766	CHRNB3	8	42697376	42737407	+	2587	protein_coding	cholinergic receptor nicotinic beta 3 subunit [Source:HGNC Symbol;Acc:HGNC:1963]	-	0	4	1	24	38	24	0	0.0680902	0.017309	0.282567	0.72918	0.468639
ENSG00000267051	23.4961	28.2486	27.5785	2.09265	3.43176	0	26.4411	1.84147	3.82027	8.80068743944265e-06	0.000172766	AP005229.1	18	11366913	11378409	-	810	lincRNA	novel transcript	-	23	28	27	3	3	0	1.26558	1.52228	1.49262	0.112809	0.183859	0
ENSG00000225206	72.5315	84.7458	94.9928	150.671	197.898	196.721	84.09	181.763	-1.107	8.80660283868535e-06	0.000172766	MIR137HG	1	97933474	98049863	-	7172	lincRNA	MIR137 host gene [Source:HGNC Symbol;Acc:HGNC:42871]	-	71	84	93	216	173	171	0.44123	0.515775	0.580647	0.917317	1.19744	1.20443
ENSG00000230630	1235.08	925.141	930.52	507.816	735.54	516.537	1030.25	586.631	0.814441	8.81909745763837e-06	0.00017286	DNM3OS	1	172138397	172144840	-	3195	antisense	DNM3 opposite strand/antisense RNA [Source:HGNC Symbol;Acc:HGNC:41228]	-	1209	917	911	728	643	449	16.8656	12.6392	12.7678	6.94011	9.99051	7.09904
ENSG00000114251	4022.95	4136.4	3970.29	2198.68	2914.71	2886.39	4043.21	2666.59	0.601584	8.90269903227467e-06	0.000174347	WNT5A	3	55465715	55490539	-	7397	protein_coding	Wnt family member 5A [Source:HGNC Symbol;Acc:HGNC:12784]	-	3938	4100	3887	3152	2548	2509	23.7283	24.409	23.5303	12.9789	17.0998	17.1344
ENSG00000075420	3420.22	3387.81	3097.99	2135.9	2069.35	2522.86	3302.01	2242.7	0.558523	8.96529993876695e-06	0.00017542	FNDC3B	3	172039628	172401665	+	13270	protein_coding	fibronectin type III domain containing 3B [Source:HGNC Symbol;Acc:HGNC:24670]	-	3348	3358	3033	3062	1809	2193	11.2451	11.1437	10.2346	7.02814	6.7673	8.34818
ENSG00000146013	39.8413	58.5149	39.8357	96.9595	167.012	113.891	46.064	125.954	-1.445	9.04432093633932e-06	0.000176813	GFRA3	5	138252379	138274671	-	2039	protein_coding	GDNF family receptor alpha 3 [Source:HGNC Symbol;Acc:HGNC:4245]	-	39	58	39	139	146	99	0.8525	1.25266	0.856479	2.07636	3.55454	2.45269
ENSG00000091536	48.0138	45.3995	64.3499	156.251	154.429	95.4845	52.5878	135.388	-1.36858	9.07182375300452e-06	0.000177196	MYO15A	17	18108706	18179806	+	20002	protein_coding	myosin XVA [Source:HGNC Symbol;Acc:HGNC:7594]	-	47	45	63	224	135	83	0.10473	0.0990741	0.141038	0.341099	0.335049	0.209618
ENSG00000245870	31.6687	15.1332	32.6857	0.69755	1.14392	0	26.4958	0.613823	5.40126	9.19366532192151e-06	0.00017942	LINC00682	4	41872747	41882955	-	3082	lincRNA	long intergenic non-protein coding RNA 682 [Source:HGNC Symbol;Acc:HGNC:44466]	-	31	15	32	1	1	0	0.448308	0.214328	0.464929	0.00988265	0.016107	0
ENSG00000113319	525.087	553.874	510.714	781.954	957.46	775.38	529.892	838.265	-0.66058	9.25382656272208e-06	0.000180438	RASGRF2	5	80960672	81230156	+	10717	protein_coding	Ras protein specific guanine nucleotide releasing factor 2 [Source:HGNC Symbol;Acc:HGNC:9876]	-	514	549	500	1121	837	674	2.13765	2.2559	2.08913	3.18595	3.87704	3.17695
ENSG00000214018	24.5177	22.1953	28.6	2.09265	0	0	25.1043	0.69755	4.82384	9.29429112388068e-06	0.00018107	RRM2P3	X	44309314	44310476	-	1163	processed_pseudogene	ribonucleotide reductase M2 polypeptide pseudogene 3 [Source:HGNC Symbol;Acc:HGNC:10455]	-	24	22	28	3	0	0	0.919769	0.833036	1.07807	0.0785683	0	0
ENSG00000168907	53.1217	28.2486	34.7285	117.886	97.2331	105.838	38.6996	106.986	-1.47045	9.42950781915798e-06	0.000183545	PLA2G4F	15	42139034	42156636	-	6103	protein_coding	phospholipase A2 group IVF [Source:HGNC Symbol;Acc:HGNC:27396]	-	52	28	34	169	85	92	0.379758	0.202039	0.249462	0.843431	0.69139	0.761497
ENSG00000244227	44.9491	84.7458	54.1357	5.5804	18.3027	16.1058	61.2768	13.3296	2.24916	9.4630492931059e-06	0.000184038	LRRC77P	3	167864773	167924011	+	5387	transcribed_unitary_pseudogene	leucine rich repeat containing 77, pseudogene [Source:HGNC Symbol;Acc:HGNC:50536]	-	44	84	53	8	16	14	0.364043	0.686678	0.440553	0.0452323	0.147442	0.131282
ENSG00000277363	1160.5	1107.75	1385.06	2297.03	2525.77	1519.7	1217.77	2114.17	-0.796267	9.51928835623254e-06	0.000184972	SRCIN1	17	38530016	38605930	-	11658	protein_coding	SRC kinase signaling inhibitor 1 [Source:HGNC Symbol;Acc:HGNC:29506]	-	1136	1098	1356	3293	2208	1321	4.34311	4.14762	5.20841	8.60347	9.40205	5.72404
ENSG00000203972	2.04314	12.1065	0	34.18	46.9007	49.4679	4.71656	43.5162	-3.19761	9.55269322827018e-06	0.000185461	GLYATL3	6	49499958	49527047	+	1124	protein_coding	glycine-N-acyltransferase like 3 [Source:HGNC Symbol;Acc:HGNC:21349]	-	2	12	0	49	41	43	0.0793069	0.470149	0	1.32781	1.81078	1.93253
ENSG00000075275	2360.85	2123.69	1726.21	1109.1	614.285	1394.3	2070.25	1039.23	0.993937	9.57210164306412e-06	0.000185677	CELSR1	22	46360834	46537170	-	12806	protein_coding	cadherin EGF LAG seven-pass G-type receptor 1 [Source:HGNC Symbol;Acc:HGNC:1850]	-	2311	2105	1690	1590	537	1212	8.04329	7.23868	5.90939	3.78172	2.08165	4.78094
ENSG00000112759	547.562	579.096	377.928	1129.33	628.012	1393.15	501.529	1050.17	-1.06652	9.7785280084065e-06	0.000189518	SLC29A1	6	44219505	44234151	+	4408	protein_coding	solute carrier family 29 member 1 (Augustine blood group) [Source:HGNC Symbol;Acc:HGNC:11003]	-	536	574	370	1619	549	1211	5.41964	5.73444	3.75863	11.1869	6.1827	13.878
ENSG00000173698	475.03	601.291	745.642	292.273	398.084	295.657	607.321	328.671	0.888254	9.814507820787e-06	0.000190051	ADGRG2	X	18989309	19122637	-	10155	protein_coding	adhesion G protein-coupled receptor G2 [Source:HGNC Symbol;Acc:HGNC:4516]	-	465	596	730	419	348	257	2.04089	2.58456	3.21893	1.25672	1.70117	1.27843
ENSG00000196083	849.947	925.141	902.942	611.054	599.414	561.403	892.677	590.624	0.594939	9.84084242175925e-06	0.000190278	IL1RAP	3	190514051	190659750	+	11558	protein_coding	interleukin 1 receptor accessory protein [Source:HGNC Symbol;Acc:HGNC:5995]	-	832	917	884	876	524	488	3.20839	3.49388	3.42483	2.30849	2.25059	2.13285
ENSG00000133980	2.04314	6.05327	1.02143	38.3653	3.43176	109.29	3.03928	50.3622	-4.04548	9.84314736932288e-06	0.000190278	VRTN	14	74303069	74360008	+	3736	protein_coding	vertebrae development associated [Source:HGNC Symbol;Acc:HGNC:20223]	-	2	6	1	55	3	95	0.02386	0.0707237	0.0119857	0.448396	0.0398623	1.28452
ENSG00000256235	1251.42	1178.37	951.97	816.831	560.52	586.712	1127.25	654.688	0.780335	9.88077244140085e-06	0.000190842	SMIM3	5	150777946	150796734	+	2449	protein_coding	small integral membrane protein 3 [Source:HGNC Symbol;Acc:HGNC:30248]	-	1225	1168	932	1171	490	510	22.2943	21.0027	17.0411	14.5638	9.93242	10.5197
ENSG00000172667	2283.21	2256.86	2153.17	1362.32	1687.28	1486.34	2231.08	1511.98	0.56251	9.93062718637842e-06	0.00019164	ZMAT3	3	179017223	179072279	-	9646	protein_coding	zinc finger matrin-type 3 [Source:HGNC Symbol;Acc:HGNC:29983]	-	2235	2237	2108	1953	1475	1292	10.3271	10.2127	9.78572	6.16682	7.59089	6.76611
ENSG00000133477	82.7472	110.977	28.6	225.309	165.868	278.401	74.1079	223.193	-1.59024	9.98169976994889e-06	0.00019246	FAM83F	22	39994949	40043529	+	16389	protein_coding	family with sequence similarity 83 member F [Source:HGNC Symbol;Acc:HGNC:25148]	-	81	110	28	323	145	242	0.220282	0.295571	0.0765024	0.600283	0.439201	0.745911
ENSG00000075429	41.8844	41.364	64.3499	13.951	8.00744	8.05291	49.1994	10.0038	2.25953	1.00009379127328e-05	0.000192666	CACNG5	17	66835117	66885486	+	1311	protein_coding	calcium voltage-gated channel auxiliary subunit gamma 5 [Source:HGNC Symbol;Acc:HGNC:1409]	-	41	41	63	20	7	7	1.39389	1.37722	2.15183	0.464658	0.265059	0.269724
ENSG00000171033	2184.12	2408.19	2163.38	3054.57	3476.37	3179.75	2251.9	3236.9	-0.52308	1.00809771838159e-05	0.000194042	PKIA	8	78516139	78605267	+	4216	protein_coding	cAMP-dependent protein kinase inhibitor alpha [Source:HGNC Symbol;Acc:HGNC:9017]	-	2138	2387	2118	4379	3039	2764	22.6024	24.9329	22.4954	31.6359	35.7831	33.1178
ENSG00000152128	392.283	424.738	399.378	783.349	899.121	521.138	405.466	734.536	-0.858005	1.01059485389076e-05	0.000194356	TMEM163	2	134455759	134719000	-	6804	protein_coding	transmembrane protein 163 [Source:HGNC Symbol;Acc:HGNC:25380]	-	384	421	391	1123	786	453	2.51544	2.72483	2.57325	5.02715	5.73464	3.36324
ENSG00000166313	3694	3790.36	3899.81	5990.56	6289.27	4745.47	3794.72	5675.1	-0.580828	1.02075497161601e-05	0.00019608	APBB1	11	6395124	6419414	-	5244	protein_coding	amyloid beta precursor protein binding family B member 1 [Source:HGNC Symbol;Acc:HGNC:581]	-	3616	3757	3818	8588	5498	4125	30.7336	31.55	32.6019	49.881	52.0463	39.7361
ENSG00000146352	924.521	821.227	798.756	461.778	574.247	566.005	848.168	534.01	0.670755	1.0213085441375e-05	0.00019608	CLVS2	6	122995971	123072927	+	11485	protein_coding	clavesin 2 [Source:HGNC Symbol;Acc:HGNC:23046]	-	905	814	782	662	502	492	3.51208	3.12115	3.04891	1.75563	2.1698	2.164
ENSG00000121207	69.4668	71.6304	74.5642	9.06815	18.3027	29.9108	71.8871	19.0939	1.95335	1.02217675961769e-05	0.00019608	LRAT	4	154626945	154753118	+	7562	protein_coding	lecithin retinol acyltransferase [Source:HGNC Symbol;Acc:HGNC:6685]	-	68	71	73	13	16	26	0.400792	0.413469	0.43227	0.0523616	0.105034	0.173684
ENSG00000188846	5094.57	5151.33	4332.9	8256.9	6038.75	10641.3	4859.6	8312.33	-0.7744	1.02589579641578e-05	0.000196626	RPL14	3	40457292	40468587	+	8626	protein_coding	ribosomal protein L14 [Source:HGNC Symbol;Acc:HGNC:10305]	-	4987	5106	4242	11837	5279	9250	25.7678	26.0671	22.0207	41.7963	30.3801	54.1697
ENSG00000205704	52.1001	45.3995	65.3714	160.437	170.444	93.1837	54.2903	141.355	-1.38409	1.02725426707639e-05	0.000196718	LINC00634	22	41952165	41958933	+	1521	transcribed_unitary_pseudogene	long intergenic non-protein coding RNA 634 [Source:HGNC Symbol;Acc:HGNC:27930]	-	51	45	64	230	149	81	1.49447	1.30288	1.88417	4.6058	4.863	2.69017
ENSG00000134201	4.08628	9.0799	8.17142	47.4334	32.0297	42.5654	7.11254	40.6762	-2.51997	1.03712711487356e-05	0.00019844	GSTM5	1	109711780	109775428	+	6061	protein_coding	glutathione S-transferase mu 5 [Source:HGNC Symbol;Acc:HGNC:4637]	-	4	9	8	68	28	37	0.0294146	0.0653912	0.0591037	0.34172	0.22933	0.308377
ENSG00000184110	546.54	420.702	519.907	752.657	796.168	830.6	495.716	793.142	-0.677317	1.04028744599252e-05	0.000198875	EIF3C	16	28688558	28735730	+	6982	protein_coding	eukaryotic translation initiation factor 3 subunit C [Source:HGNC Symbol;Acc:HGNC:3279]	-	535	417	509	1079	696	722	3.41524	2.63013	3.26443	4.70704	4.94854	5.22374
ENSG00000185532	476.052	374.294	444.321	178.573	258.526	265.746	431.556	234.282	0.888703	1.05119765595796e-05	0.000200756	PRKG1	10	50990891	52298350	+	12831	protein_coding	protein kinase cGMP-dependent 1 [Source:HGNC Symbol;Acc:HGNC:9414]	-	466	371	435	256	226	231	1.61872	1.27331	1.51809	0.607695	0.874371	0.909443
ENSG00000128564	30261	31119.9	30402.8	64907.7	70913.8	33856.7	30594.5	56559.4	-0.886514	1.0519127558343e-05	0.000200756	VGF	7	101162509	101165593	-	2704	protein_coding	VGF nerve growth factor inducible [Source:HGNC Symbol;Acc:HGNC:12684]	-	29622	30846	29765	93051	61992	29430	488.264	502.358	492.911	1048.14	1138.09	549.804
ENSG00000177822	285.018	282.486	309.493	170.202	160.149	164.509	292.332	164.953	0.823903	1.05302218203623e-05	0.000200798	AC098864.1	4	181874438	182145249	-	5551	antisense	uncharacterized LOC90768 [Source:NCBI gene;Acc:90768]	-	279	280	303	244	140	143	2.24017	2.2213	2.44422	1.33883	1.252	1.30133
ENSG00000006047	93.9845	114.003	113.378	205.08	239.079	193.27	107.122	212.476	-0.986927	1.09380398609928e-05	0.000208285	YBX2	17	7288252	7294615	-	4618	protein_coding	Y-box binding protein 2 [Source:HGNC Symbol;Acc:HGNC:17948]	CSD	92	113	111	294	209	168	0.887935	1.07757	1.07631	1.9391	2.24667	1.83772
ENSG00000280435	115.437	100.888	143	43.2481	57.196	43.7158	119.775	48.0533	1.32398	1.09413820541131e-05	0.000208285	AC006058.4	3	44115818	44117487	-	1670	TEC	TEC	-	113	100	140	62	50	38	3.01584	2.63697	3.75388	1.13079	1.48628	1.14945
ENSG00000162512	7842.6	7959.04	8604.51	12106	12499.6	10369.8	8135.38	11658.5	-0.519173	1.10546664390167e-05	0.000210263	SDC3	1	30869467	30908761	-	7067	protein_coding	syndecan 3 [Source:HGNC Symbol;Acc:HGNC:10660]	-	7677	7889	8424	17355	10927	9014	48.4176	49.1595	53.3768	74.799	76.7562	64.4327
ENSG00000074803	60.2727	55.4883	45.9642	13.2535	9.15135	17.2562	53.9084	13.2203	2.02788	1.10955496292093e-05	0.000210862	SLC12A1	15	48178438	48304078	+	12839	protein_coding	solute carrier family 12 member 1 [Source:HGNC Symbol;Acc:HGNC:10910]	-	59	55	45	19	8	15	0.204818	0.188648	0.156946	0.0450742	0.0309319	0.0590179
ENSG00000179603	300.342	286.521	280.893	448.525	503.324	461.317	289.252	471.055	-0.702334	1.11243507800076e-05	0.000211231	GRM8	7	126438598	127253294	-	6457	protein_coding	glutamate metabotropic receptor 8 [Source:HGNC Symbol;Acc:HGNC:4600]	-	294	284	275	643	440	401	2.02938	1.93691	1.90709	3.0331	3.38275	3.13717
ENSG00000255085	4.08628	0	11.2357	34.8775	50.3324	40.2646	5.10733	41.8248	-3.03308	1.12540710400535e-05	0.000213514	AF186192.2	8	144700353	144708517	+	1680	transcribed_unprocessed_pseudogene	zinc finger protein 154 (ZNF154) pseudogene	-	4	0	11	50	44	35	0.10612	0	0.293192	0.906498	1.30014	1.0524
ENSG00000196368	521.001	497.377	549.528	825.899	1040.97	722.461	522.635	863.109	-0.723232	1.14794538992123e-05	0.000217453	NUDT11	X	51490011	51496596	-	2385	protein_coding	nudix hydrolase 11 [Source:HGNC Symbol;Acc:HGNC:18011]	-	510	493	538	1184	910	628	9.53079	9.10289	10.101	15.1206	18.9409	13.3013
ENSG00000008283	1280.03	1305.49	1312.53	2001.97	2462.86	1687.66	1299.35	2050.83	-0.658276	1.14810533105712e-05	0.000217453	CYB561	17	63432304	63446378	-	5320	protein_coding	cytochrome b561 [Source:HGNC Symbol;Acc:HGNC:2571]	-	1253	1294	1285	2870	2153	1467	10.4975	10.7113	10.8159	16.4315	20.09	13.9297
ENSG00000171224	362.658	397.498	408.571	770.095	761.85	509.634	389.576	680.527	-0.806541	1.15007492638216e-05	0.000217524	FAM241B	10	69630251	69633599	+	1349	protein_coding	family with sequence similarity 241 member B [Source:HGNC Symbol;Acc:HGNC:23519]	-	355	394	400	1104	666	443	11.7291	12.8619	13.2775	24.9266	24.5081	16.5888
ENSG00000050030	311.579	278.45	320.728	473.637	582.255	469.37	303.586	508.42	-0.742546	1.15041341548143e-05	0.000217524	NEXMIF	X	74732856	74925485	-	11869	protein_coding	neurite extension and migration factor [Source:HGNC Symbol;Acc:HGNC:29433]	-	305	276	314	679	509	408	1.14534	1.02404	1.18464	1.74246	2.12888	1.73648
ENSG00000115183	1346.43	1470.94	1272.7	874.03	705.798	991.658	1363.36	857.162	0.669285	1.16190668827195e-05	0.000219512	TANC1	2	158968671	159232659	+	14884	protein_coding	tetratricopeptide repeat, ankyrin repeat and coiled-coil containing 1 [Source:HGNC Symbol;Acc:HGNC:29364]	-	1318	1458	1246	1253	617	862	3.94678	4.31379	3.74859	2.56411	2.05785	2.92558
ENSG00000027644	64.3589	65.5771	75.5856	23.7167	13.727	23.0083	68.5072	20.1507	1.75068	1.17399223216891e-05	0.00022161	INSRR	1	156840063	156859018	-	5101	protein_coding	insulin receptor related receptor [Source:HGNC Symbol;Acc:HGNC:6093]	-	63	65	74	34	12	20	0.550468	0.56115	0.649599	0.203016	0.116781	0.198061
ENSG00000108231	513.85	522.599	519.907	338.312	331.737	307.161	518.785	325.736	0.669909	1.18434704319283e-05	0.000223377	LGI1	10	93757809	93806272	+	11108	protein_coding	leucine rich glioma inactivated 1 [Source:HGNC Symbol;Acc:HGNC:6572]	-	503	518	509	485	290	267	2.01827	2.05359	2.05188	1.32988	1.29601	1.21423
ENSG00000135205	230.875	244.149	276.807	139.51	141.846	118.493	250.61	133.283	0.908483	1.18784887337458e-05	0.000223849	CCDC146	7	77122434	77329533	+	4457	protein_coding	coiled-coil domain containing 146 [Source:HGNC Symbol;Acc:HGNC:29296]	-	226	242	271	200	124	103	2.26002	2.39108	2.72268	1.36676	1.38111	1.1674
ENSG00000169047	1991.04	1919.9	2017.32	1424.4	1320.08	1418.46	1976.09	1387.65	0.50958	1.19410360015137e-05	0.000224696	IRS1	2	226731317	226799759	-	9953	protein_coding	insulin receptor substrate 1 [Source:HGNC Symbol;Acc:HGNC:6125]	-	1949	1903	1975	2042	1154	1233	8.7278	8.41988	8.88551	6.24896	5.75572	6.25796
ENSG00000183421	82.7472	82.728	36.7714	229.494	122.399	200.172	67.4155	184.022	-1.45236	1.19434235528234e-05	0.000224696	RIPK4	21	41739369	41767106	-	4033	protein_coding	receptor interacting serine/threonine kinase 4 [Source:HGNC Symbol;Acc:HGNC:496]	-	81	82	36	329	107	174	0.895167	0.895378	0.399709	2.4847	1.31705	2.17944
ENSG00000186973	74.5747	57.5061	86.8213	22.3216	27.4541	16.1058	72.9674	21.9605	1.73058	1.21017813342706e-05	0.000227485	FAM183A	1	43145153	43156396	+	843	protein_coding	family with sequence similarity 183 member A [Source:HGNC Symbol;Acc:HGNC:34347]	-	73	57	85	32	24	14	3.8596	2.97761	4.51503	1.15619	1.41329	0.838928
ENSG00000139278	684.452	777.845	854.935	401.789	557.089	421.052	772.411	459.977	0.750563	1.21363527760551e-05	0.000227944	GLIPR1	12	75480680	75503853	+	6273	protein_coding	GLI pathogenesis related 1 [Source:HGNC Symbol;Acc:HGNC:17001]	-	670	771	837	576	487	366	4.76043	5.41253	5.97475	2.79675	3.85391	2.94734
ENSG00000111674	6670.86	7146.89	7739.36	12648.7	12564.8	8766.17	7185.7	11326.6	-0.656648	1.22588091324429e-05	0.000230052	ENO2	12	6913745	6923698	+	4281	protein_coding	enolase 2 [Source:HGNC Symbol;Acc:HGNC:3353]	-	6530	7084	7577	18133	10984	7620	67.9853	72.8709	79.254	129.012	127.369	89.9153
ENSG00000171502	219.638	147.296	212.457	97.657	94.9453	59.8216	193.13	84.1413	1.19097	1.23872439641437e-05	0.00023196	COL24A1	1	85729233	86156943	-	9568	protein_coding	collagen type XXIV alpha 1 chain [Source:HGNC Symbol;Acc:HGNC:20821]	-	215	146	208	140	83	52	1.00153	0.671974	0.973445	0.44567	0.43063	0.27454
ENSG00000177234	44.9491	38.3374	42.9	124.164	155.573	73.6266	42.0621	117.788	-1.48719	1.23889518204584e-05	0.00023196	LINC01561	10	120597949	120600124	+	2176	lincRNA	long intergenic non-protein coding RNA 1561 [Source:HGNC Symbol;Acc:HGNC:31365]	-	44	38	42	178	136	64	0.901241	0.769034	0.86429	2.49154	3.10261	1.48575
ENSG00000185633	330.989	342.01	281.914	618.029	705.798	424.503	318.304	582.777	-0.873343	1.23914041141603e-05	0.00023196	NDUFA4L2	12	57234903	57240715	-	2806	protein_coding	NDUFA4, mitochondrial complex associated like 2 [Source:HGNC Symbol;Acc:HGNC:29836]	-	324	339	276	886	617	369	5.14641	5.32026	4.40444	9.61728	10.9155	6.64298
ENSG00000110042	1576.28	1713.08	1797.71	2740.67	2512.05	2245.61	1695.69	2499.44	-0.56045	1.24532516470983e-05	0.000232923	DTX4	11	59171430	59208587	+	6072	protein_coding	deltex E3 ubiquitin ligase 4 [Source:HGNC Symbol;Acc:HGNC:29151]	-	1543	1698	1760	3929	2196	1952	11.3261	12.3148	12.9793	19.7086	17.9535	16.2395
ENSG00000112175	567.993	538.741	480.071	682.902	967.756	1281.56	528.935	977.407	-0.883531	1.25199268649713e-05	0.000233976	BMP5	6	55753645	55875564	-	3952	protein_coding	bone morphogenetic protein 5 [Source:HGNC Symbol;Acc:HGNC:1072]	-	556	534	470	979	846	1114	6.27054	5.95039	5.32537	7.54522	10.6268	14.2394
ENSG00000168389	98.0708	100.888	80.6928	204.382	179.595	180.615	93.2171	188.198	-1.01623	1.25454298973158e-05	0.000234173	MFSD2A	1	39955112	39969968	+	4007	protein_coding	major facilitator superfamily domain containing 2A [Source:HGNC Symbol;Acc:HGNC:25897]	-	96	100	79	293	157	157	1.06782	1.09901	0.88283	2.22717	1.94504	1.97927
ENSG00000065717	1295.35	1356.94	1747.66	2534.9	2903.27	1928.1	1466.65	2455.42	-0.743608	1.25512851486806e-05	0.000234173	TLE2	19	2997638	3047635	-	4038	protein_coding	transducin like enhancer of split 2 [Source:HGNC Symbol;Acc:HGNC:11838]	-	1268	1345	1711	3634	2538	1676	13.9959	14.6682	18.9737	27.411	31.2013	20.9668
ENSG00000165462	72.5315	52.4617	75.5856	25.1118	9.15135	16.1058	66.8596	16.7897	1.95466	1.2563409212571e-05	0.000234204	PHOX2A	11	72239077	72245664	-	1784	protein_coding	paired like homeobox 2A [Source:HGNC Symbol;Acc:HGNC:691]	Homeobox	71	52	74	36	8	14	1.77382	1.2836	1.8574	0.61463	0.222609	0.396421
ENSG00000175356	575.144	601.291	637.371	417.135	369.486	300.259	604.602	362.293	0.734407	1.26987973538964e-05	0.000236532	SCUBE2	11	9019498	9138114	-	7992	protein_coding	signal peptide, CUB domain and EGF like domain containing 2 [Source:HGNC Symbol;Acc:HGNC:30425]	-	563	596	624	598	323	261	3.13979	3.28406	3.49622	2.27904	2.00629	1.64972
ENSG00000165675	671.172	726.392	730.321	419.925	489.597	461.317	709.295	456.946	0.636857	1.2763030807343e-05	0.000237532	ENOX2	X	130623369	130903317	-	4279	protein_coding	ecto-NOX disulfide-thiol exchanger 2 [Source:HGNC Symbol;Acc:HGNC:2259]	-	657	720	715	602	428	401	6.84337	7.40988	7.48226	4.28509	4.96534	4.73398
ENSG00000196972	514.872	580.105	571.999	1019.12	1093.59	712.107	555.659	941.605	-0.761813	1.29461360422808e-05	0.00024074	SMIM10L2B	X	135094987	135098634	-	2737	protein_coding	small integral membrane protein 10 like 2B [Source:HGNC Symbol;Acc:HGNC:34500]	-	504	575	560	1461	956	619	8.20735	9.25154	9.16184	16.2585	17.3393	11.4246
ENSG00000233922	67.4237	26.2308	38.8142	111.608	144.134	121.944	44.1562	125.895	-1.50965	1.29580095627241e-05	0.000240762	LINC01694	21	45593654	45603056	+	6810	lincRNA	long intergenic non-protein coding RNA 1694 [Source:HGNC Symbol;Acc:HGNC:52481]	-	66	26	38	160	126	106	0.43196	0.168131	0.249865	0.715614	0.918483	0.78629
ENSG00000198743	1151.31	1168.28	1035.73	565.713	689.783	820.246	1118.44	691.914	0.69596	1.31035348481429e-05	0.000243265	SLC5A3	21	34073570	34106262	+	11576	protein_coding	solute carrier family 5 member 3 [Source:HGNC Symbol;Acc:HGNC:11038]	-	1127	1158	1014	811	603	713	4.33923	4.40525	3.92237	2.13387	2.58587	3.11139
ENSG00000141447	1226.91	1167.27	1056.16	673.136	705.798	849.007	1150.11	742.647	0.632848	1.31663185895531e-05	0.000244229	OSBPL1A	18	24162044	24397880	-	8030	protein_coding	oxysterol binding protein like 1A [Source:HGNC Symbol;Acc:HGNC:16398]	-	1201	1157	1034	965	617	738	6.66614	6.3451	5.76599	3.66031	3.81432	4.64264
ENSG00000214357	385.132	386.4	394.271	729.637	624.58	545.297	388.601	633.171	-0.707171	1.32250930251112e-05	0.000245084	NEURL1B	5	172641266	172691540	+	6424	protein_coding	neuralized E3 ubiquitin protein ligase 1B [Source:HGNC Symbol;Acc:HGNC:35422]	-	377	383	386	1046	546	474	2.61567	2.62551	2.69061	4.95944	4.21925	3.72732
ENSG00000178752	37.7981	77.6836	53.1142	14.6486	11.4392	13.805	56.1987	13.2976	2.07071	1.32342219421605e-05	0.000245084	ERFE	2	238158982	238168900	+	3572	protein_coding	erythroferrone [Source:HGNC Symbol;Acc:HGNC:26727]	-	37	77	52	21	10	12	0.461676	0.949293	0.65187	0.179066	0.138975	0.169705
ENSG00000203722	35.755	42.3729	44.9428	8.3706	10.2953	4.60166	41.0236	7.75585	2.39395	1.32558581494844e-05	0.000245282	RAET1G	6	149916878	149923121	-	1486	protein_coding	retinoic acid early transcript 1G [Source:HGNC Symbol;Acc:HGNC:16795]	-	35	42	44	12	9	4	1.04978	1.24466	1.32588	0.245962	0.300657	0.135977
ENSG00000237380	27.5824	41.364	48.0071	6.9755	6.86352	6.90249	38.9845	6.91384	2.49439	1.33098593306871e-05	0.000246079	HOXD-AS2	2	176121611	176137098	-	1429	antisense	HOXD cluster antisense RNA 2 [Source:HGNC Symbol;Acc:HGNC:43756]	-	27	41	47	10	6	6	0.842129	1.26349	1.47277	0.213144	0.208433	0.212101
ENSG00000086506	25.5393	20.1776	25.5357	71.8477	130.407	51.7687	23.7508	84.6744	-1.83084	1.33234917165896e-05	0.000246129	HBQ1	16	180453	181181	+	536	protein_coding	hemoglobin subunit theta 1 [Source:HGNC Symbol;Acc:HGNC:4833]	-	25	20	25	103	114	45	2.07885	1.64318	2.08855	5.853	10.5581	4.24103
ENSG00000116106	922.478	933.212	999.978	595.01	698.935	534.943	951.889	609.629	0.643351	1.33389470500918e-05	0.000246212	EPHA4	2	221418027	221574202	-	7554	protein_coding	EPH receptor A4 [Source:HGNC Symbol;Acc:HGNC:3388]	-	903	925	979	853	611	465	5.32792	5.39244	5.8033	3.43936	4.01524	3.10957
ENSG00000131143	3992.3	3988.1	4200.11	6055.43	5461.07	5459.87	4060.17	5658.79	-0.479267	1.33794070507205e-05	0.000246756	COX4I1	16	85798633	85807044	+	4792	protein_coding	cytochrome c oxidase subunit 4I1 [Source:HGNC Symbol;Acc:HGNC:2265]	-	3908	3953	4112	8681	4774	4746	36.3484	36.3271	38.4243	55.1771	49.4553	50.0305
ENSG00000110092	3830.89	3614.81	3934.54	2645.81	2867.81	2576.93	3793.41	2696.85	0.492372	1.34579027698322e-05	0.000248	CCND1	11	69641087	69654474	+	4830	protein_coding	cyclin D1 [Source:HGNC Symbol;Acc:HGNC:1582]	-	3750	3583	3852	3793	2507	2240	34.6044	32.6679	35.7115	23.9189	25.7665	23.4274
ENSG00000152377	3123.96	3113.4	2974.4	4236.22	4520.77	4081.68	3070.59	4279.56	-0.478889	1.35323897120195e-05	0.000249169	SPOCK1	5	136975298	137598379	-	6222	protein_coding	SPARC (osteonectin), cwcv and kazal like domains proteoglycan 1 [Source:HGNC Symbol;Acc:HGNC:11251]	-	3058	3086	2912	6073	3952	3548	21.9056	21.8417	20.9571	29.7289	31.5308	28.8056
ENSG00000172771	152.214	153.35	129.721	51.6187	83.5061	40.2646	145.095	58.4631	1.31751	1.37713024704122e-05	0.00025336	EFCAB12	3	129401321	129428651	-	7789	protein_coding	EF-hand calcium binding domain 12 [Source:HGNC Symbol;Acc:HGNC:28061]	-	149	152	127	74	73	35	0.852612	0.859375	0.730115	0.289372	0.465253	0.226992
ENSG00000164076	1019.53	949.354	1180.77	1862.46	1943.52	1341.38	1049.88	1715.79	-0.709255	1.38707624884725e-05	0.000254982	CAMKV	3	49857988	49870222	-	3900	protein_coding	CaM kinase like vesicle associated [Source:HGNC Symbol;Acc:HGNC:28788]	-	998	941	1156	2670	1699	1166	11.4055	10.6254	13.2728	20.8522	21.626	15.1028
ENSG00000168824	3715.45	3928.57	4095.92	5803.62	7234.15	5030.77	3913.32	6022.84	-0.62197	1.39878821813467e-05	0.000256924	NSG1	4	4348140	4419058	+	4355	protein_coding	neuronal vesicle trafficking associated 1 [Source:HGNC Symbol;Acc:HGNC:18790]	-	3637	3894	4010	8320	6324	4373	37.2222	39.3757	41.2312	58.189	72.0861	50.7242
ENSG00000156413	1.02157	1.00888	2.04286	17.4388	37.7493	20.7075	1.35777	25.2985	-4.21253	1.41494560786825e-05	0.00025968	FUT6	19	5830610	5839731	-	4349	protein_coding	fucosyltransferase 6 [Source:HGNC Symbol;Acc:HGNC:4017]	-	1	1	2	25	33	18	0.0102484	0.0101258	0.0205925	0.175088	0.37668	0.209077
ENSG00000082497	2073.79	2250.81	2312.51	1140.49	1731.89	1153.87	2212.37	1342.09	0.722306	1.41986141100152e-05	0.00026037	SERTAD4	1	210232799	210246631	+	5467	protein_coding	SERTA domain containing 4 [Source:HGNC Symbol;Acc:HGNC:25236]	-	2030	2231	2264	1635	1514	1003	16.5498	17.971	18.5437	9.10908	13.7475	9.26778
ENSG00000115844	7.15099	5.04439	7.14999	43.9457	16.0149	75.9274	6.44846	45.296	-2.81211	1.4374494137482e-05	0.00026338	DLX2	2	172099439	172102900	-	2970	protein_coding	distal-less homeobox 2 [Source:HGNC Symbol;Acc:HGNC:2915]	Homeobox	7	5	7	63	14	66	0.105048	0.0741369	0.105538	0.646086	0.234002	1.12256
ENSG00000168077	1950.18	1775.63	1927.43	1402.08	1215.99	1271.21	1884.41	1296.42	0.538343	1.45055034323359e-05	0.000265564	SCARA3	8	27633868	27676776	+	4031	protein_coding	scavenger receptor class A member 3 [Source:HGNC Symbol;Acc:HGNC:19000]	-	1909	1760	1887	2010	1063	1105	21.1077	19.2274	20.9618	15.1876	13.0909	13.8476
ENSG00000241859	20.4314	10.0888	18.3857	59.2918	52.6203	71.3258	16.302	61.0793	-1.90554	1.45301848774545e-05	0.0002658	ANOS2P	Y	13751656	13915824	+	2369	transcribed_unprocessed_pseudogene	anosmin 2, pseudogene [Source:HGNC Symbol;Acc:HGNC:6214]	-	20	10	18	85	46	62	0.376281	0.18589	0.340233	1.09285	0.963919	1.32206
ENSG00000010932	15.3236	25.222	21.45	54.4089	134.982	55.22	20.6652	81.5371	-1.97312	1.45989505621482e-05	0.00026684	FMO1	1	171248471	171285978	+	3602	protein_coding	flavin containing monooxygenase 1 [Source:HGNC Symbol;Acc:HGNC:3769]	-	15	25	21	78	118	48	0.185607	0.305645	0.261063	0.659564	1.62624	0.673165
ENSG00000213722	2673.45	2614	2814.03	4144.15	4553.94	3402.93	2700.5	4033.67	-0.578999	1.46177436276191e-05	0.000266967	DDAH2	6	31727038	31730617	-	2538	protein_coding	dimethylarginine dimethylaminohydrolase 2 [Source:HGNC Symbol;Acc:HGNC:2716]	-	2617	2591	2755	5941	3981	2958	45.9578	44.9569	48.607	71.2974	77.8661	58.875
ENSG00000115461	145532	131629	145727	96878.5	108135	79458.1	140963	94823.8	0.571989	1.48765368348254e-05	0.000271473	IGFBP5	2	216672105	216695525	-	6442	protein_coding	insulin like growth factor binding protein 5 [Source:HGNC Symbol;Acc:HGNC:5474]	-	142459	130471	142670	138884	94530	69069	985.635	891.896	991.702	656.655	728.445	541.61
ENSG00000166006	227.81	282.486	243.1	384.35	477.014	429.105	251.132	430.157	-0.773846	1.48919540154694e-05	0.000271534	KCNC2	12	75040077	75209868	-	6472	protein_coding	potassium voltage-gated channel subfamily C member 2 [Source:HGNC Symbol;Acc:HGNC:6234]	-	223	280	238	551	417	373	1.53572	1.9052	1.64667	2.5931	3.19849	2.91135
ENSG00000183273	39.8413	33.293	52.0928	3.48775	10.2953	9.20333	41.7423	7.66212	2.50427	1.49371735600727e-05	0.000272137	CCDC60	12	119334712	119541047	+	3440	protein_coding	coiled-coil domain containing 60 [Source:HGNC Symbol;Acc:HGNC:28610]	-	39	33	51	5	9	8	0.505305	0.422451	0.663867	0.0442708	0.129877	0.117478
ENSG00000114796	971.514	996.772	952.992	592.918	718.381	614.322	973.759	641.874	0.603095	1.50462501179317e-05	0.000273903	KLHL24	3	183635568	183684477	+	8650	protein_coding	kelch like family member 24 [Source:HGNC Symbol;Acc:HGNC:25947]	-	951	988	933	850	628	534	4.90017	5.02993	4.82986	2.99301	3.60405	3.11852
ENSG00000159423	514.872	467.111	540.335	332.034	321.441	271.498	507.439	308.324	0.715992	1.51334205968679e-05	0.000275267	ALDH4A1	1	18871430	18902781	-	3689	protein_coding	aldehyde dehydrogenase 4 family member A1 [Source:HGNC Symbol;Acc:HGNC:406]	-	504	463	529	476	281	236	6.08932	5.52705	6.4212	3.93011	3.78134	3.23167
ENSG00000117500	1186.04	1063.36	980.57	583.152	589.118	806.441	1076.66	659.571	0.708952	1.54288094102903e-05	0.000280285	TMED5	1	93149742	93180728	-	9423	protein_coding	transmembrane p24 trafficking protein 5 [Source:HGNC Symbol;Acc:HGNC:24251]	-	1161	1054	960	836	515	701	5.49149	4.92575	4.56196	2.70224	2.7131	3.75797
ENSG00000156273	1656.99	1570.82	1410.59	830.085	790.448	1189.53	1546.13	936.688	0.72436	1.54342421448207e-05	0.000280285	BACH1	21	29194071	29630751	+	7717	protein_coding	BTB domain and CNC homolog 1 [Source:HGNC Symbol;Acc:HGNC:935]	TF_bZIP	1622	1557	1381	1190	691	1034	9.36805	8.88507	8.01336	4.69683	4.44506	6.76856
[truncated: 34,364 more rows]
