# Supplementary material for: Cytoskeletal Imbalance and Axonal Vulnerability in Sporadic PSP-RS: Early Changes in a Human iPSC-Derived Neuronal Model with Altered mTOR Signaling
Source: Cells. 2026 Apr 23;15(9):754. doi: 10.3390/cells15090754 (PMC13162785; doi:10.3390/cells15090754)
Supplement: Supplementary file 1 [file cells-15-00754-s001.zip › Supplementary File S3.xlsx]

## Sheet: Sheet1
T: PG.Genes	T: PG.ProteinDescriptions	Fold Change PSP/HC	log2FoldChange	C: Student's T-test Significant PSP_HC	[1] P-UMG-Neurons-HC-1.raw.PG.Quantity	[2] P-UMG-Neurons-HC-2_20240920163930.raw.PG.Quantity	[3] P-UMG-Neurons-HC-3.raw.PG.Quantity	[4] P-UMG-Neurons-HC-4.raw.PG.Quantity	[5] P-UMG-Neurons-PSP-1.raw.PG.Quantity	[6] P-UMG-Neurons-PSP-2.raw.PG.Quantity	[7] P-UMG-Neurons-PSP-3.raw.PG.Quantity	[8] P-UMG-Neurons-PSP-4.raw.PG.Quantity	HC1	HC2	HC3	HC4	PSP1	PSP2	PSP3	PSP4	Mediana HC	Mediana PSP	Fold Change PSP/HC	C: Student's T-test Significant PSP_HC	C: Student's T-test significant	N: -Log Student's T-test p-value PSP_HC	N: Student's T-test q-value PSP_HC	N: Student's T-test Difference PSP_HC	N: Student's T-test Test statistic PSP_HC	T: PG.ProteinGroups	T: PG.ProteinAccessions	T: PG.UniProtIds	T: PG.ProteinNames	T: PG.FastaHeaders
EPHA2	Ephrin type-A receptor 2	1647.85	10.6864	+	9.63393	0.331829	0.240964	0.657537	11.0835	11.2896	11.3376	10.7607	794.515	1.25861	1.18178	1.57739	2170.03	2503.27	2587.96	1734.98	1.418	2336.65	1647.85	+	PSP_HC	1.96253	0.00130303	8.40178	3.34544	P29317	P29317	P29317	EPHA2_HUMAN	>sp|P29317|EPHA2_HUMAN Ephrin type-A receptor 2 OS=Homo sapiens OX=9606 GN=EPHA2 PE=1 SV=2
SLC18A3	Vesicular acetylcholine transporter	1316.77	10.3628	+	10.7043	0.550087	0.204277	0.181675	11.6644	10.8622	10.4456	10.629	1668.46	1.46417	1.15211	1.1342	3245.89	1861.44	1394.57	1583.61	1.30814	1722.52	1316.77	+	PSP_HC	1.65179	0.00492929	7.99021	2.84018	Q16572	Q16572	Q16572	VACHT_HUMAN	>sp|Q16572|VACHT_HUMAN Vesicular acetylcholine transporter OS=Homo sapiens OX=9606 GN=SLC18A3 PE=1 SV=2
PBX3	Pre-B-cell leukemia transcription factor 3	991.21	9.95305	+	0.322424	0.606095	0.523745	0.69136	10.6365	10.3901	9.68683	10.9572	1.25043	1.52213	1.43768	1.61481	1591.86	1341.94	824.188	1988.13	1.47991	1466.9	991.21	+	PSP_HC	7.45145	0	9.88174	20.5371	P40426	P40426	P40426	PBX3_HUMAN	>sp|P40426|PBX3_HUMAN Pre-B-cell leukemia transcription factor 3 OS=Homo sapiens OX=9606 GN=PBX3 PE=1 SV=1
UNC5B	Netrin receptor UNC5B	584.336	9.19065	+	9.76091	0.537395	0.524515	0.62279	10.1701	9.5945	9.92892	9.37618	867.614	1.45135	1.43845	1.53985	1152.14	773.094	974.771	664.525	1.4956	873.933	584.336	+	PSP_HC	1.61625	0.00490261	6.90603	2.75508	Q8IZJ1	Q8IZJ1	Q8IZJ1	UNC5B_HUMAN	>sp|Q8IZJ1|UNC5B_HUMAN Netrin receptor UNC5B OS=Homo sapiens OX=9606 GN=UNC5B PE=1 SV=2
BHMT	Betaine--homocysteine S-methyltransferase 1	377.866	8.56173	+	0.189244	0.941504	0.420326	0.802058	10.7616	7.00424	10.017	0.892439	1.14017	1.92053	1.33823	1.74359	1736.06	128.377	1036.14	1.85631	1.54091	582.257	377.866	+	PSP_HC	1.5766	0.00561625	6.58053	2.68496	Q93088	Q93088	Q93088	BHMT1_HUMAN	>sp|Q93088|BHMT1_HUMAN Betaine--homocysteine S-methyltransferase 1 OS=Homo sapiens OX=9606 GN=BHMT PE=1 SV=2
PRODH	Proline dehydrogenase 1, mitochondrial	348.559	8.44526	+	0.0881255	6.92688	0.191897	0.405391	8.98958	8.7346	8.3585	8.76098	1.06299	121.674	1.14226	1.32445	508.315	425.968	328.216	433.828	1.23336	429.898	348.559	+	PSP_HC	2.17218	0.00100457	6.80784	3.61928	O43272	O43272	O43272	PROD_HUMAN	>sp|O43272|PROD_HUMAN Proline dehydrogenase 1, mitochondrial OS=Homo sapiens OX=9606 GN=PRODH PE=1 SV=3
RASSF5	Ras association domain-containing protein 5	167.508	7.38809	+	0.311264	0.890043	6.7028	0.711046	8.20621	8.17645	8.30828	7.35369	1.24079	1.85323	104.17	1.63699	295.335	289.306	316.987	163.562	1.74511	292.32	167.508	+	PSP_HC	2.0527	0.00110506	5.85737	3.37188	Q8WWW0	Q8WWW0	Q8WWW0	RASF5_HUMAN	>sp|Q8WWW0|RASF5_HUMAN Ras association domain-containing protein 5 OS=Homo sapiens OX=9606 GN=RASSF5 PE=1 SV=1
CLMN	Calmin	96.0845	6.58623	+	10.8089	2.89804	6.39458	3.08309	12.8431	11.1358	12.6714	11.2135	1793.92	7.45413	84.1318	8.47428	7347.82	2250.14	6523.36	2374.65	46.3031	4449.01	96.0845	+	PSP_HC	1.74723	0.00443575	6.16982	2.92437	Q96JQ2	Q96JQ2	Q96JQ2	CLMN_HUMAN	>sp|Q96JQ2|CLMN_HUMAN Calmin OS=Homo sapiens OX=9606 GN=CLMN PE=1 SV=1
PDE1C	Calcium/calmodulin-dependent 3',5'-cyclic nucleotide phosphodiesterase 1C	67.9063	6.08547	+	10.1729	2.1277	6.69367	2.63775	11.7201	12.1145	11.9937	11.311	1154.38	4.3702	103.513	6.2236	3373.66	4434.33	4078.15	2540.68	54.8684	3725.91	67.9063	+	PSP_HC	1.81836	0.00419692	6.37683	3.04127	Q14123	Q14123	Q14123	PDE1C_HUMAN	>sp|Q14123|PDE1C_HUMAN Calcium/calmodulin-dependent 3',5'-cyclic nucleotide phosphodiesterase 1C OS=Homo sapiens OX=9606 GN=PDE1C PE=1 SV=1
MT2A	Metallothionein-2	56.786	5.82746	+	9.7386	0.582643	7.14685	0.672929	12.1636	12.0029	11.9779	11.3974	854.301	1.49759	141.715	1.59431	4587.84	4104.24	4033.73	2697.49	71.6547	4068.99	56.786	+	PSP_HC	1.71053	0.00436264	7.35019	2.9129	P02795	P02795	P02795	MT2_HUMAN	>sp|P02795|MT2_HUMAN Metallothionein-2 OS=Homo sapiens OX=9606 GN=MT2A PE=1 SV=1
SLC35A2	UDP-galactose translocator	36.6453	5.19556	+	3.85706	0.613255	6.54575	0.686722	10.5644	8.02568	8.36372	7.81688	14.4907	1.52971	93.4259	1.60962	1514.26	260.598	329.405	225.484	8.05018	295.001	36.6453	+	PSP_HC	1.99606	0.00177122	5.76698	3.27904	P78381	P78381	P78381	S35A2_HUMAN	>sp|P78381|S35A2_HUMAN UDP-galactose translocator OS=Homo sapiens OX=9606 GN=SLC35A2 PE=1 SV=1
DFFB	DNA fragmentation factor subunit beta	35.2807	5.14081	+	0.334336	0.945002	0.414302	0.759676	0.0597329	6.71287	7.52137	0.888388	1.2608	1.92519	1.33265	1.69311	1.04227	104.9	183.721	1.85111	1.51288	53.3755	35.2807	+	PSP_HC	0.819268	0.0498524	3.18226	1.48874	O76075	O76075	O76075	DFFB_HUMAN	>sp|O76075|DFFB_HUMAN DNA fragmentation factor subunit beta OS=Homo sapiens OX=9606 GN=DFFB PE=1 SV=1
HP	Haptoglobin	28.6208	4.83899	+	11.386	10.0962	11.7435	12.1159	16.1775	16.6185	16.1004	16.8038	2676.26	1094.61	3428.83	4438.63	74116.1	100616	70259.2	114406	3052.54	87366.1	28.6208	+	PSP_HC	4.43012	0	5.08967	7.58574	P00738	P00738	P00738	HPT_HUMAN	>sp|P00738|HPT_HUMAN Haptoglobin OS=Homo sapiens OX=9606 GN=HP PE=1 SV=1
POP1	Ribonucleases P/MRP protein subunit POP1	26.2156	4.71236	+	7.8012	1.05426	0.972094	7.11088	10.5668	11.0777	11.4909	10.3389	223.046	2.07665	1.96169	138.226	1516.78	2161.32	2878.1	1295.15	70.1511	1839.05	26.2156	+	PSP_HC	1.90392	0.00294521	6.63394	3.18458	Q99575	Q99575	Q99575	POP1_HUMAN	>sp|Q99575|POP1_HUMAN Ribonucleases P/MRP protein subunit POP1 OS=Homo sapiens OX=9606 GN=POP1 PE=1 SV=2
GDPD2	Glycerophosphoinositol inositolphosphodiesterase GDPD2	23.0914	4.52929	+	7.48389	7.63629	8.39639	7.19064	12.3092	12.0623	12.1199	12.0576	179.009	198.954	336.95	146.083	5075.03	4276.75	4450.96	4262.84	188.982	4363.85	23.0914	+	PSP_HC	5.56338	0	4.46046	9.618	Q9HCC8	Q9HCC8	Q9HCC8	GDPD2_HUMAN	>sp|Q9HCC8|GDPD2_HUMAN Glycerophosphoinositol inositolphosphodiesterase GDPD2 OS=Homo sapiens OX=9606 GN=GDPD2 PE=2 SV=1
ACP3	Prostatic acid phosphatase	22.6506	4.50148	+	11.9783	4.89427	6.99509	7.29077	12.0889	11.0222	12.4134	8.21623	4034.85	29.7387	127.565	156.582	4356.34	2079.76	5455.14	297.394	142.073	3218.05	22.6506	+	PSP_HC	0.898238	0.0410208	3.14557	1.59427	P15309	P15309	P15309	PPAP_HUMAN	>sp|P15309|PPAP_HUMAN Prostatic acid phosphatase OS=Homo sapiens OX=9606 GN=ACP3 PE=1 SV=3
SERPINB2	Plasminogen activator inhibitor 2	20.8301	4.3806	+	11.2636	11.7465	11.5934	11.8198	16.0298	15.975	16.075	16.2688	2458.56	3435.97	3090.02	3615.05	66903.8	64410.1	69033.1	78958.1	3262.99	67968.4	20.8301	+	PSP_HC	7.22775	0	4.48133	13.2195	P05120	P05120	P05120	PAI2_HUMAN	>sp|P05120|PAI2_HUMAN Plasminogen activator inhibitor 2 OS=Homo sapiens OX=9606 GN=SERPINB2 PE=1 SV=2
IL13RA2	Interleukin-13 receptor subunit alpha-2	14.1766	3.82544	+	10.2257	7.12444	6.97983	7.29782	11.2025	9.26732	10.9281	11.1423	1197.41	139.531	126.223	157.349	2356.61	616.228	1948.43	2260.3	148.44	2104.37	14.1766	+	PSP_HC	1.63403	0.00808429	2.72811	2.4764	Q14627	Q14627	Q14627	I13R2_HUMAN	>sp|Q14627|I13R2_HUMAN Interleukin-13 receptor subunit alpha-2 OS=Homo sapiens OX=9606 GN=IL13RA2 PE=1 SV=1
TINAGL1	Tubulointerstitial nephritis antigen-like	13.005	3.70099	+	12.8266	8.23958	9.58373	7.74856	13.5221	11.7551	13.3517	11.6677	7264.26	302.246	767.344	215.055	11764.1	3456.51	10453.5	3253.33	534.795	6955.01	13.005	+	PSP_HC	1.26369	0.0188221	2.97454	2.05446	Q9GZM7	Q9GZM7	Q9GZM7	TINAL_HUMAN	>sp|Q9GZM7|TINAL_HUMAN Tubulointerstitial nephritis antigen-like OS=Homo sapiens OX=9606 GN=TINAGL1 PE=1 SV=1
ITGB3	Integrin beta-3	12.4709	3.6405	+	0.326422	0.590802	8.86264	8.00172	10.6115	10.6888	10.5773	11.1415	1.2539	1.50608	465.501	256.305	1564.52	1650.63	1527.86	2259.05	128.906	1607.57	12.4709	+	PSP_HC	1.465	0.00740157	6.30938	2.51088	P05106	P05106	P05106	ITB3_HUMAN	>sp|P05106|ITB3_HUMAN Integrin beta-3 OS=Homo sapiens OX=9606 GN=ITGB3 PE=1 SV=2
NOS1	Nitric oxide synthase, brain	11.1123	3.47409	+	10.2059	5.79311	6.89646	5.44739	9.91298	9.74898	9.93072	10.1368	1181.09	55.4498	119.136	43.6343	964.061	860.469	975.988	1125.85	87.2927	970.024	11.1123	+	PSP_HC	1.40054	0.0141443	2.84667	2.21035	P29475	P29475	P29475	NOS1_HUMAN	>sp|P29475|NOS1_HUMAN Nitric oxide synthase, brain OS=Homo sapiens OX=9606 GN=NOS1 PE=1 SV=2
ATP5F1EP2	ATP synthase subunit epsilon-like protein, mitochondrial	11.0339	3.46387	+	7.94515	0.33965	10.4706	11.5745	13.1469	13.1839	13.2051	13.0321	246.45	1.26545	1418.94	3049.8	9070.08	9305.71	9443.46	8376.32	832.696	9187.89	11.0339	+	PSP_HC	1.15209	0.0194994	5.55949	2.03552	Q5VTU8	Q5VTU8	Q5VTU8	AT5EL_HUMAN	>sp|Q5VTU8|AT5EL_HUMAN ATP synthase subunit epsilon-like protein, mitochondrial OS=Homo sapiens OX=9606 GN=ATP5F1EP2 PE=1 SV=1
HMGXB4	HMG domain-containing protein 4	10.6224	3.40904	+	5.97683	0.944354	6.96566	0.801733	8.67901	8.97083	8.1271	7.74663	62.9804	1.92433	124.989	1.74319	409.866	501.752	279.577	214.767	32.4523	344.722	10.6224	+	PSP_HC	1.53525	0.00676861	4.70875	2.54275	Q9UGU5	Q9UGU5	Q9UGU5	HMGX4_HUMAN	>sp|Q9UGU5|HMGX4_HUMAN HMG domain-containing protein 4 OS=Homo sapiens OX=9606 GN=HMGXB4 PE=1 SV=2
RPL7L1	60S ribosomal protein L7-like 1	10.3707	3.37445	+	0.269347	0.841101	9.57023	7.22928	8.35292	10.2851	10.6902	8.10458	1.20526	1.79142	760.197	150.048	326.949	1247.74	1652.23	275.246	75.9197	787.344	10.3707	+	PSP_HC	1.04973	0.0261389	4.88072	1.87052	Q6DKI1	Q6DKI1	Q6DKI1	RL7L_HUMAN	>sp|Q6DKI1|RL7L_HUMAN 60S ribosomal protein L7-like 1 OS=Homo sapiens OX=9606 GN=RPL7L1 PE=1 SV=2
GSTT1	Glutathione S-transferase theta-1	9.87792	3.30421	+	11.7248	9.80885	9.54384	8.61838	12.9776	13.0202	12.9956	12.9286	3384.67	896.929	746.418	392.999	8065.79	8307.51	8167.05	7796.44	821.674	8116.42	9.87792	+	PSP_HC	2.47081	0.000982143	3.05651	3.58512	P30711	P30711	P30711	GSTT1_HUMAN	>sp|P30711|GSTT1_HUMAN Glutathione S-transferase theta-1 OS=Homo sapiens OX=9606 GN=GSTT1 PE=1 SV=4
HPS5	Hermansky-Pudlak syndrome 5 protein	9.7078	3.27914	+	7.67782	6.98647	2.33379	0.733191	9.57091	9.48956	9.13207	6.67526	204.764	126.805	5.04128	1.66231	760.556	718.857	561.083	102.201	65.9232	639.97	9.7078	+	PSP_HC	1.22768	0.0173854	4.28413	2.09579	Q9UPZ3	Q9UPZ3	Q9UPZ3	HPS5_HUMAN	>sp|Q9UPZ3|HPS5_HUMAN Hermansky-Pudlak syndrome 5 protein OS=Homo sapiens OX=9606 GN=HPS5 PE=1 SV=2
CLIC6	Chloride intracellular channel protein 6	9.43939	3.23869	+	11.8093	11.8248	11.1152	11.015	14.7862	14.366	14.697	14.8677	3588.84	3627.6	2218.24	2069.4	28254.6	21115.3	26560.6	29896.7	2903.54	27407.6	9.43939	+	PSP_HC	4.94364	0	3.23817	7.28886	Q96NY7	Q96NY7	Q96NY7	CLIC6_HUMAN	>sp|Q96NY7|CLIC6_HUMAN Chloride intracellular channel protein 6 OS=Homo sapiens OX=9606 GN=CLIC6 PE=2 SV=3
TRPV2	Transient receptor potential cation channel subfamily V member 2	8.9741	3.16577	+	11.0651	10.1347	11.0555	10.2616	13.7578	13.9591	14.0235	13.7926	2142.53	1124.21	2128.32	1227.58	13851.9	15926	16653.1	14190.1	1677.95	15058.1	8.9741	+	PSP_HC	4.81468	0	3.25402	7.10002	Q9Y5S1	Q9Y5S1	Q9Y5S1	TRPV2_HUMAN	>sp|Q9Y5S1|TRPV2_HUMAN Transient receptor potential cation channel subfamily V member 2 OS=Homo sapiens OX=9606 GN=TRPV2 PE=1 SV=1
CAPS	Calcyphosin	8.768	3.13225	+	11.9335	12.7163	12.6335	12.4974	15.7017	15.3882	15.6969	15.9798	3911.48	6729.58	6354.22	5782.19	53294.5	42885.4	53117.5	64624.8	6068.21	53206	8.768	+	PSP_HC	5.28793	0	3.24647	7.84473	Q13938	Q13938	Q13938	CAYP1_HUMAN	>sp|Q13938|CAYP1_HUMAN Calcyphosin OS=Homo sapiens OX=9606 GN=CAPS PE=1 SV=2
OSBPL5	Oxysterol-binding protein-related protein 5	8.1212	3.02169	+	7.75815	10.7623	3.74143	9.04968	11.5644	9.06731	11.5667	11.8146	216.489	1736.9	13.3747	529.938	3028.53	536.454	3033.36	3602.04	373.214	3030.94	8.1212	+	PSP_HC	1.00363	0.031514	3.17538	1.73607	Q9H0X9	Q9H0X9	Q9H0X9	OSBL5_HUMAN	>sp|Q9H0X9|OSBL5_HUMAN Oxysterol-binding protein-related protein 5 OS=Homo sapiens OX=9606 GN=OSBPL5 PE=1 SV=1
CDKN2A	Cyclin-dependent kinase inhibitor 2A	7.9266	2.9867	+	-1.74136	-1.69478	5.41131	8.39622	7.50034	7.30872	7.3103	7.62647	0.299088	0.308902	42.5566	336.91	181.062	158.542	158.716	197.604	21.4327	169.889	7.9266	+	PSP_HC	0.967605	0.0304481	4.84361	1.75265	P42771	P42771	P42771	CDN2A_HUMAN	>sp|P42771|CDN2A_HUMAN Cyclin-dependent kinase inhibitor 2A OS=Homo sapiens OX=9606 GN=CDKN2A PE=1 SV=2
CA2	Carbonic anhydrase 2	7.63538	2.9327	+	15.1865	13.5231	13.0814	13.2616	16.4732	15.8914	16.3057	16.3558	37290	11772.2	8667.5	9820.63	90976.1	60783.8	81003.7	83866.1	10796.4	82434.9	7.63538	+	PSP_HC	2.60744	0.000969163	2.49339	3.56522	P00918	P00918	P00918	CAH2_HUMAN	>sp|P00918|CAH2_HUMAN Carbonic anhydrase 2 OS=Homo sapiens OX=9606 GN=CA2 PE=1 SV=2
BMP1	Bone morphogenetic protein 1	7.45717	2.89863	+	7.44713	0.133541	0.54198	9.29694	8.86076	9.55393	9.13062	9.60256	174.506	1.09698	1.45597	629.01	464.895	751.657	560.519	777.425	87.9808	656.088	7.45717	+	PSP_HC	1.08931	0.0235366	4.93207	1.92811	P13497	P13497	P13497	BMP1_HUMAN	>sp|P13497|BMP1_HUMAN Bone morphogenetic protein 1 OS=Homo sapiens OX=9606 GN=BMP1 PE=1 SV=2
MEIS1;MEIS2	Homeobox protein Meis1;Homeobox protein Meis2	7.43715	2.89475	+	9.01015	8.58404	9.60068	9.25387	12.3119	12.2247	11.8093	11.0052	515.615	383.755	776.413	610.51	5084.53	4786.32	3588.84	2055.4	563.062	4187.58	7.43715	+	PSP_HC	3.51322	0	2.72559	4.80688	O00470;O14770	O00470;O14770	O00470;O14770	MEIS1_HUMAN;MEIS2_HUMAN	>sp|O00470|MEIS1_HUMAN Homeobox protein Meis1 OS=Homo sapiens OX=9606 GN=MEIS1 PE=1 SV=1;>sp|O14770|MEIS2_HUMAN Homeobox protein Meis2 OS=Homo sapiens OX=9606 GN=MEIS2 PE=1 SV=2
NPTX2	Neuronal pentraxin-2	7.33693	2.87518	+	10.9773	8.38383	9.05386	9.15555	11.9359	11.4942	12.1069	12.0243	2016.03	334.029	531.476	570.289	3918	2884.69	4411.03	4165.58	550.882	4041.79	7.33693	+	PSP_HC	2.32518	0.00238298	2.4977	3.2361	P47972	P47972	P47972	NPTX2_HUMAN	>sp|P47972|NPTX2_HUMAN Neuronal pentraxin-2 OS=Homo sapiens OX=9606 GN=NPTX2 PE=1 SV=2
RBPMS	RNA-binding protein with multiple splicing	6.63795	2.73074	+	12.1134	9.94423	5.3912	2.17247	11.6894	11.8903	11.7795	10.8813	4430.95	985.171	41.9675	4.50795	3302.63	3796.09	3515.47	1886.24	513.569	3409.05	6.63795	+	PSP_HC	0.942411	0.0338043	4.15477	1.69664	Q93062	Q93062	Q93062	RBPMS_HUMAN	>sp|Q93062|RBPMS_HUMAN RNA-binding protein with multiple splicing OS=Homo sapiens OX=9606 GN=RBPMS PE=1 SV=1
SYT2	Synaptotagmin-2	6.15854	2.62259	+	11.6492	11.5964	11.6197	11.6447	14.3203	14.1159	14.2384	14.2711	3211.87	3096.45	3146.87	3201.87	20456.9	17754.5	19327.9	19771	3174.37	19549.5	6.15854	+	PSP_HC	8.73907	0	2.60895	10.6389	Q8N9I0	Q8N9I0	Q8N9I0	SYT2_HUMAN	>sp|Q8N9I0|SYT2_HUMAN Synaptotagmin-2 OS=Homo sapiens OX=9606 GN=SYT2 PE=1 SV=2
PCP4	Calmodulin regulator protein PCP4	6.10106	2.60906	+	11.7219	11.4589	11.4774	11.9304	14.2293	14.1237	14.1983	14.371	3377.87	2814.96	2851.29	3903.09	19206.4	17850.8	18798.1	21188.6	3114.58	19002.3	6.10106	+	PSP_HC	6.11485	0	2.58343	7.99233	P48539	P48539	P48539	PCP4_HUMAN	>sp|P48539|PCP4_HUMAN Calmodulin regulator protein PCP4 OS=Homo sapiens OX=9606 GN=PCP4 PE=1 SV=3
P2RX3	P2X purinoceptor 3	5.79425	2.53462	+	12.7681	12.8146	12.196	12.4986	15.2465	14.8388	15.0982	15.3616	6975.59	7204.09	4692.04	5787	38873.5	29303.8	35076.1	42102	6381.3	36974.8	5.79425	+	PSP_HC	5.10235	0	2.56691	6.72183	P56373	P56373	P56373	P2RX3_HUMAN	>sp|P56373|P2RX3_HUMAN P2X purinoceptor 3 OS=Homo sapiens OX=9606 GN=P2RX3 PE=1 SV=2
PDE8A	High affinity cAMP-specific and IBMX-insensitive 3',5'-cyclic phosphodiesterase 8A	5.3706	2.42508	+	0.601796	7.19637	6.2706	0.703685	7.4614	6.46499	8.28796	7.94917	1.5176	146.664	77.2038	1.62866	176.24	88.3397	312.554	247.137	39.4162	211.689	5.3706	+	PSP_HC	1.11008	0.0239349	3.84777	1.91465	O60658	O60658	O60658	PDE8A_HUMAN	>sp|O60658|PDE8A_HUMAN High affinity cAMP-specific and IBMX-insensitive 3',5'-cyclic phosphodiesterase 8A OS=Homo sapiens OX=9606 GN=PDE8A PE=1 SV=2
TFPI2	Tissue factor pathway inhibitor 2	5.31819	2.41094	+	13.9778	12.9355	13.2037	12.3419	16.0653	15.2879	15.6615	15.1837	16133.8	7833.82	9434.3	5191.37	68570.5	40005.2	51830	37217.7	8634.06	45917.6	5.31819	+	PSP_HC	3.08318	0	2.43486	4.09904	P48307	P48307	P48307	TFPI2_HUMAN	>sp|P48307|TFPI2_HUMAN Tissue factor pathway inhibitor 2 OS=Homo sapiens OX=9606 GN=TFPI2 PE=1 SV=1
SVEP1	Sushi, von Willebrand factor type A, EGF and pentraxin domain-containing protein 1	5.09252	2.34838	+	8.34328	0.475932	8.53069	0.77761	10.2019	8.67564	10.0807	9.17922	324.771	1.39082	369.823	1.71429	1177.82	408.91	1082.91	579.723	163.243	831.317	5.09252	+	PSP_HC	1.14768	0.0199186	5.00247	2.01284	Q4LDE5	Q4LDE5	Q4LDE5	SVEP1_HUMAN	>sp|Q4LDE5|SVEP1_HUMAN Sushi, von Willebrand factor type A, EGF and pentraxin domain-containing protein 1 OS=Homo sapiens OX=9606 GN=SVEP1 PE=1 SV=3
C4A	Complement C4-A	4.94847	2.30698	+	8.93949	9.7439	10.0826	9.71086	12.0295	12.0394	11.9563	12.3746	490.97	857.445	1084.34	838.031	4180.62	4209.4	3973.79	5310.38	847.738	4195.01	4.94847	+	PSP_HC	4.12987	0	2.48072	5.40366	P0C0L4	P0C0L4	P0C0L4	CO4A_HUMAN	>sp|P0C0L4|CO4A_HUMAN Complement C4-A OS=Homo sapiens OX=9606 GN=C4A PE=1 SV=2
CDAN1	Codanin-1	4.8338	2.27316	+	6.80638	0.912639	7.0436	7.53473	9.15392	8.54926	9.55445	9.2505	111.924	1.88249	131.927	185.43	569.645	374.614	751.928	609.085	121.926	589.365	4.8338	+	PSP_HC	1.18717	0.0201704	3.5527	2.00103	Q8IWY9	Q8IWY9	Q8IWY9	CDAN1_HUMAN	>sp|Q8IWY9|CDAN1_HUMAN Codanin-1 OS=Homo sapiens OX=9606 GN=CDAN1 PE=1 SV=4
PAPPA	Pappalysin-1	4.72909	2.24156	+	12.7897	10.5222	12.6429	10.3528	14.3208	14.1716	14.1944	13.8675	7080.82	1470.61	6395.76	1307.69	20464	18453.4	18747.4	14946.3	3933.19	18600.4	4.72909	+	PSP_HC	2.06967	0.00442651	2.56169	2.95674	Q13219	Q13219	Q13219	PAPP1_HUMAN	>sp|Q13219|PAPP1_HUMAN Pappalysin-1 OS=Homo sapiens OX=9606 GN=PAPPA PE=1 SV=3
MAOB	Amine oxidase [flavin-containing] B	4.48527	2.16519	+	13.3247	13.5475	13.3063	13.6235	15.6879	15.4849	15.5183	15.7024	10259.7	11973	10129.7	12620.7	52787.2	45858.5	46932.5	53320.4	11116.4	49859.8	4.48527	+	PSP_HC	6.24304	0	2.14788	7.22005	P27338	P27338	P27338	AOFB_HUMAN	>sp|P27338|AOFB_HUMAN Amine oxidase [flavin-containing] B OS=Homo sapiens OX=9606 GN=MAOB PE=1 SV=3
MYL9	Myosin regulatory light polypeptide 9	4.48389	2.16475	+	12.5186	11.2906	11.1762	10.4873	13.309	13.376	13.547	13.4222	5867.78	2505.01	2314.04	1435.46	10148.6	10631.1	11968.9	10977	2409.53	10804.1	4.48389	+	PSP_HC	2.52593	0.00205839	2.04536	3.27003	P24844	P24844	P24844	MYL9_HUMAN	>sp|P24844|MYL9_HUMAN Myosin regulatory light polypeptide 9 OS=Homo sapiens OX=9606 GN=MYL9 PE=1 SV=4
NTN1	Netrin-1	4.46019	2.1571	+	12.3973	12.331	12.7568	12.225	13.9851	14.4133	14.6224	14.6941	5394.6	5152.3	6921.17	4787.31	16215.7	21819	25222.1	26507.3	5273.45	23520.6	4.46019	+	PSP_HC	4.27887	0	2.00119	5.04357	O95631	O95631	O95631	NET1_HUMAN	>sp|O95631|NET1_HUMAN Netrin-1 OS=Homo sapiens OX=9606 GN=NTN1 PE=1 SV=2
CP	Ceruloplasmin	4.41472	2.14232	+	12.0931	11.3592	11.3532	11.381	13.5738	13.2579	13.4484	13.8874	4369.04	2627	2616.1	2667	12193.3	9795.48	11178.2	15153.9	2647	11685.7	4.41472	+	PSP_HC	3.93973	0	1.99525	4.69293	P00450	P00450	P00450	CERU_HUMAN	>sp|P00450|CERU_HUMAN Ceruloplasmin OS=Homo sapiens OX=9606 GN=CP PE=1 SV=1
RXRB	Retinoic acid receptor RXR-beta	4.34976	2.12094	+	9.08915	9.03989	11.6904	10.6539	12.1299	12.2572	12.4879	11.5701	544.637	526.354	3304.92	1611.18	4481.92	4895.36	5744.24	3040.52	1077.91	4688.64	4.34976	+	PSP_HC	1.59762	0.0124825	1.99292	2.28257	P28702	P28702	P28702	RXRB_HUMAN	>sp|P28702|RXRB_HUMAN Retinoic acid receptor RXR-beta OS=Homo sapiens OX=9606 GN=RXRB PE=1 SV=2
HRH1	Histamine H1 receptor	4.33169	2.11493	+	0.346715	9.7444	0.543444	12.6036	10.5852	10.9192	10.8389	10.8843	1.27166	857.742	1.45745	6223.89	1536.25	1936.45	1831.61	1890.17	429.6	1860.89	4.33169	+	PSP_HC	0.785021	0.0496011	4.99737	1.49049	P35367	P35367	P35367	HRH1_HUMAN	>sp|P35367|HRH1_HUMAN Histamine H1 receptor OS=Homo sapiens OX=9606 GN=HRH1 PE=1 SV=1
HPD	4-hydroxyphenylpyruvate dioxygenase	4.27307	2.09527	+	11.1275	10.0263	9.78014	10.0449	12.2188	12.0373	12.2517	11.9908	2237.23	1042.84	879.256	1056.37	4766.78	4203.28	4876.74	4069.96	1049.6	4485.03	4.27307	+	PSP_HC	3.05991	0.00107843	1.87992	3.70566	P32754	P32754	P32754	HPPD_HUMAN	>sp|P32754|HPPD_HUMAN 4-hydroxyphenylpyruvate dioxygenase OS=Homo sapiens OX=9606 GN=HPD PE=1 SV=2
LPL	Lipoprotein lipase	4.27202	2.09492	+	8.88002	9.8388	7.18638	10.536	11.6775	11.3714	11.225	12.1568	471.143	915.744	145.652	1484.75	3275.5	2649.31	2393.66	4566.27	693.443	2962.4	4.27202	+	PSP_HC	1.79097	0.00637288	2.49737	2.61715	P06858	P06858	P06858	LIPL_HUMAN	>sp|P06858|LIPL_HUMAN Lipoprotein lipase OS=Homo sapiens OX=9606 GN=LPL PE=1 SV=1
B4GALT7	Beta-1,4-galactosyltransferase 7	4.16727	2.0591	+	13.2378	8.46118	10.9073	10.3295	12.7413	12.6703	12.8305	12.0471	9659.95	352.427	1920.54	1286.74	6847.21	6518.39	7283.92	4231.93	1603.64	6682.8	4.16727	+	PSP_HC	0.936489	0.0455658	1.83837	1.53151	Q9UBV7	Q9UBV7	Q9UBV7	B4GT7_HUMAN	>sp|Q9UBV7|B4GT7_HUMAN Beta-1,4-galactosyltransferase 7 OS=Homo sapiens OX=9606 GN=B4GALT7 PE=1 SV=1
CASP2	Caspase-2	4.15376	2.05442	+	8.85901	6.83205	7.46127	10.8646	10.65	10.9583	10.0415	9.6816	464.331	113.934	176.224	1864.53	1606.83	1989.65	1053.88	821.206	320.278	1330.36	4.15376	+	PSP_HC	1.00247	0.0404748	1.82862	1.60537	P42575	P42575	P42575	CASP2_HUMAN	>sp|P42575|CASP2_HUMAN Caspase-2 OS=Homo sapiens OX=9606 GN=CASP2 PE=1 SV=2
CRIP1	Cysteine-rich protein 1	4.12441	2.04419	+	12.7061	11.8423	10.52	11.6135	14.3174	13.2885	13.9452	13.5857	6682.17	3671.87	1468.37	3133.37	20415.8	10005.5	15773.3	12294.3	3402.62	14033.8	4.12441	+	PSP_HC	2.25024	0.00427628	2.1137	3.01092	P50238	P50238	P50238	CRIP1_HUMAN	>sp|P50238|CRIP1_HUMAN Cysteine-rich protein 1 OS=Homo sapiens OX=9606 GN=CRIP1 PE=1 SV=3
PREX1	Phosphatidylinositol 3,4,5-trisphosphate-dependent Rac exchanger 1 protein	3.97456	1.99079	+	11.5346	11.6871	10.369	11.5112	12.8867	13.89	13.8732	13.0339	2966.61	3297.37	1322.45	2918.88	7573.27	15181.2	15005.5	8386.77	2942.75	11696.1	3.97456	+	PSP_HC	2.73347	0.000952381	2.14547	3.54293	Q8TCU6	Q8TCU6	Q8TCU6	PREX1_HUMAN	>sp|Q8TCU6|PREX1_HUMAN Phosphatidylinositol 3,4,5-trisphosphate-dependent Rac exchanger 1 protein OS=Homo sapiens OX=9606 GN=PREX1 PE=1 SV=3
GBP1	Guanylate-binding protein 1	3.92768	1.97368	+	8.06419	11.1577	11.5141	10.3492	12.8427	13.0281	12.6858	12.7208	267.647	2284.56	2924.75	1304.43	7345.78	8353.12	6588.8	6750.6	1794.49	7048.19	3.92768	+	PSP_HC	1.7695	0.00645895	2.54804	2.60308	P32455	P32455	P32455	GBP1_HUMAN	>sp|P32455|GBP1_HUMAN Guanylate-binding protein 1 OS=Homo sapiens OX=9606 GN=GBP1 PE=1 SV=2
NAA16	N-alpha-acetyltransferase 16, NatA auxiliary subunit	3.91453	1.96884	+	6.74191	7.45506	6.72996	7.13879	8.96046	8.88412	9.54859	8.65681	107.033	175.467	106.15	140.926	498.158	472.483	748.88	403.608	123.979	485.321	3.91453	+	PSP_HC	3.61238	0	1.99606	4.35957	Q6N069	Q6N069	Q6N069	NAA16_HUMAN	>sp|Q6N069|NAA16_HUMAN N-alpha-acetyltransferase 16, NatA auxiliary subunit OS=Homo sapiens OX=9606 GN=NAA16 PE=1 SV=2
COL15A1	Collagen alpha-1(XV) chain	3.87461	1.95405	+	13.8261	11.4181	11.7806	11.6519	14.4808	13.2913	13.9725	12.9111	14523.5	2736.47	3518.15	3217.89	22864.2	10024.9	16074.7	7702.44	3368.02	13049.8	3.87461	+	PSP_HC	1.19699	0.0311127	1.49472	1.74205	P39059	P39059	P39059	COFA1_HUMAN	>sp|P39059|COFA1_HUMAN Collagen alpha-1(XV) chain OS=Homo sapiens OX=9606 GN=COL15A1 PE=1 SV=2
PHKA2	Phosphorylase b kinase regulatory subunit alpha, liver isoform	3.81697	1.93243	+	8.56511	6.86719	7.08351	8.17039	9.31797	8.33507	9.93529	9.93851	378.752	116.743	135.628	288.093	638.247	322.928	979.085	981.272	211.86	808.666	3.81697	+	PSP_HC	1.65135	0.0126871	1.71016	2.25178	P46019	P46019	P46019	KPB2_HUMAN	>sp|P46019|KPB2_HUMAN Phosphorylase b kinase regulatory subunit alpha, liver isoform OS=Homo sapiens OX=9606 GN=PHKA2 PE=1 SV=1
MYLK	Myosin light chain kinase, smooth muscle	3.78494	1.92027	+	14.9786	14.895	14.225	14.6778	16.5644	16.7069	16.7146	16.7685	32285.5	30467.8	19149.2	26209.5	96912.8	106974	107546	111640	28338.7	107260	3.78494	+	PSP_HC	4.57339	0	1.9945	5.32897	Q15746	Q15746	Q15746	MYLK_HUMAN	>sp|Q15746|MYLK_HUMAN Myosin light chain kinase, smooth muscle OS=Homo sapiens OX=9606 GN=MYLK PE=1 SV=4
DKK2	Dickkopf-related protein 2	3.74389	1.90454	+	10.1338	9.07811	9.93673	9.59166	11.8309	11.501	11.7225	11.6342	1123.51	540.485	980.063	771.574	3642.97	2898.32	3379.28	3178.65	875.818	3278.97	3.74389	+	PSP_HC	3.75878	0	1.9871	4.50015	Q9UBU2	Q9UBU2	Q9UBU2	DKK2_HUMAN	>sp|Q9UBU2|DKK2_HUMAN Dickkopf-related protein 2 OS=Homo sapiens OX=9606 GN=DKK2 PE=1 SV=1
GBP2	Guanylate-binding protein 2	3.71149	1.892	+	12.9097	12.5782	12.6163	12.4609	14.5218	14.3893	14.4562	14.5562	7694.97	6115.27	6278.92	5637.74	23523.3	21459.1	22477.6	24090.9	6197.09	23000.4	3.71149	+	PSP_HC	5.72143	0	1.8396	6.0859	P32456	P32456	P32456	GBP2_HUMAN	>sp|P32456|GBP2_HUMAN Guanylate-binding protein 2 OS=Homo sapiens OX=9606 GN=GBP2 PE=1 SV=3
FGF13	Fibroblast growth factor 13	3.6974	1.88651	+	11.2639	10.8051	10.7647	11.0528	12.6784	12.8394	12.8019	12.9921	2459.07	1789.2	1739.79	2124.34	6555.09	7329	7140.95	8147.26	1956.77	7234.97	3.6974	+	PSP_HC	5.07162	0	1.85633	5.57239	Q92913	Q92913	Q92913	FGF13_HUMAN	>sp|Q92913|FGF13_HUMAN Fibroblast growth factor 13 OS=Homo sapiens OX=9606 GN=FGF13 PE=1 SV=1
NEFH	Neurofilament heavy polypeptide	3.69391	1.88515	+	13.3105	13.9543	13.7989	14.0633	15.7871	15.7402	15.6168	15.9004	10159.2	15873.1	14252.2	17118.9	56544.5	54735.9	50248.7	61164.2	15062.7	55640.2	3.69391	+	PSP_HC	4.52621	0	1.97937	5.26089	P12036	P12036	P12036	NFH_HUMAN	>sp|P12036|NFH_HUMAN Neurofilament heavy polypeptide OS=Homo sapiens OX=9606 GN=NEFH PE=1 SV=4
MX1;MX2	Interferon-induced GTP-binding protein Mx1;Interferon-induced GTP-binding protein Mx2	3.66632	1.87433	+	7.53542	10.606	8.64687	9.85907	11.3901	11.0658	11.1828	11.3162	185.519	1558.56	400.836	928.701	2683.87	2143.57	2324.65	2549.86	664.769	2437.25	3.66632	+	PSP_HC	1.65065	0.0101675	2.07687	2.36084	P20591;P20592	P20591;P20592	P20591;P20592	MX1_HUMAN;MX2_HUMAN	>sp|P20591|MX1_HUMAN Interferon-induced GTP-binding protein Mx1 OS=Homo sapiens OX=9606 GN=MX1 PE=1 SV=4;>sp|P20592|MX2_HUMAN Interferon-induced GTP-binding protein Mx2 OS=Homo sapiens OX=9606 GN=MX2 PE=1 SV=1
HNRNPA1	Heterogeneous nuclear ribonucleoprotein A1	3.65666	1.87052	+	10.5991	0.465577	10.472	8.62043	12.2106	11.9399	11.2095	11.4008	1551.13	1.38087	1420.32	393.557	4739.77	3928.87	2368.08	2703.85	906.939	3316.36	3.65666	+	PSP_HC	0.866284	0.0408517	4.15095	1.58913	P09651	P09651	P09651	ROA1_HUMAN	>sp|P09651|ROA1_HUMAN Heterogeneous nuclear ribonucleoprotein A1 OS=Homo sapiens OX=9606 GN=HNRNPA1 PE=1 SV=5
C11orf96	Uncharacterized protein C11orf96	3.63735	1.86289	+	10.8793	0.588732	8.93904	10.3752	11.6181	11.1993	11.7619	11.8593	1883.63	1.50392	490.817	1328.15	3143.38	2351.39	3472.84	3715.4	909.482	3308.11	3.63735	+	PSP_HC	0.808834	0.0486264	3.91408	1.50037	Q7Z7L8	Q7Z7L8	Q7Z7L8	CK096_HUMAN	>sp|Q7Z7L8|CK096_HUMAN Uncharacterized protein C11orf96 OS=Homo sapiens OX=9606 GN=C11orf96 PE=1 SV=3
CEMIP2	Cell surface hyaluronidase	3.61943	1.85576	+	13.6867	12.1524	12.2507	12.2387	14.4763	13.8891	14.2848	13.6771	13185.8	4552.36	4873.36	4832.99	22792.9	15171.8	19959.7	13098.4	4853.17	17565.7	3.61943	+	PSP_HC	1.9683	0.00843446	1.49974	2.45322	Q9UHN6	Q9UHN6	Q9UHN6	CEIP2_HUMAN	>sp|Q9UHN6|CEIP2_HUMAN Cell surface hyaluronidase OS=Homo sapiens OX=9606 GN=CEMIP2 PE=1 SV=1
FGF1	Fibroblast growth factor 1	3.59342	1.84536	+	9.3555	7.43361	8.19167	7.75508	9.53425	9.94655	9.7145	10.1619	655.068	172.878	292.374	216.029	741.473	986.756	840.148	1145.61	254.201	913.452	3.59342	+	PSP_HC	2.01958	0.0065732	1.65534	2.57864	P05230	P05230	P05230	FGF1_HUMAN	>sp|P05230|FGF1_HUMAN Fibroblast growth factor 1 OS=Homo sapiens OX=9606 GN=FGF1 PE=1 SV=1
IFI35	Interferon-induced 35 kDa protein	3.57935	1.8397	+	9.47983	7.75052	7.19298	7.78544	10.6664	9.32939	8.56636	9.84105	714.025	215.347	146.32	220.623	1625.2	643.319	379.08	917.173	217.985	780.246	3.57935	+	PSP_HC	1.23513	0.0280076	1.5486	1.79436	P80217	P80217	P80217	IN35_HUMAN	>sp|P80217|IN35_HUMAN Interferon-induced 35 kDa protein OS=Homo sapiens OX=9606 GN=IFI35 PE=1 SV=5
TRIM35	E3 ubiquitin-protein ligase TRIM35	3.5269	1.8184	+	10.8094	11.0574	10.7451	10.3091	12.2878	12.6762	12.5111	12.7574	1794.54	2131.13	1716.32	1268.67	5000.3	6545.1	5837.36	6924.05	1755.43	6191.23	3.5269	+	PSP_HC	4.18022	0	1.82787	4.72264	Q9UPQ4	Q9UPQ4	Q9UPQ4	TRI35_HUMAN	>sp|Q9UPQ4|TRI35_HUMAN E3 ubiquitin-protein ligase TRIM35 OS=Homo sapiens OX=9606 GN=TRIM35 PE=1 SV=2
SLC1A3	Excitatory amino acid transporter 1	3.4944	1.80505	+	11.3129	11.3322	11.3977	11.3849	13.0497	13.2696	12.8633	13.2748	2544.03	2578.29	2698.05	2674.22	8479.13	9875.24	7451.42	9910.9	2626.25	9177.18	3.4944	+	PSP_HC	5.64024	0	1.7574	5.84149	P43003	P43003	P43003	EAA1_HUMAN	>sp|P43003|EAA1_HUMAN Excitatory amino acid transporter 1 OS=Homo sapiens OX=9606 GN=SLC1A3 PE=1 SV=1
DDX50	ATP-dependent RNA helicase DDX50	3.48083	1.79943	+	9.52862	0.993061	10.7076	0.794167	9.79983	10.9221	10.7198	9.25039	738.585	1.9904	1672.28	1.73408	891.339	1940.35	1686.48	609.039	370.288	1288.91	3.48083	+	PSP_HC	0.869852	0.0402338	4.66718	1.60786	Q9BQ39	Q9BQ39	Q9BQ39	DDX50_HUMAN	>sp|Q9BQ39|DDX50_HUMAN ATP-dependent RNA helicase DDX50 OS=Homo sapiens OX=9606 GN=DDX50 PE=1 SV=1
ITPR2	Inositol 1,4,5-trisphosphate receptor type 2	3.36187	1.74926	+	10.3465	7.86456	9.3242	9.35463	11.3726	10.9307	11.2312	10.2704	1301.99	233.06	641.009	654.673	2651.51	1951.95	2403.96	1235.09	647.841	2177.96	3.36187	+	PSP_HC	1.64764	0.0127458	1.72875	2.25455	Q14571	Q14571	Q14571	ITPR2_HUMAN	>sp|Q14571|ITPR2_HUMAN Inositol 1,4,5-trisphosphate receptor type 2 OS=Homo sapiens OX=9606 GN=ITPR2 PE=1 SV=2
PDLIM3	PDZ and LIM domain protein 3	3.34227	1.74083	+	13.2777	13.4565	13.4068	13.4527	15.0838	15.2211	15.3509	15.1186	9930.84	11241.1	10860.5	11211.6	34727.7	38195.1	41790.9	35575.6	11036	36885.3	3.34227	+	PSP_HC	6.52279	0	1.79517	6.57309	Q53GG5	Q53GG5	Q53GG5	PDLI3_HUMAN	>sp|Q53GG5|PDLI3_HUMAN PDZ and LIM domain protein 3 OS=Homo sapiens OX=9606 GN=PDLIM3 PE=1 SV=1
CIAO3	Cytosolic iron-sulfur assembly component 3	3.30455	1.72446	+	7.02621	8.7258	6.95198	7.80686	9.3837	9.18648	9.19981	9.11318	130.347	423.377	123.81	223.923	667.998	582.648	588.056	553.784	177.135	585.352	3.30455	+	PSP_HC	2.05329	0.0065462	1.59308	2.57806	Q9H6Q4	Q9H6Q4	Q9H6Q4	CIAO3_HUMAN	>sp|Q9H6Q4|CIAO3_HUMAN Cytosolic iron-sulfur assembly component 3 OS=Homo sapiens OX=9606 GN=CIAO3 PE=1 SV=1
NUDT4	Diphosphoinositol polyphosphate phosphohydrolase 2	3.30418	1.72429	+	12.3496	11.0056	11.1612	10.9558	12.6401	12.6023	12.9616	13.6077	5219.15	2055.97	2290.11	1986.21	6383.36	6218.28	7976.83	12483.2	2173.04	7180.09	3.30418	+	PSP_HC	2.11002	0.0064	1.58486	2.62463	Q9NZJ9	Q9NZJ9	Q9NZJ9	NUDT4_HUMAN	>sp|Q9NZJ9|NUDT4_HUMAN Diphosphoinositol polyphosphate phosphohydrolase 2 OS=Homo sapiens OX=9606 GN=NUDT4 PE=1 SV=2
CD44	CD44 antigen	3.2966	1.72098	+	13.5847	13.6017	13.9378	13.8931	15.2841	15.5519	15.3953	15.661	12285.8	12431.4	15692.6	15213.9	39900	48038.4	43097	51812	13822.6	45567.7	3.2966	+	PSP_HC	5.03106	0	1.71874	5.28437	P16070	P16070	P16070	CD44_HUMAN	>sp|P16070|CD44_HUMAN CD44 antigen OS=Homo sapiens OX=9606 GN=CD44 PE=1 SV=3
TTC38	Tetratricopeptide repeat protein 38	3.24383	1.6977	+	12.4459	11.6553	11.3766	11.2429	13.1982	13.2422	12.975	13.2686	5579.42	3225.48	2658.87	2423.54	9398.4	9689.46	8051.27	9868.4	2942.18	9543.93	3.24383	+	PSP_HC	2.76746	0.0030363	1.49084	3.12212	Q5R3I4	Q5R3I4	Q5R3I4	TTC38_HUMAN	>sp|Q5R3I4|TTC38_HUMAN Tetratricopeptide repeat protein 38 OS=Homo sapiens OX=9606 GN=TTC38 PE=1 SV=1
A2M	Alpha-2-macroglobulin	3.23331	1.69301	+	14.6979	14.2604	14.459	14.8663	16.3352	16.1806	16.2151	16.7507	26577.2	19624.9	22521.3	29867.7	82677.1	74275.6	76073.2	110271	24549.2	79375.1	3.23331	+	PSP_HC	4.14605	0	1.79949	4.65338	P01023	P01023	P01023	A2MG_HUMAN	>sp|P01023|A2MG_HUMAN Alpha-2-macroglobulin OS=Homo sapiens OX=9606 GN=A2M PE=1 SV=3
PTRH1	Probable peptidyl-tRNA hydrolase	3.21113	1.68308	+	6.6614	0.661048	6.74013	7.71718	8.6413	9.08579	8.07158	7.8474	101.223	1.58123	106.901	210.428	399.292	543.37	269.022	230.305	104.062	334.157	3.21113	+	PSP_HC	0.92132	0.0395597	2.96658	1.61513	Q86Y79	Q86Y79	Q86Y79	PTH_HUMAN	>sp|Q86Y79|PTH_HUMAN Probable peptidyl-tRNA hydrolase OS=Homo sapiens OX=9606 GN=PTRH1 PE=1 SV=1
C1QTNF6	Complement C1q tumor necrosis factor-related protein 6	3.18593	1.67171	+	10.8193	8.21033	8.62905	9.46996	10.607	10.9374	11.1767	9.9278	1806.9	296.18	395.916	709.156	1559.64	1961.04	2314.85	974.015	552.536	1760.34	3.18593	+	PSP_HC	1.13593	0.0370682	1.38005	1.65048	Q9BXI9	Q9BXI9	Q9BXI9	C1QT6_HUMAN	>sp|Q9BXI9|C1QT6_HUMAN Complement C1q tumor necrosis factor-related protein 6 OS=Homo sapiens OX=9606 GN=C1QTNF6 PE=1 SV=4
TMEM160	Transmembrane protein 160	3.13395	1.64798	+	8.84351	0.866092	9.45475	0.676112	9.61385	9.37029	9.68467	8.20329	459.369	1.82272	701.719	1.59783	783.533	661.818	822.955	294.738	230.596	722.675	3.13395	+	PSP_HC	0.878	0.0401123	4.25791	1.60889	Q9NX00	Q9NX00	Q9NX00	TM160_HUMAN	>sp|Q9NX00|TM160_HUMAN Transmembrane protein 160 OS=Homo sapiens OX=9606 GN=TMEM160 PE=1 SV=1
SV2C	Synaptic vesicle glycoprotein 2C	3.11231	1.63799	+	11.672	11.8414	11.6064	11.9552	13.3716	13.3073	13.44	13.4223	3263.04	3669.58	3117.99	3970.76	10598.7	10136.7	11113.3	10977.8	3466.31	10788.2	3.11231	+	PSP_HC	5.86919	0	1.61657	5.67525	Q496J9	Q496J9	Q496J9	SV2C_HUMAN	>sp|Q496J9|SV2C_HUMAN Synaptic vesicle glycoprotein 2C OS=Homo sapiens OX=9606 GN=SV2C PE=1 SV=1
HCLS1	Hematopoietic lineage cell-specific protein	3.09652	1.63065	+	10.9462	10.8957	10.6329	9.23268	12.4262	12.4283	12.3752	11.891	1973.03	1905.16	1587.9	601.608	5503.75	5511.77	5312.59	3797.94	1746.53	5408.17	3.09652	+	PSP_HC	2.32456	0.0045044	1.85332	2.96803	P14317	P14317	P14317	HCLS1_HUMAN	>sp|P14317|HCLS1_HUMAN Hematopoietic lineage cell-specific protein OS=Homo sapiens OX=9606 GN=HCLS1 PE=1 SV=3
BTAF1	TATA-binding protein-associated factor 172	3.05588	1.61159	+	10.1691	9.24927	8.04425	7.95709	10.387	10.3743	10.5484	10.0065	1151.34	608.566	263.974	248.498	1339.06	1327.32	1497.56	1028.62	436.27	1333.19	3.05588	+	PSP_HC	1.46519	0.020483	1.47415	1.99125	O14981	O14981	O14981	BTAF1_HUMAN	>sp|O14981|BTAF1_HUMAN TATA-binding protein-associated factor 172 OS=Homo sapiens OX=9606 GN=BTAF1 PE=1 SV=2
IGFBP7	Insulin-like growth factor-binding protein 7	3.05148	1.60951	+	13.8259	12.8473	12.4175	12.6583	14.5156	14.141	14.3658	14.365	14521.5	7369.24	5470.66	6464.4	23422.4	18066.1	21112.4	21100.7	6916.82	21106.5	3.05148	+	PSP_HC	2.35237	0.00541121	1.4096	2.71868	Q16270	Q16270	Q16270	IBP7_HUMAN	>sp|Q16270|IBP7_HUMAN Insulin-like growth factor-binding protein 7 OS=Homo sapiens OX=9606 GN=IGFBP7 PE=1 SV=1
PON2	Serum paraoxonase/arylesterase 2	2.98214	1.57635	+	14.9263	14.7435	14.7418	14.8977	16.2939	16.3282	16.4665	16.4836	31136.1	27430.6	27398.3	30524.9	80343.9	82276.9	90554.6	91634.3	28977.8	86415.7	2.98214	+	PSP_HC	6.32811	0	1.56574	5.82579	Q15165	Q15165	Q15165	PON2_HUMAN	>sp|Q15165|PON2_HUMAN Serum paraoxonase/arylesterase 2 OS=Homo sapiens OX=9606 GN=PON2 PE=1 SV=4
CRYBA4	Beta-crystallin A4	2.97653	1.57363	+	12.5208	12.2083	12.0028	12.0332	14.0491	13.6386	13.7532	12.6505	5876.74	4732.22	4103.96	4191.35	16951.2	12753.5	13807.8	6429.54	4461.78	13280.6	2.97653	+	PSP_HC	2.19039	0.00718236	1.33158	2.53246	P53673	P53673	P53673	CRBA4_HUMAN	>sp|P53673|CRBA4_HUMAN Beta-crystallin A4 OS=Homo sapiens OX=9606 GN=CRYBA4 PE=1 SV=3
GPD1	Glycerol-3-phosphate dehydrogenase [NAD(+)], cytoplasmic	2.96636	1.5687	+	10.6081	10.0828	9.37659	9.98036	11.8411	11.3445	11.5528	11.648	1560.83	1084.49	664.714	1010.15	3668.82	2600.37	3004.27	3209.2	1047.32	3106.74	2.96636	+	PSP_HC	2.94223	0.00131298	1.58464	3.35165	P21695	P21695	P21695	GPDA_HUMAN	>sp|P21695|GPDA_HUMAN Glycerol-3-phosphate dehydrogenase [NAD(+)], cytoplasmic OS=Homo sapiens OX=9606 GN=GPD1 PE=1 SV=4
ISLR2	Immunoglobulin superfamily containing leucine-rich repeat protein 2	2.96441	1.56774	+	12.3372	11.2154	12.2522	11.8682	13.7807	13.4458	13.7933	13.4856	5174.49	2377.78	4878.43	3738.39	14073.6	11158.1	14197	11470.2	4308.41	12771.9	2.96441	+	PSP_HC	3.12038	0.001	1.70807	3.61907	Q6UXK2	Q6UXK2	Q6UXK2	ISLR2_HUMAN	>sp|Q6UXK2|ISLR2_HUMAN Immunoglobulin superfamily containing leucine-rich repeat protein 2 OS=Homo sapiens OX=9606 GN=ISLR2 PE=1 SV=1
CD248	Endosialin	2.91067	1.54135	+	13.7493	13.4612	13.4271	13.3491	15.1102	15.0315	14.8496	14.9382	13770.6	11277.8	11014.4	10434.7	35369.1	33491.3	29524	31394	11146.1	32442.7	2.91067	+	PSP_HC	5.13069	0	1.48571	4.88559	Q9HCU0	Q9HCU0	Q9HCU0	CD248_HUMAN	>sp|Q9HCU0|CD248_HUMAN Endosialin OS=Homo sapiens OX=9606 GN=CD248 PE=1 SV=1
ERAP2	Endoplasmic reticulum aminopeptidase 2	2.89245	1.53229	+	10.8984	9.91102	11.1339	11.3839	12.5215	13.0397	12.1966	12.5843	1908.73	962.752	2247.18	2672.36	5879.59	8420.56	4693.99	6141.18	2077.96	6010.38	2.89245	+	PSP_HC	2.51733	0.00328435	1.7537	3.09683	Q6P179	Q6P179	Q6P179	ERAP2_HUMAN	>sp|Q6P179|ERAP2_HUMAN Endoplasmic reticulum aminopeptidase 2 OS=Homo sapiens OX=9606 GN=ERAP2 PE=1 SV=2
ALDH1A1	Aldehyde dehydrogenase 1A1	2.88626	1.5292	+	15.7367	15.1145	14.9478	15.0952	16.6493	16.6187	16.6021	16.7248	54603.3	35474.6	31603.6	35003.2	102787	100630	99478.7	108309	35238.9	101709	2.88626	+	PSP_HC	3.7051	0.000715789	1.42523	3.77892	P00352	P00352	P00352	AL1A1_HUMAN	>sp|P00352|AL1A1_HUMAN Aldehyde dehydrogenase 1A1 OS=Homo sapiens OX=9606 GN=ALDH1A1 PE=1 SV=2
SULF1	Extracellular sulfatase Sulf-1	2.86896	1.52053	+	12.1698	11.9457	12.2602	12.0525	13.4097	13.625	13.6636	13.6407	4607.6	3944.7	4905.55	4247.8	10882.3	12633.8	12976.4	12772	4427.7	12702.9	2.86896	+	PSP_HC	5.4772	0	1.47771	5.08893	Q8IWU6	Q8IWU6	Q8IWU6	SULF1_HUMAN	>sp|Q8IWU6|SULF1_HUMAN Extracellular sulfatase Sulf-1 OS=Homo sapiens OX=9606 GN=SULF1 PE=1 SV=1
RPP40	Ribonuclease P protein subunit p40	2.72731	1.44748	+	10.9321	9.68687	9.69296	10.524	11.641	11.6451	11.5885	11.3924	1953.84	824.211	827.698	1472.45	3193.67	3202.76	3079.54	2688.15	1150.07	3136.61	2.72731	+	PSP_HC	2.28709	0.00644111	1.35778	2.62787	O75818	O75818	O75818	RPP40_HUMAN	>sp|O75818|RPP40_HUMAN Ribonuclease P protein subunit p40 OS=Homo sapiens OX=9606 GN=RPP40 PE=1 SV=3
PRG4	Proteoglycan 4	2.72154	1.44442	+	12.0237	12.331	12.7657	12.6613	13.6662	14.0885	13.9471	13.9529	4163.84	5152.3	6964	6477.85	12999.8	17420.5	15794.1	15857.7	5815.07	15825.9	2.72154	+	PSP_HC	3.60455	0.000701031	1.46829	3.76196	Q92954	Q92954	Q92954	PRG4_HUMAN	>sp|Q92954|PRG4_HUMAN Proteoglycan 4 OS=Homo sapiens OX=9606 GN=PRG4 PE=1 SV=3
PRPS2	Ribose-phosphate pyrophosphokinase 2	2.71042	1.43852	+	12.9602	12.8803	12.7783	12.6878	14.5151	14.1855	13.9882	14.3474	7969.09	7539.74	7025.09	6597.94	23414.3	18632.1	16250.5	20844.8	7282.42	19738.4	2.71042	+	PSP_HC	4.53102	0	1.43241	4.3765	P11908	P11908	P11908	PRPS2_HUMAN	>sp|P11908|PRPS2_HUMAN Ribose-phosphate pyrophosphokinase 2 OS=Homo sapiens OX=9606 GN=PRPS2 PE=1 SV=2
CRYBB1	Beta-crystallin B1	2.69455	1.43005	+	13.262	13.4771	13.1838	12.095	15.3218	14.6919	14.614	14.2303	9823.35	11402.8	9305.06	4374.8	40956.4	26466.9	25075.7	19219.7	9564.21	25771.3	2.69455	+	PSP_HC	2.36899	0.00447324	1.71	2.93174	P53674	P53674	P53674	CRBB1_HUMAN	>sp|P53674|CRBB1_HUMAN Beta-crystallin B1 OS=Homo sapiens OX=9606 GN=CRYBB1 PE=1 SV=2
PRPH	Peripherin	2.67873	1.42155	+	19.6172	19.8901	19.7539	19.7297	21.1615	21.1653	21.1132	21.2849	804203	971665	884131	869424	2.34556e+06	2.35174e+06	2.26833e+06	2.55501e+06	876777	2.34865e+06	2.67873	+	PSP_HC	6.1719	0	1.43351	5.37125	P41219	P41219	P41219	PERI_HUMAN	>sp|P41219|PERI_HUMAN Peripherin OS=Homo sapiens OX=9606 GN=PRPH PE=1 SV=2
MFSD1	Major facilitator superfamily domain-containing protein 1	2.6772	1.42072	+	11.6701	11.0242	12.1934	11.7117	12.7898	13.3463	12.8583	13.3273	3258.74	2082.64	4683.59	3354.08	7081.31	10414.5	7425.64	10278.2	3306.41	8851.92	2.6772	+	PSP_HC	2.63918	0.00449123	1.43059	2.96591	Q9H3U5	Q9H3U5	Q9H3U5	MFSD1_HUMAN	>sp|Q9H3U5|MFSD1_HUMAN Major facilitator superfamily domain-containing protein 1 OS=Homo sapiens OX=9606 GN=MFSD1 PE=2 SV=2
SOSTDC1	Sclerostin domain-containing protein 1	2.67236	1.41811	+	11.4517	9.93258	10.8592	8.63455	12.042	11.8841	11.8902	11.3886	2800.95	977.247	1857.57	397.428	4217	3779.82	3795.83	2681.08	1417.41	3787.82	2.67236	+	PSP_HC	1.33824	0.0245376	1.58173	1.90539	Q6X4U4	Q6X4U4	Q6X4U4	SOSD1_HUMAN	>sp|Q6X4U4|SOSD1_HUMAN Sclerostin domain-containing protein 1 OS=Homo sapiens OX=9606 GN=SOSTDC1 PE=1 SV=2
DIAPH2	Protein diaphanous homolog 2	2.66777	1.41564	+	11.2886	10.7051	10.6073	10.2825	11.9954	12.3023	12.146	11.9178	2501.54	1669.38	1559.97	1245.49	4082.96	5050.81	4532.21	3869.15	1614.68	4307.59	2.66777	+	PSP_HC	3.03541	0.0027972	1.3695	3.21264	O60879	O60879	O60879	DIAP2_HUMAN	>sp|O60879|DIAP2_HUMAN Protein diaphanous homolog 2 OS=Homo sapiens OX=9606 GN=DIAPH2 PE=1 SV=1
DAPK3	Death-associated protein kinase 3	2.64906	1.40548	+	10.3626	8.83164	9.42774	10.1893	11.3132	11.1932	11.5311	11.2124	1316.6	455.605	688.704	1167.58	2544.56	2341.47	2959.42	2372.84	928.14	2458.7	2.64906	+	PSP_HC	2.358	0.00471318	1.60967	2.8606	O43293	O43293	O43293	DAPK3_HUMAN	>sp|O43293|DAPK3_HUMAN Death-associated protein kinase 3 OS=Homo sapiens OX=9606 GN=DAPK3 PE=1 SV=1
WAPL	Wings apart-like protein homolog	2.63531	1.39797	+	10.8598	10.086	10.9525	10.5456	12.2211	11.9879	12.3215	11.2603	1858.34	1086.9	1981.67	1494.66	4774.39	4061.79	5118.48	2452.95	1676.5	4418.09	2.63531	+	PSP_HC	2.30431	0.00642735	1.33675	2.62538	Q7Z5K2	Q7Z5K2	Q7Z5K2	WAPL_HUMAN	>sp|Q7Z5K2|WAPL_HUMAN Wings apart-like protein homolog OS=Homo sapiens OX=9606 GN=WAPL PE=1 SV=1
PRKD2	Serine/threonine-protein kinase D2	2.62763	1.39376	+	10.425	7.949	10.5096	8.79646	10.9939	11.5435	11.4207	9.9346	1374.79	247.108	1457.82	444.63	2039.36	2984.97	2741.41	978.617	909.712	2390.38	2.62763	+	PSP_HC	1.11496	0.0359527	1.55317	1.67424	Q9BZL6	Q9BZL6	Q9BZL6	KPCD2_HUMAN	>sp|Q9BZL6|KPCD2_HUMAN Serine/threonine-protein kinase D2 OS=Homo sapiens OX=9606 GN=PRKD2 PE=1 SV=3
CPLX1	Complexin-1	2.61829	1.38862	+	11.7513	11.3489	11.5496	11.0027	12.8233	12.8838	12.7389	12.8592	3447.42	2608.31	2997.62	2051.84	7247.66	7558.06	6835.83	7430.28	2802.96	7338.97	2.61829	+	PSP_HC	3.89121	0.000382022	1.4132	3.89655	O14810	O14810	O14810	CPLX1_HUMAN	>sp|O14810|CPLX1_HUMAN Complexin-1 OS=Homo sapiens OX=9606 GN=CPLX1 PE=1 SV=1
KDELR1	ER lumen protein-retaining receptor 1	2.61794	1.38843	+	12.2348	10.0677	12.2137	11.3934	12.8646	13.14	13.3533	13.3513	4819.94	1073.2	4749.96	2690.02	7458.14	9026.81	10465.1	10450.6	3719.99	9738.71	2.61794	+	PSP_HC	1.76116	0.0105085	1.6999	2.35426	P24390	P24390	P24390	ERD21_HUMAN	>sp|P24390|ERD21_HUMAN ER lumen protein-retaining receptor 1 OS=Homo sapiens OX=9606 GN=KDELR1 PE=1 SV=1
SLC26A2	Sulfate transporter	2.59003	1.37297	+	10.0069	8.96244	11.4401	10.0385	10.8892	11.3999	11.4459	11.3916	1028.91	498.842	2778.52	1051.69	1896.6	2702.16	2789.71	2686.66	1040.3	2694.41	2.59003	+	PSP_HC	1.17065	0.039702	1.16962	1.61303	P50443	P50443	P50443	S26A2_HUMAN	>sp|P50443|S26A2_HUMAN Sulfate transporter OS=Homo sapiens OX=9606 GN=SLC26A2 PE=1 SV=2
TAGLN	Transgelin	2.58762	1.37162	+	17.478	17.6063	17.5099	17.5662	18.679	18.9305	18.8891	19.0747	182559	199537	186640	194068	419700	499630	485496	552150	190354	492563	2.58762	+	PSP_HC	5.36063	0	1.35323	4.72119	Q01995	Q01995	Q01995	TAGL_HUMAN	>sp|Q01995|TAGL_HUMAN Transgelin OS=Homo sapiens OX=9606 GN=TAGLN PE=1 SV=4
LRIG3	Leucine-rich repeats and immunoglobulin-like domains protein 3	2.58024	1.3675	+	9.40792	9.48481	10.1427	10.0778	11.571	10.9198	11.2533	11.1008	679.307	716.494	1130.46	1080.74	3042.41	1937.26	2441.07	2196.21	898.615	2318.64	2.58024	+	PSP_HC	3.03294	0.00176471	1.43291	3.27884	Q6UXM1	Q6UXM1	Q6UXM1	LRIG3_HUMAN	>sp|Q6UXM1|LRIG3_HUMAN Leucine-rich repeats and immunoglobulin-like domains protein 3 OS=Homo sapiens OX=9606 GN=LRIG3 PE=1 SV=1
CASP1	Caspase-1	2.55978	1.35602	+	12.4355	10.1224	10.9029	11.0927	12.4038	12.5943	12.3085	11.7029	5539.35	1114.67	1914.7	2183.91	5418.96	6183.89	5072.57	3333.68	2049.3	5245.76	2.55978	+	PSP_HC	1.12523	0.0436754	1.11402	1.55203	P29466	P29466	P29466	CASP1_HUMAN	>sp|P29466|CASP1_HUMAN Caspase-1 OS=Homo sapiens OX=9606 GN=CASP1 PE=1 SV=1
IFI16	Gamma-interferon-inducible protein 16	2.55474	1.35318	+	14.6462	13.9122	14.1669	13.6509	15.4481	15.6125	15.3468	15.3034	25641.6	15416.6	18393.4	12862.6	44703.5	50099.2	41672.3	40437.3	16905	43187.9	2.55474	+	PSP_HC	3.00935	0.00285714	1.33367	3.15365	Q16666	Q16666	Q16666	IF16_HUMAN	>sp|Q16666|IF16_HUMAN Gamma-interferon-inducible protein 16 OS=Homo sapiens OX=9606 GN=IFI16 PE=1 SV=3
RPL35	60S ribosomal protein L35	2.55113	1.35113	+	14.4204	13.0517	14.9755	13.7259	15.3421	15.5795	15.8007	14.5196	21926.7	8490.89	32216.2	13549	41536.7	48966.2	57080.1	23487.4	17737.8	45251.5	2.55113	+	PSP_HC	1.34386	0.028069	1.26708	1.80274	P42766	P42766	P42766	RL35_HUMAN	>sp|P42766|RL35_HUMAN 60S ribosomal protein L35 OS=Homo sapiens OX=9606 GN=RPL35 PE=1 SV=2
NOB1	RNA-binding protein NOB1	2.54762	1.34915	+	9.153	9.23434	9.45313	9.98771	10.6575	10.7355	10.9544	10.515	569.282	602.301	700.932	1015.31	1615.2	1704.93	1984.28	1463.29	651.616	1660.07	2.54762	+	PSP_HC	3.02288	0.00357632	1.25858	3.07645	Q9ULX3	Q9ULX3	Q9ULX3	NOB1_HUMAN	>sp|Q9ULX3|NOB1_HUMAN RNA-binding protein NOB1 OS=Homo sapiens OX=9606 GN=NOB1 PE=1 SV=1
FAS	Tumor necrosis factor receptor superfamily member 6	2.5415	1.34568	+	11.154	11.2818	11.6329	11.4846	12.5342	13.426	12.9067	12.503	2278.71	2489.78	3175.79	2865.56	5931.58	11006	7678.99	5804.68	2677.67	6805.28	2.5415	+	PSP_HC	3.03946	0.00153731	1.45412	3.30601	P25445	P25445	P25445	TNR6_HUMAN	>sp|P25445|TNR6_HUMAN Tumor necrosis factor receptor superfamily member 6 OS=Homo sapiens OX=9606 GN=FAS PE=1 SV=1
TEAD1;TEAD3	Transcriptional enhancer factor TEF-1;Transcriptional enhancer factor TEF-5	2.53681	1.34302	+	12.0144	10.1089	11.4574	10.721	12.2102	12.4795	12.4779	12.8574	4137.09	1104.29	2812.04	1687.88	4738.45	5710.89	5704.56	7421.01	2249.96	5707.73	2.53681	+	PSP_HC	1.76777	0.0129024	1.43082	2.24342	P28347;Q99594	P28347;Q99594	P28347;Q99594	TEAD1_HUMAN;TEAD3_HUMAN	>sp|P28347|TEAD1_HUMAN Transcriptional enhancer factor TEF-1 OS=Homo sapiens OX=9606 GN=TEAD1 PE=1 SV=2;>sp|Q99594|TEAD3_HUMAN Transcriptional enhancer factor TEF-5 OS=Homo sapiens OX=9606 GN=TEAD3 PE=1 SV=2
RBCK1	RanBP-type and C3HC4-type zinc finger-containing protein 1	2.49431	1.31864	+	10.2219	9.63604	9.97129	9.36656	11.4436	10.5577	10.9489	11.2945	1194.26	795.678	1003.82	660.109	2785.27	1507.25	1976.73	2511.79	899.751	2244.26	2.49431	+	PSP_HC	2.45	0.00588393	1.26225	2.67336	Q9BYM8	Q9BYM8	Q9BYM8	HOIL1_HUMAN	>sp|Q9BYM8|HOIL1_HUMAN RanBP-type and C3HC4-type zinc finger-containing protein 1 OS=Homo sapiens OX=9606 GN=RBCK1 PE=1 SV=2
HELZ	Probable helicase with zinc finger domain	2.48225	1.31165	+	9.42361	7.71091	8.51904	6.93356	9.22605	9.74339	9.63741	9.30889	686.735	209.515	366.848	122.239	598.85	857.142	796.433	634.242	288.182	715.338	2.48225	+	PSP_HC	1.28862	0.0282301	1.33216	1.77824	P42694	P42694	P42694	HELZ_HUMAN	>sp|P42694|HELZ_HUMAN Probable helicase with zinc finger domain OS=Homo sapiens OX=9606 GN=HELZ PE=1 SV=2
MYBBP1A	Myb-binding protein 1A	2.47376	1.3067	+	9.32922	3.47781	10.6724	10.1074	10.7384	11.2546	12.3901	10.8741	643.243	11.141	1631.97	1103.14	1708.36	2443.27	5367.74	1876.85	873.191	2160.06	2.47376	+	PSP_HC	0.860889	0.0455225	2.91763	1.53211	Q9BQG0	Q9BQG0	Q9BQG0	MBB1A_HUMAN	>sp|Q9BQG0|MBB1A_HUMAN Myb-binding protein 1A OS=Homo sapiens OX=9606 GN=MYBBP1A PE=1 SV=2
MME	Neprilysin	2.46434	1.3012	+	13.6953	13.1335	13.685	13.3992	15.1159	14.8804	14.8197	14.6509	13264.7	8986.23	13170.3	10803.4	35509.1	30161.1	28918.4	25725.3	11986.9	29539.7	2.46434	+	PSP_HC	3.81651	0.000735135	1.38846	3.80591	P08473	P08473	P08473	NEP_HUMAN	>sp|P08473|NEP_HUMAN Neprilysin OS=Homo sapiens OX=9606 GN=MME PE=1 SV=2
PLS3	Plastin-3	2.45639	1.29654	+	16.6927	16.5124	16.2411	16.297	17.7102	17.7003	17.6084	17.7457	105926	93481.9	77456.6	80516.7	214438	212971	199828	219780	86999.3	213705	2.45639	+	PSP_HC	4.61834	0	1.25535	4.07924	P13797	P13797	P13797	PLST_HUMAN	>sp|P13797|PLST_HUMAN Plastin-3 OS=Homo sapiens OX=9606 GN=PLS3 PE=1 SV=4
PUS1	tRNA pseudouridine synthase A	2.45396	1.29511	+	10.2609	7.31928	9.33802	9.35497	10.7838	10.103	10.4839	10.7918	1226.98	159.707	647.179	654.827	1762.98	1099.78	1432.08	1772.78	651.003	1597.53	2.45396	+	PSP_HC	1.20898	0.0307199	1.47233	1.74762	Q9Y606	Q9Y606	Q9Y606	TRUA_HUMAN	>sp|Q9Y606|TRUA_HUMAN tRNA pseudouridine synthase A OS=Homo sapiens OX=9606 GN=PUS1 PE=1 SV=3
MAB21L1;MAB21L2	Putative nucleotidyltransferase MAB21L1;Protein mab-21-like 2	2.45021	1.2929	+	10.6002	9.80113	10.2953	9.59178	11.5658	11.1366	11.5572	10.8164	1552.31	892.142	1256.59	771.638	3031.47	2251.39	3013.45	1803.27	1074.37	2632.42	2.45021	+	PSP_HC	2.19311	0.00872595	1.19691	2.43049	Q13394;Q9Y586	Q13394;Q9Y586	Q13394;Q9Y586	MB211_HUMAN;MB212_HUMAN	>sp|Q13394|MB211_HUMAN Putative nucleotidyltransferase MAB21L1 OS=Homo sapiens OX=9606 GN=MAB21L1 PE=1 SV=1;>sp|Q9Y586|MB212_HUMAN Protein mab-21-like 2 OS=Homo sapiens OX=9606 GN=MAB21L2 PE=1 SV=1
FHL3	Four and a half LIM domains protein 3	2.44923	1.29233	+	13.4852	12.9232	13.479	13.0694	14.6431	14.6225	14.5383	14.4289	11467	7767.31	11417.8	8595.7	25586.6	25223.8	23793.8	22056.3	10006.8	24508.8	2.44923	+	PSP_HC	3.89766	0.000697436	1.31901	3.7532	Q13643	Q13643	Q13643	FHL3_HUMAN	>sp|Q13643|FHL3_HUMAN Four and a half LIM domains protein 3 OS=Homo sapiens OX=9606 GN=FHL3 PE=1 SV=4
ITGB8	Integrin beta-8	2.44623	1.29056	+	10.9085	11.5846	10.7214	11.1686	11.9856	12.5321	12.3168	12.3529	1922.14	3071.23	1688.35	2301.88	4055.32	5922.95	5101.83	5231.1	2112.01	5166.47	2.44623	+	PSP_HC	2.81385	0.00477487	1.20111	2.86694	P26012	P26012	P26012	ITB8_HUMAN	>sp|P26012|ITB8_HUMAN Integrin beta-8 OS=Homo sapiens OX=9606 GN=ITGB8 PE=1 SV=1
GAS6	Growth arrest-specific protein 6	2.44594	1.29039	+	9.42829	8.61234	9.06346	10.0751	10.1875	10.5543	10.5412	10.7886	688.966	391.357	535.024	1078.72	1166.12	1503.7	1490.11	1768.85	611.995	1496.9	2.44594	+	PSP_HC	1.98248	0.0121154	1.22307	2.2949	Q14393	Q14393	Q14393	GAS6_HUMAN	>sp|Q14393|GAS6_HUMAN Growth arrest-specific protein 6 OS=Homo sapiens OX=9606 GN=GAS6 PE=1 SV=3
QPRT	Nicotinate-nucleotide pyrophosphorylase [carboxylating]	2.44207	1.28811	+	16.3384	15.5581	15.6142	15.7185	17.2128	16.7927	17.0897	16.8073	82860.7	48245.3	50158.3	53918.8	151904	113529	139480	114684	52038.5	127082	2.44207	+	PSP_HC	2.86394	0.00472539	1.16836	2.86184	Q15274	Q15274	Q15274	NADC_HUMAN	>sp|Q15274|NADC_HUMAN Nicotinate-nucleotide pyrophosphorylase [carboxylating] OS=Homo sapiens OX=9606 GN=QPRT PE=1 SV=3
STX2	Syntaxin-2	2.43716	1.2852	+	8.38561	9.73295	9.82007	10.4498	10.8913	10.9982	11.1238	11.5815	334.441	850.961	903.932	1398.63	1899.36	2045.45	2231.5	3064.64	877.447	2138.47	2.43716	+	PSP_HC	1.82408	0.0107723	1.55161	2.3507	P32856	P32856	P32856	STX2_HUMAN	>sp|P32856|STX2_HUMAN Syntaxin-2 OS=Homo sapiens OX=9606 GN=STX2 PE=1 SV=3
DES	Desmin	2.43183	1.28204	+	12.6175	14.1262	12.3569	12.3074	13.5552	13.5613	13.9613	14.6486	6284.14	17881.7	5245.63	5068.7	12037.1	12088.1	15950.3	25684.3	5764.89	14019.2	2.43183	+	PSP_HC	1.12682	0.0448178	1.0796	1.53972	P17661	P17661	P17661	DESM_HUMAN	>sp|P17661|DESM_HUMAN Desmin OS=Homo sapiens OX=9606 GN=DES PE=1 SV=3
INTS2	Integrator complex subunit 2	2.42941	1.2806	+	9.12147	9.1882	9.25588	9.54924	9.91732	10.5937	10.8866	10.4063	556.975	583.343	611.361	749.217	966.965	1545.33	1893.19	1357.09	597.352	1451.21	2.42941	+	PSP_HC	2.70715	0.00496154	1.1723	2.76308	Q9H0H0	Q9H0H0	Q9H0H0	INT2_HUMAN	>sp|Q9H0H0|INT2_HUMAN Integrator complex subunit 2 OS=Homo sapiens OX=9606 GN=INTS2 PE=1 SV=2
CNN1	Calponin-1	2.41873	1.27425	+	13.7071	13.7537	13.5987	13.3948	14.8799	14.9582	14.8975	15.0456	13373.6	13812.6	12405.6	10770.5	30150.6	31832.2	30520.7	33820.3	12889.6	31176.5	2.41873	+	PSP_HC	5.27566	0	1.33176	4.62184	P51911	P51911	P51911	CNN1_HUMAN	>sp|P51911|CNN1_HUMAN Calponin-1 OS=Homo sapiens OX=9606 GN=CNN1 PE=1 SV=2
FBLIM1	Filamin-binding LIM protein 1	2.41771	1.27364	+	12.4381	11.6593	11.2488	11.0596	13.101	12.8921	12.575	11.8856	5549.34	3234.44	2433.47	2134.38	8786.06	7601.67	6101.72	3783.75	2833.96	6851.69	2.41771	+	PSP_HC	1.33171	0.0359427	1.012	1.67284	Q8WUP2	Q8WUP2	Q8WUP2	FBLI1_HUMAN	>sp|Q8WUP2|FBLI1_HUMAN Filamin-binding LIM protein 1 OS=Homo sapiens OX=9606 GN=FBLIM1 PE=1 SV=2
TRIM16	Tripartite motif-containing protein 16	2.40276	1.26469	+	10.499	11.0725	10.677	9.81103	11.9116	11.8025	11.9065	11.3321	1447.15	2153.55	1637.18	898.285	3852.56	3571.96	3838.96	2578.11	1542.17	3705.46	2.40276	+	PSP_HC	2.20413	0.00830303	1.22326	2.46003	O95361	O95361	O95361	TRI16_HUMAN	>sp|O95361|TRI16_HUMAN Tripartite motif-containing protein 16 OS=Homo sapiens OX=9606 GN=TRIM16 PE=1 SV=3
CFI	Complement factor I	2.3852	1.25411	+	12.4642	13.0527	13.1066	13.0624	14.2137	14.4034	13.8263	14.4856	5650.65	8496.78	8820.23	8554.1	18999.8	21669.8	14525.5	22940.4	8525.44	20334.8	2.3852	+	PSP_HC	3.08495	0.00290541	1.31076	3.1819	P05156	P05156	P05156	CFAI_HUMAN	>sp|P05156|CFAI_HUMAN Complement factor I OS=Homo sapiens OX=9606 GN=CFI PE=1 SV=2
RAB31	Ras-related protein Rab-31	2.3841	1.25344	+	12.7574	12.2978	12.1979	12.5117	13.7034	13.6088	13.6794	13.6447	6924.05	5035.08	4698.22	5839.79	13339.3	12492.7	13119.3	12807.5	5437.44	12963.4	2.3841	+	PSP_HC	4.15756	0.000686869	1.21788	3.73843	Q13636	Q13636	Q13636	RAB31_HUMAN	>sp|Q13636|RAB31_HUMAN Ras-related protein Rab-31 OS=Homo sapiens OX=9606 GN=RAB31 PE=1 SV=1
ITGA11	Integrin alpha-11	2.36237	1.24023	+	12.1837	12.6581	12.5279	12.6719	13.5296	13.8225	13.8468	13.9765	4652.21	6463.5	5905.73	6525.62	11825.4	14487.3	14733.4	16119.3	6184.62	14610.3	2.36237	+	PSP_HC	3.89238	0.00105769	1.28343	3.69151	Q9UKX5	Q9UKX5	Q9UKX5	ITA11_HUMAN	>sp|Q9UKX5|ITA11_HUMAN Integrin alpha-11 OS=Homo sapiens OX=9606 GN=ITGA11 PE=1 SV=2
NME4	Nucleoside diphosphate kinase, mitochondrial	2.34196	1.22772	+	11.7004	12.6946	12.7785	12.6388	13.6964	14.1252	13.7181	14.052	3327.91	6629.11	7026.06	6377.61	13274.8	17869.4	13476	16985.3	6503.36	15230.6	2.34196	+	PSP_HC	2.71101	0.00417125	1.44486	3.03586	O00746	O00746	O00746	NDKM_HUMAN	>sp|O00746|NDKM_HUMAN Nucleoside diphosphate kinase, mitochondrial OS=Homo sapiens OX=9606 GN=NME4 PE=1 SV=1
CACHD1	VWFA and cache domain-containing protein 1	2.33603	1.22406	+	11.5459	11.2841	11.2692	11.2031	12.6166	12.4481	12.3368	12.5515	2989.94	2493.75	2468.13	2357.59	6280.22	5587.94	5173.05	6003.13	2480.94	5795.54	2.33603	+	PSP_HC	4.68296	0.000386364	1.16269	3.91144	Q5VU97	Q5VU97	Q5VU97	CAHD1_HUMAN	>sp|Q5VU97|CAHD1_HUMAN VWFA and cache domain-containing protein 1 OS=Homo sapiens OX=9606 GN=CACHD1 PE=2 SV=2
BNC2	Zinc finger protein basonuclin-2	2.32429	1.21679	+	9.65334	9.27157	10.0662	10.432	10.7867	11.4782	11.0557	11.126	805.276	618.046	1072.08	1381.48	1766.53	2852.87	2128.62	2234.91	938.679	2181.76	2.32429	+	PSP_HC	2.31509	0.00657434	1.25588	2.56859	Q6ZN30	Q6ZN30	Q6ZN30	BNC2_HUMAN	>sp|Q6ZN30|BNC2_HUMAN Zinc finger protein basonuclin-2 OS=Homo sapiens OX=9606 GN=BNC2 PE=1 SV=1
PIP5K1A	Phosphatidylinositol 4-phosphate 5-kinase type-1 alpha	2.31601	1.21164	+	8.12212	8.39957	7.5591	9.04064	9.30678	9.6331	9.77634	8.67816	278.613	337.693	188.589	526.628	633.315	794.058	876.943	409.625	308.153	713.686	2.31601	+	PSP_HC	1.45966	0.0280842	1.06824	1.80166	Q99755	Q99755	Q99755	PI51A_HUMAN	>sp|Q99755|PI51A_HUMAN Phosphatidylinositol 4-phosphate 5-kinase type-1 alpha OS=Homo sapiens OX=9606 GN=PIP5K1A PE=1 SV=1
SLC2A8	Solute carrier family 2, facilitated glucose transporter member 8	2.3096	1.20764	+	11.5289	10.4641	10.4392	10.2078	11.8157	11.3954	11.7324	11.5824	2954.91	1412.56	1388.39	1182.64	3604.79	2693.75	3402.55	3066.55	1400.48	3234.55	2.3096	+	PSP_HC	1.69738	0.0244224	0.97146	1.90705	Q9NY64	Q9NY64	Q9NY64	GTR8_HUMAN	>sp|Q9NY64|GTR8_HUMAN Solute carrier family 2, facilitated glucose transporter member 8 OS=Homo sapiens OX=9606 GN=SLC2A8 PE=1 SV=3
TUBA3E	Tubulin alpha-3E chain	2.30424	1.20429	+	11.137	11.1887	13.2354	12.9031	12.6337	13.8195	13.5024	13.4798	2252.01	2334.18	9643.89	7659.85	6355.1	14457.2	11604.5	11424.2	4997.01	11514.3	2.30424	+	PSP_HC	1.05686	0.0452466	1.24281	1.53448	Q6PEY2	Q6PEY2	Q6PEY2	TBA3E_HUMAN	>sp|Q6PEY2|TBA3E_HUMAN Tubulin alpha-3E chain OS=Homo sapiens OX=9606 GN=TUBA3E PE=1 SV=2
SMCO3	Single-pass membrane and coiled-coil domain-containing protein 3	2.28836	1.19431	+	12.2707	11.6792	11.4637	11.9131	13.2658	12.8142	13.156	12.6417	4941.39	3279.36	2824.34	3856.56	9849.26	7202.09	9127.47	6390.44	3567.96	8164.78	2.28836	+	PSP_HC	2.62652	0.00585778	1.13775	2.67162	A2RU48	A2RU48	A2RU48	SMCO3_HUMAN	>sp|A2RU48|SMCO3_HUMAN Single-pass membrane and coiled-coil domain-containing protein 3 OS=Homo sapiens OX=9606 GN=SMCO3 PE=1 SV=1
GFAP	Glial fibrillary acidic protein	2.27656	1.18685	+	16.475	16.3908	16.6494	17.3849	17.5795	17.9055	17.5471	18.0453	91089.7	85925.6	102794	171150	195865	245523	191515	270506	96942	220694	2.27656	+	PSP_HC	2.17526	0.0125024	1.04434	2.28286	P14136	P14136	P14136	GFAP_HUMAN	>sp|P14136|GFAP_HUMAN Glial fibrillary acidic protein OS=Homo sapiens OX=9606 GN=GFAP PE=1 SV=1
P3H2	Prolyl 3-hydroxylase 2	2.26734	1.181	+	11.6055	11.6413	11.5539	10.8404	12.5617	12.877	12.892	12.6347	3116.04	3194.34	3006.56	1833.52	6045.73	7522.52	7601.14	6359.51	3061.3	6941.01	2.26734	+	PSP_HC	3.15831	0.0020361	1.33112	3.25864	Q8IVL5	Q8IVL5	Q8IVL5	P3H2_HUMAN	>sp|Q8IVL5|P3H2_HUMAN Prolyl 3-hydroxylase 2 OS=Homo sapiens OX=9606 GN=P3H2 PE=1 SV=1
RNF14	E3 ubiquitin-protein ligase RNF14	2.26631	1.18035	+	11.2376	10.4971	10.4147	10.9902	12.033	12.2114	11.8512	10.9879	2414.65	1445.25	1365.01	2034.14	4190.77	4742.39	3694.59	2030.9	1739.69	3942.68	2.26631	+	PSP_HC	1.58618	0.0271728	0.985972	1.84188	Q9UBS8	Q9UBS8	Q9UBS8	RNF14_HUMAN	>sp|Q9UBS8|RNF14_HUMAN E3 ubiquitin-protein ligase RNF14 OS=Homo sapiens OX=9606 GN=RNF14 PE=1 SV=1
ATP11C	Phospholipid-transporting ATPase IG	2.2306	1.15743	+	9.7152	8.07335	9.44579	9.22131	10.9323	10.1821	10.2439	10.7094	840.556	269.352	697.375	596.885	1954.12	1161.76	1212.61	1674.37	647.13	1443.49	2.2306	+	PSP_HC	1.87579	0.0111541	1.40301	2.32142	Q8NB49	Q8NB49	Q8NB49	AT11C_HUMAN	>sp|Q8NB49|AT11C_HUMAN Phospholipid-transporting ATPase IG OS=Homo sapiens OX=9606 GN=ATP11C PE=1 SV=3
CCDC80	Coiled-coil domain-containing protein 80	2.22509	1.15386	+	12.9209	11.9816	12.2599	12.0038	13.2279	13.3522	13.4563	13.1124	7754.94	4044.09	4904.53	4106.8	9593.89	10457.1	11239.6	8855.76	4505.67	10025.5	2.22509	+	PSP_HC	2.29385	0.0120065	0.99565	2.30765	Q76M96	Q76M96	Q76M96	CCD80_HUMAN	>sp|Q76M96|CCD80_HUMAN Coiled-coil domain-containing protein 80 OS=Homo sapiens OX=9606 GN=CCDC80 PE=1 SV=1
EPPK1	Epiplakin	2.21142	1.14497	+	18.5557	17.861	17.9065	17.5956	19.158	18.6649	19.2272	18.8871	385321	238066	245693	198063	584969	415618	613711	484823	241880	534896	2.21142	+	PSP_HC	2.22657	0.0126003	1.0046	2.2759	P58107	P58107	P58107	EPIPL_HUMAN	>sp|P58107|EPIPL_HUMAN Epiplakin OS=Homo sapiens OX=9606 GN=EPPK1 PE=1 SV=3
HSPB6	Heat shock protein beta-6	2.20718	1.14221	+	15.0785	15.1012	14.9483	14.7896	16.2738	16.109	16.2036	15.9234	34600.4	35149.1	31614.5	28321.3	79232.2	70679.3	75469.2	62147.1	33107.5	73074.2	2.20718	+	PSP_HC	4.4733	0.000708333	1.14806	3.77144	O14558	O14558	O14558	HSPB6_HUMAN	>sp|O14558|HSPB6_HUMAN Heat shock protein beta-6 OS=Homo sapiens OX=9606 GN=HSPB6 PE=1 SV=2
PEX13	Peroxisomal membrane protein PEX13	2.20559	1.14117	+	9.47868	7.42418	9.07922	7.74861	9.77417	9.62885	10.0511	8.90266	713.456	171.752	540.901	215.062	875.625	791.722	1060.92	478.594	377.981	833.674	2.20559	+	PSP_HC	1.08102	0.0457131	1.15653	1.52859	Q92968	Q92968	Q92968	PEX13_HUMAN	>sp|Q92968|PEX13_HUMAN Peroxisomal membrane protein PEX13 OS=Homo sapiens OX=9606 GN=PEX13 PE=1 SV=2
VSTM2L	V-set and transmembrane domain-containing protein 2-like protein	2.20521	1.14092	+	11.6919	11.224	11.4398	10.9023	12.4773	12.2668	12.6796	12.4764	3308.36	2392	2777.94	1913.9	5702.19	4928.05	6560.55	5698.63	2584.97	5700.41	2.20521	+	PSP_HC	3.08804	0.00440597	1.16055	2.99572	Q96N03	Q96N03	Q96N03	VTM2L_HUMAN	>sp|Q96N03|VTM2L_HUMAN V-set and transmembrane domain-containing protein 2-like protein OS=Homo sapiens OX=9606 GN=VSTM2L PE=1 SV=1
GPR155	Integral membrane protein GPR155	2.20064	1.13792	+	9.92593	7.01795	10.0146	8.39574	10.3372	9.93505	10.6332	10.7589	972.753	129.603	1034.42	336.798	1293.62	978.922	1588.23	1732.81	654.776	1440.92	2.20064	+	PSP_HC	1.12254	0.0346072	1.57755	1.68765	Q7Z3F1	Q7Z3F1	Q7Z3F1	GP155_HUMAN	>sp|Q7Z3F1|GP155_HUMAN Integral membrane protein GPR155 OS=Homo sapiens OX=9606 GN=GPR155 PE=2 SV=2
SYNM	Synemin	2.19724	1.13569	+	12.5429	12.8708	12.9049	13.0766	13.9799	14.0661	13.9148	14.1909	5967.45	7490.26	7669.41	8638.71	16157.3	17152.1	15444.4	18701.9	7579.84	16654.7	2.19724	+	PSP_HC	4.08585	0.00101382	1.1891	3.64279	O15061	O15061	O15061	SYNEM_HUMAN	>sp|O15061|SYNEM_HUMAN Synemin OS=Homo sapiens OX=9606 GN=SYNM PE=1 SV=3
TPM2	Tropomyosin beta chain	2.19166	1.13203	+	14.3335	14.5861	14.1738	14.3407	15.3565	15.6677	15.5736	15.2869	20644.9	24595.4	18481.6	20748.2	41953.4	52053.2	48766.4	39977.5	20696.6	45359.9	2.19166	+	PSP_HC	3.97985	0.00115447	1.11263	3.43918	P07951	P07951	P07951	TPM2_HUMAN	>sp|P07951|TPM2_HUMAN Tropomyosin beta chain OS=Homo sapiens OX=9606 GN=TPM2 PE=1 SV=1
ITGA1	Integrin alpha-1	2.17505	1.12105	+	12.2961	11.3518	11.4036	11.601	13.1345	12.4108	12.8145	12.0227	5029.15	2613.56	2709.1	3106.34	8992.46	5445.32	7203.59	4160.96	2907.72	6324.45	2.17505	+	PSP_HC	1.54443	0.0284362	0.932477	1.77523	P56199	P56199	P56199	ITA1_HUMAN	>sp|P56199|ITA1_HUMAN Integrin alpha-1 OS=Homo sapiens OX=9606 GN=ITGA1 PE=1 SV=2
RRM2	Ribonucleoside-diphosphate reductase subunit M2	2.17265	1.11945	+	11.3074	10.3291	10.6302	10.289	11.7285	11.8922	11.4742	11.337	2534.35	1286.38	1584.93	1251.12	3393.36	3801.1	2844.97	2586.88	1435.65	3119.17	2.17265	+	PSP_HC	1.96349	0.0178265	0.969041	2.07744	P31350	P31350	P31350	RIR2_HUMAN	>sp|P31350|RIR2_HUMAN Ribonucleoside-diphosphate reductase subunit M2 OS=Homo sapiens OX=9606 GN=RRM2 PE=1 SV=1
MORF4L2	Mortality factor 4-like protein 2	2.15227	1.10586	+	10.9989	10.093	10.8855	10.4376	11.9925	12.0873	11.5419	11.3788	2046.44	1092.18	1891.74	1386.85	4074.76	4351.51	2981.66	2662.93	1639.3	3528.21	2.15227	+	PSP_HC	2.26396	0.00854113	1.14638	2.43685	Q15014	Q15014	Q15014	MO4L2_HUMAN	>sp|Q15014|MO4L2_HUMAN Mortality factor 4-like protein 2 OS=Homo sapiens OX=9606 GN=MORF4L2 PE=1 SV=1
VAMP1	Vesicle-associated membrane protein 1	2.14646	1.10196	+	12.0416	12.856	11.6037	11.7402	13.2967	12.9317	13.0071	12.9943	4215.83	7413.81	3112.16	3420.99	10062.5	7813.21	8232.42	8159.7	3818.41	8196.06	2.14646	+	PSP_HC	1.84577	0.0196893	0.997052	2.02603	P23763	P23763	P23763	VAMP1_HUMAN	>sp|P23763|VAMP1_HUMAN Vesicle-associated membrane protein 1 OS=Homo sapiens OX=9606 GN=VAMP1 PE=1 SV=1
HSD3B1;HSD3B2	3 beta-hydroxysteroid dehydrogenase/Delta 5-->4-isomerase type 1;3 beta-hydroxysteroid dehydrogenase/Delta 5-->4-isomerase type 2	2.13443	1.09385	+	11.5191	11.9692	12.0009	11.1785	13.8325	12.5004	13.1402	11.9884	2934.91	4009.48	4098.56	2317.74	14588.1	5794.23	9028.06	4063.2	3472.2	7411.14	2.13443	+	PSP_HC	1.44476	0.026856	1.19843	1.85795	P14060;P26439	P14060;P26439	P14060;P26439	3BHS1_HUMAN;3BHS2_HUMAN	>sp|P14060|3BHS1_HUMAN 3 beta-hydroxysteroid dehydrogenase/Delta 5-->4-isomerase type 1 OS=Homo sapiens OX=9606 GN=HSD3B1 PE=1 SV=2;>sp|P26439|3BHS2_HUMAN 3 beta-hydroxysteroid dehydrogenase/Delta 5-->4-isomerase type 2 OS=Homo sapiens OX=9606 GN=HSD3B2 PE=1 SV=2
RPP25L	Ribonuclease P protein subunit p25-like protein	2.11701	1.08203	+	11.1909	9.80511	10.3017	10.7717	11.731	11.4658	11.7208	11.5497	2337.74	894.607	1262.18	1748.26	3399.25	2828.46	3375.3	2997.82	1505.22	3186.56	2.11701	+	PSP_HC	1.94107	0.014644	1.09949	2.17311	Q8N5L8	Q8N5L8	Q8N5L8	RP25L_HUMAN	>sp|Q8N5L8|RP25L_HUMAN Ribonuclease P protein subunit p25-like protein OS=Homo sapiens OX=9606 GN=RPP25L PE=1 SV=1
RERG	Ras-related and estrogen-regulated growth inhibitor	2.10547	1.07414	+	10.8475	10.5095	11.0646	10.668	11.1397	11.8986	11.7678	11.927	1842.57	1457.72	2141.79	1627	2256.23	3818	3487.07	3893.9	1734.78	3652.53	2.10547	+	PSP_HC	2.21893	0.0148612	0.910898	2.17023	Q96A58	Q96A58	Q96A58	RERG_HUMAN	>sp|Q96A58|RERG_HUMAN Ras-related and estrogen-regulated growth inhibitor OS=Homo sapiens OX=9606 GN=RERG PE=1 SV=1
TMEM231	Transmembrane protein 231	2.10476	1.07366	+	12.1405	11.7377	12.3602	12.6195	13.2558	13.2739	13.3805	13.8054	4514.97	3415.07	5257.64	6292.86	9781.23	9904.72	10664.3	14316.6	4886.3	10284.5	2.10476	+	PSP_HC	2.76227	0.00497959	1.21441	2.84681	Q9H6L2	Q9H6L2	Q9H6L2	TM231_HUMAN	>sp|Q9H6L2|TM231_HUMAN Transmembrane protein 231 OS=Homo sapiens OX=9606 GN=TMEM231 PE=1 SV=1
CRABP1	Cellular retinoic acid-binding protein 1	2.08849	1.06246	+	16.8262	17.2235	16.8642	16.9169	17.7422	18.0628	18.2776	17.8347	116196	153035	119297	123736	219247	273807	317765	233765	121516	253786	2.08849	+	PSP_HC	3.30269	0.00438674	1.02163	2.91568	P29762	P29762	P29762	RABP1_HUMAN	>sp|P29762|RABP1_HUMAN Cellular retinoic acid-binding protein 1 OS=Homo sapiens OX=9606 GN=CRABP1 PE=1 SV=2
CNR1	Cannabinoid receptor 1	2.08707	1.06148	+	12.1808	12.3546	12.0968	12.5374	13.7975	12.6628	13.061	13.5597	4642.87	5237.27	4380.26	5944.75	14238.4	6484.59	8545.8	12074.7	4940.07	10310.3	2.08707	+	PSP_HC	1.94044	0.0178609	0.97787	2.07088	P21554	P21554	P21554	CNR1_HUMAN	>sp|P21554|CNR1_HUMAN Cannabinoid receptor 1 OS=Homo sapiens OX=9606 GN=CNR1 PE=1 SV=1
CFH	Complement factor H	2.08288	1.05858	+	11.9728	13.1854	12.896	12.8642	13.8322	14.038	13.7849	14.3158	4019.5	9315.39	7622.24	7456.07	14585	16821.3	14114.6	20393.2	7539.16	15703.2	2.08288	+	PSP_HC	2.32701	0.00658678	1.26314	2.5835	P08603	P08603	P08603	CFAH_HUMAN	>sp|P08603|CFAH_HUMAN Complement factor H OS=Homo sapiens OX=9606 GN=CFH PE=1 SV=4
GJA1	Gap junction alpha-1 protein	2.08259	1.05838	+	14.0323	13.7441	13.6903	13.4882	14.7562	14.7952	14.7999	14.6037	16755	13721	13218.8	11490.9	27673.2	28431.4	28524.2	24897.3	13469.9	28052.3	2.08259	+	PSP_HC	3.76242	0.00300654	0.999998	3.11154	P17302	P17302	P17302	CXA1_HUMAN	>sp|P17302|CXA1_HUMAN Gap junction alpha-1 protein OS=Homo sapiens OX=9606 GN=GJA1 PE=1 SV=2
IGDCC4	Immunoglobulin superfamily DCC subclass member 4	2.07483	1.05299	+	10.926	10.6636	9.98539	11.1156	11.5958	12.0725	12.1177	11.4395	1945.6	1622.05	1013.68	2218.86	3095.16	4307.1	4444.18	2777.36	1783.82	3701.13	2.07483	+	PSP_HC	2.03717	0.0126897	1.13373	2.2678	Q8TDY8	Q8TDY8	Q8TDY8	IGDC4_HUMAN	>sp|Q8TDY8|IGDC4_HUMAN Immunoglobulin superfamily DCC subclass member 4 OS=Homo sapiens OX=9606 GN=IGDCC4 PE=1 SV=1
RNASEL	2-5A-dependent ribonuclease	2.06938	1.0492	+	10.2206	9.69814	10.4706	10.8999	11.2978	11.4036	11.3968	11.4853	1193.18	830.675	1418.94	1910.72	2517.54	2709.1	2696.36	2866.95	1306.06	2702.73	2.06938	+	PSP_HC	2.25923	0.0100926	1.07353	2.36544	Q05823	Q05823	Q05823	RN5A_HUMAN	>sp|Q05823|RN5A_HUMAN 2-5A-dependent ribonuclease OS=Homo sapiens OX=9606 GN=RNASEL PE=1 SV=2
ALDH4A1	Delta-1-pyrroline-5-carboxylate dehydrogenase, mitochondrial	2.06187	1.04395	+	15.3834	15.3273	15.31	15.3331	16.41	16.3126	16.3374	16.561	42743	41112.8	40622.7	41278.4	87076.8	81392	82803.3	96684.7	41195.6	84940	2.06187	+	PSP_HC	5.77678	0	1.0668	4.1342	P30038	P30038	P30038	AL4A1_HUMAN	>sp|P30038|AL4A1_HUMAN Delta-1-pyrroline-5-carboxylate dehydrogenase, mitochondrial OS=Homo sapiens OX=9606 GN=ALDH4A1 PE=1 SV=3
GTF3C1	General transcription factor 3C polypeptide 1	2.05984	1.04253	+	13.8662	12.5839	13.3547	12.9416	14.6115	14.1609	14.2486	13.5438	14932.8	6139.48	10475.3	7867.01	25032.2	18317.1	19465.1	11942.4	9171.14	18891.1	2.05984	+	PSP_HC	1.44708	0.0324314	0.954597	1.72324	Q12789	Q12789	Q12789	TF3C1_HUMAN	>sp|Q12789|TF3C1_HUMAN General transcription factor 3C polypeptide 1 OS=Homo sapiens OX=9606 GN=GTF3C1 PE=1 SV=4
RAB9A	Ras-related protein Rab-9A	2.05981	1.04251	+	13.2777	12.8453	12.9188	12.9904	13.8586	13.9937	14.0014	14.1492	9930.84	7359.03	7743.66	8137.67	14854.4	16312.6	16399.9	18169.1	7940.67	16356.3	2.05981	+	PSP_HC	3.94652	0.00295533	0.992693	3.18463	P51151	P51151	P51151	RAB9A_HUMAN	>sp|P51151|RAB9A_HUMAN Ras-related protein Rab-9A OS=Homo sapiens OX=9606 GN=RAB9A PE=1 SV=1
GPC4	Glypican-4	2.04846	1.03454	+	13.3451	13.2875	13.4339	13.283	14.2586	14.5626	14.3029	14.3978	10405.8	9998.53	11066.4	9967.39	19600.5	24198	20211.7	21585.9	10202.2	20898.8	2.04846	+	PSP_HC	5.03467	0.000719577	1.04311	3.78066	O75487	O75487	O75487	GPC4_HUMAN	>sp|O75487|GPC4_HUMAN Glypican-4 OS=Homo sapiens OX=9606 GN=GPC4 PE=1 SV=4
DNAAF5	Dynein axonemal assembly factor 5	2.04201	1.02999	+	12.1643	11.9962	11.3894	11.4085	12.7486	12.7815	12.7754	12.6408	4590.07	4085.23	2682.57	2718.32	6881.94	7040.68	7010.98	6386.46	3401.77	6946.46	2.04201	+	PSP_HC	2.57871	0.008	0.996967	2.47788	Q86Y56	Q86Y56	Q86Y56	DAAF5_HUMAN	>sp|Q86Y56|DAAF5_HUMAN Dynein axonemal assembly factor 5 OS=Homo sapiens OX=9606 GN=DNAAF5 PE=1 SV=4
PBXIP1	Pre-B-cell leukemia transcription factor-interacting protein 1	2.03786	1.02706	+	14.6402	14.8143	14.4971	14.6526	15.666	15.6809	15.6303	15.7106	25535.2	28810.4	23123.9	25755.6	51991.9	52531.7	50721.2	53624.3	25645.4	52261.8	2.03786	+	PSP_HC	5.2981	0.000373626	1.02086	3.8238	Q96AQ6	Q96AQ6	Q96AQ6	PBIP1_HUMAN	>sp|Q96AQ6|PBIP1_HUMAN Pre-B-cell leukemia transcription factor-interacting protein 1 OS=Homo sapiens OX=9606 GN=PBXIP1 PE=1 SV=1
SLC22A18	Solute carrier family 22 member 18	2.01139	1.00819	+	12.361	11.8152	11.7355	11.5194	12.9117	12.717	12.8482	11.9352	5260.56	3603.54	3409.87	2935.52	7705.64	6732.84	7373.84	3916.09	3506.7	7053.34	2.01139	+	PSP_HC	1.38088	0.0457449	0.745235	1.5255	Q96BI1	Q96BI1	Q96BI1	S22AI_HUMAN	>sp|Q96BI1|S22AI_HUMAN Solute carrier family 22 member 18 OS=Homo sapiens OX=9606 GN=SLC22A18 PE=1 SV=3
SLC29A3	Equilibrative nucleoside transporter 3	1.99849	0.998909	+	10.9516	10.0528	10.3576	10.6855	11.3989	11.5532	11.5336	11.5259	1980.43	1062.17	1312.04	1646.86	2700.29	3005.11	2964.56	2948.77	1479.45	2956.67	1.99849	+	PSP_HC	2.60705	0.00786074	0.990999	2.48676	Q9BZD2	Q9BZD2	Q9BZD2	S29A3_HUMAN	>sp|Q9BZD2|S29A3_HUMAN Equilibrative nucleoside transporter 3 OS=Homo sapiens OX=9606 GN=SLC29A3 PE=1 SV=3
NNMT	Nicotinamide N-methyltransferase	1.98902	0.992058	+	16.726	17.4854	17.269	17.2584	17.9756	18.4528	18.0635	18.4254	108400	183497	157938	156782	257748	358795	273940	352045	157360	312992	1.98902	+	PSP_HC	2.67472	0.00637838	1.04463	2.5932	P40261	P40261	P40261	NNMT_HUMAN	>sp|P40261|NNMT_HUMAN Nicotinamide N-methyltransferase OS=Homo sapiens OX=9606 GN=NNMT PE=1 SV=1
PLCB1	1-phosphatidylinositol 4,5-bisphosphate phosphodiesterase beta-1	1.98856	0.991725	+	13.0718	13.2841	13.1716	13.2366	14.2568	14.1307	14.1492	14.2417	8610.01	9974.99	9226.71	9651.92	19576	17937.6	18169.1	19372.2	9439.31	18770.7	1.98856	+	PSP_HC	5.71375	0.000388571	1.00359	3.92085	Q9NQ66	Q9NQ66	Q9NQ66	PLCB1_HUMAN	>sp|Q9NQ66|PLCB1_HUMAN 1-phosphatidylinositol 4,5-bisphosphate phosphodiesterase beta-1 OS=Homo sapiens OX=9606 GN=PLCB1 PE=1 SV=1
LBH	Protein LBH	1.9862	0.990011	+	12.5079	11.8355	12.6534	12.822	13.4919	13.5988	13.7653	13.5457	5824.43	3654.61	6442.48	7241.13	11520.4	12406.4	13924.1	11958.1	6133.45	12182.3	1.9862	+	PSP_HC	2.65873	0.00569336	1.14575	2.70157	Q53QV2	Q53QV2	Q53QV2	LBH_HUMAN	>sp|Q53QV2|LBH_HUMAN Protein LBH OS=Homo sapiens OX=9606 GN=LBH PE=1 SV=1
SELENOM	Selenoprotein M	1.98051	0.98587	+	14.9877	12.1138	14.0882	14.2043	15.042	15.2655	15.0488	15.2131	32489.8	4432.18	17416.9	18876.5	33736	39388.9	33895.4	37983.9	18146.7	35939.6	1.98051	+	PSP_HC	1.09782	0.0408632	1.29386	1.58869	Q8WWX9	Q8WWX9	Q8WWX9	SELM_HUMAN	>sp|Q8WWX9|SELM_HUMAN Selenoprotein M OS=Homo sapiens OX=9606 GN=SELENOM PE=1 SV=3
MIB1	E3 ubiquitin-protein ligase MIB1	1.97859	0.984469	+	6.78698	8.56022	8.88614	8.43017	9.29188	9.45953	9.50241	10.21	110.429	377.47	473.145	344.932	626.808	704.048	725.288	1184.45	361.201	714.668	1.97859	+	PSP_HC	1.52601	0.0194785	1.45008	2.03778	Q86YT6	Q86YT6	Q86YT6	MIB1_HUMAN	>sp|Q86YT6|MIB1_HUMAN E3 ubiquitin-protein ligase MIB1 OS=Homo sapiens OX=9606 GN=MIB1 PE=1 SV=1
THEM4	Acyl-coenzyme A thioesterase THEM4	1.96299	0.973051	+	11.2668	11.6294	10.9462	11.086	12.2946	12.0989	12.175	12.1292	2464.02	3168.1	1973.03	2173.79	5023.93	4386.64	4624.24	4479.74	2318.91	4551.99	1.96299	+	PSP_HC	3.06164	0.00588596	0.942325	2.66249	Q5T1C6	Q5T1C6	Q5T1C6	THEM4_HUMAN	>sp|Q5T1C6|THEM4_HUMAN Acyl-coenzyme A thioesterase THEM4 OS=Homo sapiens OX=9606 GN=THEM4 PE=1 SV=1
EFEMP2	EGF-containing fibulin-like extracellular matrix protein 2	1.95524	0.967346	+	11.9575	12.2666	13.0649	11.8613	13.1172	13.6737	12.6293	13.0575	3977.1	4927.36	8568.93	3720.55	8885.27	13067.5	6335.75	8525.09	4452.23	8705.18	1.95524	+	PSP_HC	1.27089	0.0462017	0.831862	1.52021	O95967	O95967	O95967	FBLN4_HUMAN	>sp|O95967|FBLN4_HUMAN EGF-containing fibulin-like extracellular matrix protein 2 OS=Homo sapiens OX=9606 GN=EFEMP2 PE=1 SV=3
OGFOD3	2-oxoglutarate and iron-dependent oxygenase domain-containing protein 3	1.94723	0.961423	+	10.6666	8.55418	10.4485	9.00855	10.9459	10.7304	11.1153	10.7742	1625.42	375.893	1397.37	515.043	1972.62	1698.92	2218.39	1751.29	956.207	1861.96	1.94723	+	PSP_HC	1.21659	0.0359325	1.22202	1.67333	Q6PK18	Q6PK18	Q6PK18	OGFD3_HUMAN	>sp|Q6PK18|OGFD3_HUMAN 2-oxoglutarate and iron-dependent oxygenase domain-containing protein 3 OS=Homo sapiens OX=9606 GN=OGFOD3 PE=1 SV=2
PLPP3	Phospholipid phosphatase 3	1.94549	0.960136	+	13.2714	13.0953	13.4348	12.9143	14.0899	14.6471	14.1383	14.154	9887.57	8751.41	11073.3	7719.54	17437.4	25657.6	18032.4	18229.7	9319.49	18131	1.94549	+	PSP_HC	3.11351	0.00455914	1.07838	2.8972	O14495	O14495	O14495	PLPP3_HUMAN	>sp|O14495|PLPP3_HUMAN Phospholipid phosphatase 3 OS=Homo sapiens OX=9606 GN=PLPP3 PE=1 SV=1
FDXR	NADPH:adrenodoxin oxidoreductase, mitochondrial	1.94114	0.956904	+	14.3251	13.8073	13.8726	13.6352	14.8136	14.8055	14.7152	14.7889	20525.1	14335.5	14999.2	12723.4	28796.4	28635.2	26897.8	28307.6	14667.3	28471.4	1.94114	+	PSP_HC	2.95855	0.00740856	0.870736	2.49624	P22570	P22570	P22570	ADRO_HUMAN	>sp|P22570|ADRO_HUMAN NADPH:adrenodoxin oxidoreductase, mitochondrial OS=Homo sapiens OX=9606 GN=FDXR PE=1 SV=3
PSPH	Phosphoserine phosphatase	1.93949	0.955678	+	14.4194	13.6983	13.7559	13.7336	14.6926	14.7083	14.7736	14.5098	21911.5	13292.3	13833.7	13621.5	26479.7	26769.5	28008.9	23328.4	13727.6	26624.6	1.93949	+	PSP_HC	2.25857	0.0200144	0.769275	2.01404	P78330	P78330	P78330	SERB_HUMAN	>sp|P78330|SERB_HUMAN Phosphoserine phosphatase OS=Homo sapiens OX=9606 GN=PSPH PE=1 SV=2
CNN2	Calponin-2	1.93701	0.95383	+	16.6523	16.5155	16.5357	16.4751	17.4108	17.521	17.4367	17.6109	103001	93683	95004	91096	174250	188082	177407	200175	94343.5	182744	1.93701	+	PSP_HC	5.43298	0.00103774	0.950203	3.66691	Q99439	Q99439	Q99439	CNN2_HUMAN	>sp|Q99439|CNN2_HUMAN Calponin-2 OS=Homo sapiens OX=9606 GN=CNN2 PE=1 SV=4
SIDT1	SID1 transmembrane family member 1	1.92433	0.944354	+	7.88318	9.50473	10.0337	10.6059	10.4536	10.6782	10.7948	10.8605	236.088	726.455	1048.2	1558.45	1402.32	1638.55	1776.47	1859.24	887.328	1707.51	1.92433	+	PSP_HC	1.0385	0.0486355	1.18992	1.50082	Q9NXL6	Q9NXL6	Q9NXL6	SIDT1_HUMAN	>sp|Q9NXL6|SIDT1_HUMAN SID1 transmembrane family member 1 OS=Homo sapiens OX=9606 GN=SIDT1 PE=2 SV=2
FLNB	Filamin-B	1.91948	0.940717	+	17.3355	16.5401	16.5271	16.4027	17.6832	17.2536	17.6542	17.2688	165389	95294.1	94439.3	86637.3	210462	156261	206274	157916	94866.7	182095	1.91948	+	PSP_HC	1.69196	0.0323968	0.7636	1.71996	O75369	O75369	O75369	FLNB_HUMAN	>sp|O75369|FLNB_HUMAN Filamin-B OS=Homo sapiens OX=9606 GN=FLNB PE=1 SV=2
TSC22D4	TSC22 domain family protein 4	1.89996	0.925967	+	14.5146	14.3432	14.1967	13.9837	15.3232	14.8472	15.4308	15.0604	23406.1	20784.2	18777.3	16199.9	40996.1	29474.9	44170.6	34169	19780.7	37582.6	1.89996	+	PSP_HC	2.70921	0.00871014	0.905853	2.42767	Q9Y3Q8	Q9Y3Q8	Q9Y3Q8	T22D4_HUMAN	>sp|Q9Y3Q8|T22D4_HUMAN TSC22 domain family protein 4 OS=Homo sapiens OX=9606 GN=TSC22D4 PE=1 SV=2
IGFBP6	Insulin-like growth factor-binding protein 6	1.89652	0.923355	+	11.4447	10.3503	10.9606	11.1733	11.9754	11.8669	12.0128	12.6647	2787.39	1305.42	1992.83	2309.4	4026.75	3735.02	4132.5	6493.14	2151.11	4079.63	1.89652	+	PSP_HC	2.09449	0.0112549	1.14775	2.31967	P24592	P24592	P24592	IBP6_HUMAN	>sp|P24592|IBP6_HUMAN Insulin-like growth factor-binding protein 6 OS=Homo sapiens OX=9606 GN=IGFBP6 PE=1 SV=1
UBAC2	Ubiquitin-associated domain-containing protein 2	1.8938	0.921281	+	12.2654	11.8621	11.476	11.597	12.8091	12.6627	12.6511	12.3058	4923.27	3722.61	2848.53	3097.74	7176.68	6484.14	6432.22	5063.08	3410.18	6458.18	1.8938	+	PSP_HC	2.1183	0.0203709	0.807066	1.99381	Q8NBM4	Q8NBM4	Q8NBM4	UBAC2_HUMAN	>sp|Q8NBM4|UBAC2_HUMAN Ubiquitin-associated domain-containing protein 2 OS=Homo sapiens OX=9606 GN=UBAC2 PE=1 SV=1
WFS1	Wolframin	1.88446	0.914148	+	13.0256	12.4857	12.5997	12.4499	13.4354	13.2542	13.4802	13.5527	8338.66	5735.49	6207.08	5594.91	11077.9	9770.39	11427.3	12016.3	5971.29	11252.6	1.88446	+	PSP_HC	2.7717	0.0125506	0.790392	2.27881	O76024	O76024	O76024	WFS1_HUMAN	>sp|O76024|WFS1_HUMAN Wolframin OS=Homo sapiens OX=9606 GN=WFS1 PE=1 SV=2
WNT5A	Protein Wnt-5a	1.88438	0.91409	+	12.9005	12.4519	12.5685	12.5828	13.4944	13.4851	13.4219	13.5309	7646.06	5602.67	6074.29	6134.8	11540.4	11466.2	10974.7	11836	6104.54	11503.3	1.88438	+	PSP_HC	3.88925	0.0048	0.857188	2.8692	P41221	P41221	P41221	WNT5A_HUMAN	>sp|P41221|WNT5A_HUMAN Protein Wnt-5a OS=Homo sapiens OX=9606 GN=WNT5A PE=1 SV=2
SMAD1	Mothers against decapentaplegic homolog 1	1.8811	0.911574	+	11.0956	10.9009	11.2642	11.1699	11.9415	11.9304	12.2355	12.1412	2188.31	1912.04	2459.59	2303.96	3933.23	3903.09	4822.28	4517.16	2246.13	4225.2	1.8811	+	PSP_HC	3.93737	0.00313548	0.954468	3.10079	Q15797	Q15797	Q15797	SMAD1_HUMAN	>sp|Q15797|SMAD1_HUMAN Mothers against decapentaplegic homolog 1 OS=Homo sapiens OX=9606 GN=SMAD1 PE=1 SV=1
TSPAN6	Tetraspanin-6	1.87648	0.908032	+	14.3914	14.0319	13.8438	13.8703	14.7008	15.0433	14.9413	14.7768	21490.3	16750.3	14702.8	14975.3	26630.6	33766.4	31461.5	28071.1	15862.8	29766.3	1.87648	+	PSP_HC	2.86534	0.00928447	0.831219	2.38809	O43657	O43657	O43657	TSN6_HUMAN	>sp|O43657|TSN6_HUMAN Tetraspanin-6 OS=Homo sapiens OX=9606 GN=TSPAN6 PE=1 SV=1
PLEKHO2	Pleckstrin homology domain-containing family O member 2	1.87198	0.904565	+	11.2994	10.3353	10.4855	10.0781	11.3096	11.5501	11.0854	11.3242	2520.34	1291.92	1433.67	1080.96	2538.22	2998.66	2172.89	2564.03	1362.8	2551.13	1.87198	+	PSP_HC	1.47146	0.0407704	0.767723	1.59852	Q8TD55	Q8TD55	Q8TD55	PKHO2_HUMAN	>sp|Q8TD55|PKHO2_HUMAN Pleckstrin homology domain-containing family O member 2 OS=Homo sapiens OX=9606 GN=PLEKHO2 PE=1 SV=1
SEMA3A	Semaphorin-3A	1.8699	0.902961	+	11.039	9.54056	10.5946	10.5643	11.3908	11.5832	11.2191	11.5687	2104.12	744.723	1546.3	1514.16	2685.17	3068.25	2383.89	3037.57	1530.23	2861.37	1.8699	+	PSP_HC	1.65395	0.0246332	1.00583	1.903	Q14563	Q14563	Q14563	SEM3A_HUMAN	>sp|Q14563|SEM3A_HUMAN Semaphorin-3A OS=Homo sapiens OX=9606 GN=SEMA3A PE=1 SV=1
THAP4	Peroxynitrite isomerase THAP4	1.86443	0.898733	+	13.2401	11.8784	12.9664	13.0244	13.8612	13.7264	13.9269	14.1467	9675.36	3764.91	8003.41	8331.73	14881.2	13553.7	15574.5	18137.7	8167.57	15227.8	1.86443	+	PSP_HC	1.93483	0.0142733	1.13795	2.19805	Q8WY91	Q8WY91	Q8WY91	THAP4_HUMAN	>sp|Q8WY91|THAP4_HUMAN Peroxynitrite isomerase THAP4 OS=Homo sapiens OX=9606 GN=THAP4 PE=1 SV=2
RPL4	60S ribosomal protein L4	1.86154	0.8965	+	15.5406	15.1065	16.0844	15.4907	15.7917	16.4191	17.1179	16.4056	47663.6	35278.5	69484.3	46043.2	56725.1	87627.7	142233	86811.6	46853.4	87219.7	1.86154	+	PSP_HC	1.3916	0.0381211	0.878003	1.63344	P36578	P36578	P36578	RL4_HUMAN	>sp|P36578|RL4_HUMAN 60S ribosomal protein L4 OS=Homo sapiens OX=9606 GN=RPL4 PE=1 SV=5
RPL19	60S ribosomal protein L19	1.86099	0.89607	+	14.0736	12.7802	14.2456	13.3355	14.4824	14.7953	15.0294	14.0361	17241.5	7034.34	19424.6	10336.8	22889.5	28433.4	33442.6	16799.1	13789.2	25661.5	1.86099	+	PSP_HC	1.29245	0.0388772	0.977056	1.62385	P84098	P84098	P84098	RL19_HUMAN	>sp|P84098|RL19_HUMAN 60S ribosomal protein L19 OS=Homo sapiens OX=9606 GN=RPL19 PE=1 SV=1
ARHGAP29	Rho GTPase-activating protein 29	1.85855	0.894177	+	12.3625	11.7899	11.766	11.6719	12.7316	12.5581	12.8709	12.6102	5266.03	3540.9	3482.72	3262.81	6801.32	6030.66	7490.78	6252.42	3511.81	6526.87	1.85855	+	PSP_HC	2.44563	0.0159398	0.795141	2.13863	Q52LW3	Q52LW3	Q52LW3	RHG29_HUMAN	>sp|Q52LW3|RHG29_HUMAN Rho GTPase-activating protein 29 OS=Homo sapiens OX=9606 GN=ARHGAP29 PE=1 SV=2
EPDR1	Mammalian ependymin-related protein 1	1.85542	0.891748	+	13.4154	14.032	13.3925	12.9799	14.2173	14.2556	14.3348	14.86	10925.4	16751.5	10753.4	8078.66	19047.3	19559.7	20663.5	29737.6	10839.4	20111.6	1.85542	+	PSP_HC	1.97097	0.0177812	0.961984	2.0756	Q9UM22	Q9UM22	Q9UM22	EPDR1_HUMAN	>sp|Q9UM22|EPDR1_HUMAN Mammalian ependymin-related protein 1 OS=Homo sapiens OX=9606 GN=EPDR1 PE=1 SV=2
FLNA	Filamin-A	1.85173	0.888875	+	18.6433	18.6617	18.5912	18.6427	19.4145	19.5769	19.4854	19.6732	409442	414698	394920	409272	698790	782049	733990	836033	409357	758019	1.85173	+	PSP_HC	5.34529	0.00092827	0.902769	3.49719	P21333	P21333	P21333	FLNA_HUMAN	>sp|P21333|FLNA_HUMAN Filamin-A OS=Homo sapiens OX=9606 GN=FLNA PE=1 SV=4
CTDNEP1	CTD nuclear envelope phosphatase 1	1.83154	0.87306	+	12.085	11.7133	11.6842	12.3306	12.704	12.824	12.7723	12.7959	4344.58	3357.8	3290.75	5150.87	6672.45	7251.18	6995.93	7111.31	3851.19	7053.62	1.83154	+	PSP_HC	2.70096	0.0121543	0.820789	2.29611	O95476	O95476	O95476	CNEP1_HUMAN	>sp|O95476|CNEP1_HUMAN CTD nuclear envelope phosphatase 1 OS=Homo sapiens OX=9606 GN=CTDNEP1 PE=1 SV=2
DKC1	H/ACA ribonucleoprotein complex subunit DKC1	1.82887	0.870953	+	12.6469	11.4908	12.2375	11.4933	12.6244	12.8523	12.7699	12.7976	6413.52	2877.9	4828.97	2882.89	6314.27	7394.82	6984.3	7119.7	3855.93	7052	1.82887	+	PSP_HC	1.46611	0.0394399	0.793946	1.61756	O60832	O60832	O60832	DKC1_HUMAN	>sp|O60832|DKC1_HUMAN H/ACA ribonucleoprotein complex subunit DKC1 OS=Homo sapiens OX=9606 GN=DKC1 PE=1 SV=3
TTR	Transthyretin	1.82838	0.870563	+	15.6595	15.8131	13.3212	15.4634	16.8664	15.7907	16.3299	16.5336	51758.2	57572.8	10234.8	45180.1	119479	56685.8	82373.9	94865.8	48469.2	88619.8	1.82838	+	PSP_HC	1.09284	0.0409451	1.31586	1.59047	P02766	P02766	P02766	TTHY_HUMAN	>sp|P02766|TTHY_HUMAN Transthyretin OS=Homo sapiens OX=9606 GN=TTR PE=1 SV=1
BAG2	BAG family molecular chaperone regulator 2	1.8282	0.870421	+	14.6348	14.6917	14.8186	14.6625	15.5849	15.6479	15.4651	15.5093	25439.8	26463.2	28896.4	25933	49149.9	51343.7	45233.4	46640.6	26198.1	47895.3	1.8282	+	PSP_HC	5.22739	0.0015316	0.849905	3.3028	O95816	O95816	O95816	BAG2_HUMAN	>sp|O95816|BAG2_HUMAN BAG family molecular chaperone regulator 2 OS=Homo sapiens OX=9606 GN=BAG2 PE=1 SV=1
TPPP3	Tubulin polymerization-promoting protein family member 3	1.82313	0.866414	+	15.5471	15.9846	15.847	15.8853	16.7061	16.4831	16.7588	16.7619	47878.8	64840.2	58941.7	60527.4	106915	91602.5	110892	111131	59734.5	108903	1.82313	+	PSP_HC	3.53298	0.00512264	0.861501	2.7345	Q9BW30	Q9BW30	Q9BW30	TPPP3_HUMAN	>sp|Q9BW30|TPPP3_HUMAN Tubulin polymerization-promoting protein family member 3 OS=Homo sapiens OX=9606 GN=TPPP3 PE=1 SV=1
HSPB1	Heat shock protein beta-1	1.8216	0.865208	+	18.4561	18.2532	18.0433	18.0938	19.2417	18.8222	19.0459	19.0359	359617	312436	270131	279754	619910	463497	541237	537498	296095	539367	1.8216	+	PSP_HC	3.20818	0.00735458	0.824827	2.52673	P04792	P04792	P04792	HSPB1_HUMAN	>sp|P04792|HSPB1_HUMAN Heat shock protein beta-1 OS=Homo sapiens OX=9606 GN=HSPB1 PE=1 SV=2
PRUNE2	Protein prune homolog 2	1.81389	0.85909	+	12.0135	12.277	12.4737	12.7297	13.0182	13.4563	13.1942	13.2801	4134.51	4963.01	5687.98	6792.37	8296	11239.6	9372.38	9947.37	5325.49	9659.88	1.81389	+	PSP_HC	2.55933	0.0121984	0.863746	2.29173	Q8WUY3	Q8WUY3	Q8WUY3	PRUN2_HUMAN	>sp|Q8WUY3|PRUN2_HUMAN Protein prune homolog 2 OS=Homo sapiens OX=9606 GN=PRUNE2 PE=1 SV=3
PTK7	Inactive tyrosine-protein kinase 7	1.81286	0.858267	+	15.7742	15.5071	15.3861	15.4402	16.3533	16.1991	16.4428	16.311	56041.2	46569.6	42823.1	44459.4	83720.9	75234.1	89079.1	81301.8	45514.5	82511.4	1.81286	+	PSP_HC	3.69425	0.00591189	0.799639	2.66687	Q13308	Q13308	Q13308	PTK7_HUMAN	>sp|Q13308|PTK7_HUMAN Inactive tyrosine-protein kinase 7 OS=Homo sapiens OX=9606 GN=PTK7 PE=1 SV=2
MAN2B2	Epididymis-specific alpha-mannosidase	1.81161	0.857273	+	15.3318	15.6246	15.6946	15.7837	16.4609	16.563	16.4701	16.6623	41241.2	50521.2	53032.9	56411.4	90203.8	96818.8	90780.8	103718	51777	93799.8	1.81161	+	PSP_HC	3.85696	0.00412085	0.930388	3.01469	Q9Y2E5	Q9Y2E5	Q9Y2E5	MA2B2_HUMAN	>sp|Q9Y2E5|MA2B2_HUMAN Epididymis-specific alpha-mannosidase OS=Homo sapiens OX=9606 GN=MAN2B2 PE=1 SV=4
CDKN1C	Cyclin-dependent kinase inhibitor 1C	1.81016	0.85612	+	12.6711	12.1055	12.0843	11.9648	13.0624	12.626	13.1991	12.8304	6522.01	4406.75	4342.47	3997.27	8554.1	6321.28	9404.27	7283.42	4374.61	7918.76	1.81016	+	PSP_HC	1.92968	0.028038	0.723025	1.79668	P49918	P49918	P49918	CDN1C_HUMAN	>sp|P49918|CDN1C_HUMAN Cyclin-dependent kinase inhibitor 1C OS=Homo sapiens OX=9606 GN=CDKN1C PE=1 SV=1
TPRA1	Transmembrane protein adipocyte-associated 1	1.80879	0.855022	+	12.1484	10.4064	11.332	11.9324	12.5811	12.2966	12.4525	12.7586	4539.76	1357.18	2577.93	3908.5	6127.57	5030.9	5605.01	6929.81	3243.22	5866.29	1.80879	+	PSP_HC	1.42325	0.028687	1.06742	1.77336	Q86W33	Q86W33	Q86W33	TPRA1_HUMAN	>sp|Q86W33|TPRA1_HUMAN Transmembrane protein adipocyte-associated 1 OS=Homo sapiens OX=9606 GN=TPRA1 PE=1 SV=1
TCTN3	Tectonic-3	1.79816	0.84652	+	10.2448	10.1723	10.9464	10.0082	10.9149	10.9444	11.5968	11.1587	1213.37	1153.9	1973.31	1029.84	1930.69	1970.57	3097.31	2286.14	1183.63	2128.36	1.79816	+	PSP_HC	1.68447	0.0297033	0.810759	1.76191	Q6NUS6	Q6NUS6	Q6NUS6	TECT3_HUMAN	>sp|Q6NUS6|TECT3_HUMAN Tectonic-3 OS=Homo sapiens OX=9606 GN=TCTN3 PE=1 SV=2
SPG11	Spatacsin	1.7945	0.843585	+	11.0425	10.9041	11.277	11.519	11.8119	11.8883	12.1633	12.1187	2109.23	1916.29	2481.51	2934.71	3595.31	3790.84	4586.89	4447.26	2295.37	4119.05	1.7945	+	PSP_HC	2.63506	0.0126483	0.809879	2.24877	Q96JI7	Q96JI7	Q96JI7	SPTCS_HUMAN	>sp|Q96JI7|SPTCS_HUMAN Spatacsin OS=Homo sapiens OX=9606 GN=SPG11 PE=1 SV=3
NT5DC1	5'-nucleotidase domain-containing protein 1	1.79298	0.842362	+	12.9546	12.8291	12.608	12.687	13.7064	13.4898	13.7557	13.4574	7938.22	7276.86	6242.9	6594.28	13367.1	11503.6	13831.8	11248.1	6935.57	12435.4	1.79298	+	PSP_HC	3.6133	0.00574596	0.832641	2.70758	Q5TFE4	Q5TFE4	Q5TFE4	NT5D1_HUMAN	>sp|Q5TFE4|NT5D1_HUMAN 5'-nucleotidase domain-containing protein 1 OS=Homo sapiens OX=9606 GN=NT5DC1 PE=1 SV=1
RNF213	E3 ubiquitin-protein ligase RNF213	1.78913	0.839257	+	9.51621	9.73009	9.45845	9.40053	10.1573	10.4786	10.7384	9.766	732.259	849.276	703.521	675.836	1141.96	1426.83	1708.36	870.681	717.89	1284.4	1.78913	+	PSP_HC	1.84933	0.0280761	0.758747	1.79854	Q63HN8	Q63HN8	Q63HN8	RN213_HUMAN	>sp|Q63HN8|RN213_HUMAN E3 ubiquitin-protein ligase RNF213 OS=Homo sapiens OX=9606 GN=RNF213 PE=1 SV=3
STIM1	Stromal interaction molecule 1	1.7887	0.838912	+	13.3363	13.588	13.4721	13.2065	14.2231	14.2082	14.2784	14.266	10342.5	12313.9	11363.3	9452.63	19124	18927.5	19871.3	19701.3	10852.9	19412.7	1.7887	+	PSP_HC	4.23534	0.00447813	0.843212	2.96505	Q13586	Q13586	Q13586	STIM1_HUMAN	>sp|Q13586|STIM1_HUMAN Stromal interaction molecule 1 OS=Homo sapiens OX=9606 GN=STIM1 PE=1 SV=3
BCL9L	B-cell CLL/lymphoma 9-like protein	1.78836	0.838637	+	10.9197	8.82355	9.4935	10.8645	11.1529	11.1962	11.4561	10.815	1937.12	453.057	720.822	1864.41	2276.97	2346.35	2809.5	1801.52	1292.61	2311.66	1.78836	+	PSP_HC	1.1005	0.0451739	1.12974	1.53634	Q86UU0	Q86UU0	Q86UU0	BCL9L_HUMAN	>sp|Q86UU0|BCL9L_HUMAN B-cell CLL/lymphoma 9-like protein OS=Homo sapiens OX=9606 GN=BCL9L PE=1 SV=1
TIMP3	Metalloproteinase inhibitor 3	1.78535	0.83621	+	13.8332	13.5403	13.3908	13.2699	14.2416	14.2654	14.4105	14.341	14595.1	11913.4	10740.7	9877.29	19370.9	19693.1	21776.7	20752.5	11327.1	20222.8	1.78535	+	PSP_HC	3.13689	0.0082277	0.806033	2.46175	P35625	P35625	P35625	TIMP3_HUMAN	>sp|P35625|TIMP3_HUMAN Metalloproteinase inhibitor 3 OS=Homo sapiens OX=9606 GN=TIMP3 PE=1 SV=2
PPT2	Lysosomal thioesterase PPT2	1.7798	0.831712	+	12.6244	12.189	12.6986	12.1088	13.1612	13.4922	13.3175	13.1892	6314.27	4669.33	6647.52	4416.84	9160.43	11522.8	10208.6	9339.96	5491.8	9774.29	1.7798	+	PSP_HC	2.72895	0.00927402	0.884845	2.40703	Q9UMR5	Q9UMR5	Q9UMR5	PPT2_HUMAN	>sp|Q9UMR5|PPT2_HUMAN Lysosomal thioesterase PPT2 OS=Homo sapiens OX=9606 GN=PPT2 PE=1 SV=4
CSRP1	Cysteine and glycine-rich protein 1	1.77662	0.829134	+	17.6139	17.4033	17.1443	17.1917	18.0955	18.1251	18.2062	18.1359	200591	173347	144860	149698	280084	285890	302421	288038	161523	286964	1.77662	+	PSP_HC	3.46499	0.00647619	0.802371	2.58613	P21291	P21291	P21291	CSRP1_HUMAN	>sp|P21291|CSRP1_HUMAN Cysteine and glycine-rich protein 1 OS=Homo sapiens OX=9606 GN=CSRP1 PE=1 SV=3
TMEM123	Porimin	1.76509	0.819744	+	15.1565	14.2618	14.4655	14.4343	15.3588	14.9831	15.2978	15.2411	36522.6	19644	22623	22139	42020.3	32386.4	40280.7	38728.3	22381	39504.5	1.76509	+	PSP_HC	1.61584	0.0439942	0.640697	1.54739	Q8N131	Q8N131	Q8N131	PORIM_HUMAN	>sp|Q8N131|PORIM_HUMAN Porimin OS=Homo sapiens OX=9606 GN=TMEM123 PE=1 SV=1
SLC12A4	Solute carrier family 12 member 4	1.76429	0.819092	+	12.3134	12.3493	12.3696	12.3427	13.1506	13.1765	13.1536	13.2689	5089.82	5218.07	5292.01	5194.25	9093.37	9258.1	9112.3	9870.45	5206.16	9185.2	1.76429	+	PSP_HC	6.86448	0.00103286	0.843602	3.66618	Q9UP95	Q9UP95	Q9UP95	S12A4_HUMAN	>sp|Q9UP95|S12A4_HUMAN Solute carrier family 12 member 4 OS=Homo sapiens OX=9606 GN=SLC12A4 PE=1 SV=2
LUZP1	Leucine zipper protein 1	1.76086	0.816284	+	12.1478	11.8848	11.7026	11.7499	12.4081	12.7516	12.8271	12.5086	4537.87	3781.65	3332.99	3444.07	5435.13	6896.27	7266.78	5827.25	3612.86	6361.76	1.76086	+	PSP_HC	2.7592	0.0141235	0.752593	2.20952	Q86V48	Q86V48	Q86V48	LUZP1_HUMAN	>sp|Q86V48|LUZP1_HUMAN Leucine zipper protein 1 OS=Homo sapiens OX=9606 GN=LUZP1 PE=1 SV=2
SLC20A2	Sodium-dependent phosphate transporter 2	1.7603	0.815821	+	11.6181	11.6388	11.7982	11.9826	12.5898	12.487	12.5844	12.3956	3143.38	3188.8	3561.33	4046.9	6164.64	5740.66	6141.6	5388.25	3375.07	5941.13	1.7603	+	PSP_HC	3.64191	0.00665859	0.75476	2.5472	Q08357	Q08357	Q08357	S20A2_HUMAN	>sp|Q08357|S20A2_HUMAN Sodium-dependent phosphate transporter 2 OS=Homo sapiens OX=9606 GN=SLC20A2 PE=1 SV=1
RPL24	60S ribosomal protein L24	1.75432	0.810911	+	15.1037	14.5986	15.4746	15.0122	15.2902	16.0605	16.3829	15.6495	35210.1	24809.4	45532.2	33046.3	40069	68342.7	85456.3	51400.7	34128.2	59871.7	1.75432	+	PSP_HC	1.4337	0.0407425	0.79849	1.60136	P83731	P83731	P83731	RL24_HUMAN	>sp|P83731|RL24_HUMAN 60S ribosomal protein L24 OS=Homo sapiens OX=9606 GN=RPL24 PE=1 SV=1
ABCF1	ATP-binding cassette sub-family F member 1	1.75364	0.810353	+	13.9935	12.4477	13.4356	13.1427	14.0164	14.1921	14.2343	13.8228	16310.3	5586.39	11079.5	9043.72	16571.3	18717.5	19273.1	14490.3	10061.6	17644.4	1.75364	+	PSP_HC	1.28582	0.0467986	0.81154	1.51636	Q8NE71	Q8NE71	Q8NE71	ABCF1_HUMAN	>sp|Q8NE71|ABCF1_HUMAN ATP-binding cassette sub-family F member 1 OS=Homo sapiens OX=9606 GN=ABCF1 PE=1 SV=2
VCL	Vinculin	1.75244	0.809366	+	17.3967	17.1821	17.1238	17.1189	17.9031	17.9758	18.0026	17.9493	172555	148706	142816	142332	245115	257783	262617	253092	145761	255438	1.75244	+	PSP_HC	4.46245	0.00504645	0.752343	2.79974	P18206	P18206	P18206	VINC_HUMAN	>sp|P18206|VINC_HUMAN Vinculin OS=Homo sapiens OX=9606 GN=VCL PE=1 SV=4
CAPN5	Calpain-5	1.75126	0.808392	+	13.8918	13.4689	13.3976	13.4064	14.3788	14.1613	14.3209	14.1678	15200.2	11338.2	10791.4	10857.5	21303.5	18322.1	20465.4	18404.9	11097.8	19435.1	1.75126	+	PSP_HC	2.82199	0.0149194	0.716047	2.1695	O15484	O15484	O15484	CAN5_HUMAN	>sp|O15484|CAN5_HUMAN Calpain-5 OS=Homo sapiens OX=9606 GN=CAPN5 PE=1 SV=2
PLEKHA2	Pleckstrin homology domain-containing family A member 2	1.74982	0.807208	+	11.7182	11.39	11.3	11.385	12.137	11.9894	12.2502	12.4102	3369.22	2683.69	2521.38	2674.4	4504.03	4066.02	4871.67	5443.05	2679.04	4687.85	1.74982	+	PSP_HC	2.95331	0.0125705	0.748398	2.28027	Q9HB19	Q9HB19	Q9HB19	PKHA2_HUMAN	>sp|Q9HB19|PKHA2_HUMAN Pleckstrin homology domain-containing family A member 2 OS=Homo sapiens OX=9606 GN=PLEKHA2 PE=1 SV=2
TGFB2	Transforming growth factor beta-2 proprotein	1.74949	0.806934	+	11.6426	11.7726	11.5861	11.4892	12.5385	12.613	12.2348	12.2943	3197.21	3498.69	3074.42	2874.71	5949.28	6264.57	4819.94	5022.88	3135.82	5486.08	1.74949	+	PSP_HC	3.47083	0.00655967	0.797518	2.57827	P61812	P61812	P61812	TGFB2_HUMAN	>sp|P61812|TGFB2_HUMAN Transforming growth factor beta-2 proprotein OS=Homo sapiens OX=9606 GN=TGFB2 PE=1 SV=1
KIAA1217	Sickle tail protein homolog	1.74882	0.80638	+	13.742	13.0029	13.1096	12.8294	13.8705	13.8567	14.1005	13.8388	13701.1	8208.48	8838.59	7278.37	14977.4	14834.8	17566	14651.9	8523.54	14906.1	1.74882	+	PSP_HC	1.93442	0.0270595	0.745667	1.82658	Q5T5P2	Q5T5P2	Q5T5P2	SKT_HUMAN	>sp|Q5T5P2|SKT_HUMAN Sickle tail protein homolog OS=Homo sapiens OX=9606 GN=KIAA1217 PE=1 SV=2
EIF5B	Eukaryotic translation initiation factor 5B	1.7443	0.802648	+	14.0122	13.5536	13.7506	13.3156	14.4629	14.4533	14.6025	14.0652	16523.1	12023.8	13783	10195.2	22582.2	22432.5	24876.6	17141.4	12903.4	22507.3	1.7443	+	PSP_HC	2.11551	0.0245714	0.737968	1.90435	O60841	O60841	O60841	IF2P_HUMAN	>sp|O60841|IF2P_HUMAN Eukaryotic translation initiation factor 5B OS=Homo sapiens OX=9606 GN=EIF5B PE=1 SV=4
CTNNA1	Catenin alpha-1	1.74013	0.799191	+	16.4598	15.7803	15.7212	15.7317	16.7557	16.4447	16.6582	16.3493	90135	56278.6	54019.8	54414.4	110654	89196.5	103423	83489.1	55346.5	96309.9	1.74013	+	PSP_HC	1.67942	0.0427267	0.628698	1.56264	P35221	P35221	P35221	CTNA1_HUMAN	>sp|P35221|CTNA1_HUMAN Catenin alpha-1 OS=Homo sapiens OX=9606 GN=CTNNA1 PE=1 SV=1
NGFR	Tumor necrosis factor receptor superfamily member 16	1.73981	0.798933	+	12.9386	12.6092	12.8146	12.7329	13.6559	13.4856	13.7018	13.2691	7850.67	6248.09	7204.09	6807.46	12907.3	11470.2	13324.6	9871.82	7005.77	12188.7	1.73981	+	PSP_HC	3.12115	0.0105622	0.754284	2.3567	P08138	P08138	P08138	TNR16_HUMAN	>sp|P08138|TNR16_HUMAN Tumor necrosis factor receptor superfamily member 16 OS=Homo sapiens OX=9606 GN=NGFR PE=1 SV=1
RAP2C	Ras-related protein Rap-2c	1.73962	0.798775	+	13.8245	13.7426	13.5239	13.4906	14.5286	14.4543	14.4178	14.3332	14507.4	13706.8	11778.8	11510	23634.4	22448	21887.2	20640.6	12742.8	22167.6	1.73962	+	PSP_HC	3.87576	0.00571954	0.788074	2.70541	Q9Y3L5	Q9Y3L5	Q9Y3L5	RAP2C_HUMAN	>sp|Q9Y3L5|RAP2C_HUMAN Ras-related protein Rap-2c OS=Homo sapiens OX=9606 GN=RAP2C PE=1 SV=1
NQO1	NAD(P)H dehydrogenase [quinone] 1	1.73514	0.795054	+	13.7447	13.509	13.0585	13.1713	14.1511	14.0499	14.2677	14.139	13726.7	11657.7	8531.01	9224.79	18193.1	16960.6	19724.5	18041.1	10441.3	18117.1	1.73514	+	PSP_HC	2.51458	0.0156172	0.781067	2.14963	P15559	P15559	P15559	NQO1_HUMAN	>sp|P15559|NQO1_HUMAN NAD(P)H dehydrogenase [quinone] 1 OS=Homo sapiens OX=9606 GN=NQO1 PE=1 SV=1
ITGA7	Integrin alpha-7	1.73495	0.794891	+	11.012	11.3851	11.2005	11.4104	11.9807	12.1662	12.0159	12.1617	2065.11	2674.59	2353.35	2721.9	4041.57	4596.12	4141.39	4581.8	2513.97	4361.6	1.73495	+	PSP_HC	3.6706	0.00542389	0.829119	2.72249	Q13683	Q13683	Q13683	ITA7_HUMAN	>sp|Q13683|ITA7_HUMAN Integrin alpha-7 OS=Homo sapiens OX=9606 GN=ITGA7 PE=1 SV=3
MAN2A1	Alpha-mannosidase 2	1.73107	0.791668	+	13.2758	12.8109	12.6759	12.6352	13.7302	13.4423	13.6252	13.3996	9917.77	7185.64	6543.74	6361.71	13589.5	11131	12635.5	10806.4	6864.69	11883.3	1.73107	+	PSP_HC	2.25	0.0241294	0.69984	1.91091	Q16706	Q16706	Q16706	MA2A1_HUMAN	>sp|Q16706|MA2A1_HUMAN Alpha-mannosidase 2 OS=Homo sapiens OX=9606 GN=MAN2A1 PE=1 SV=2
CASP8	Caspase-8	1.73094	0.791559	+	14.8197	14.5919	14.3538	14.3268	15.6305	15.2414	15.0613	15.2967	28918.4	24694.5	20937.5	20549.3	50728.2	38736.3	34190.3	40250	22816	39493.2	1.73094	+	PSP_HC	2.49374	0.0159338	0.78446	2.14523	Q14790	Q14790	Q14790	CASP8_HUMAN	>sp|Q14790|CASP8_HUMAN Caspase-8 OS=Homo sapiens OX=9606 GN=CASP8 PE=1 SV=1
ITGA5	Integrin alpha-5	1.72942	0.790289	+	15.099	14.7273	14.6654	14.657	15.5055	15.4682	15.5393	15.3945	35095.5	27124.3	25985.2	25834.3	46518	45330.7	47620.7	43073.1	26554.7	45924.3	1.72942	+	PSP_HC	3.12444	0.0135098	0.689697	2.22754	P08648	P08648	P08648	ITA5_HUMAN	>sp|P08648|ITA5_HUMAN Integrin alpha-5 OS=Homo sapiens OX=9606 GN=ITGA5 PE=1 SV=2
ZYX	Zyxin	1.72732	0.788534	+	16.272	16.2799	16.0518	16.0984	16.9309	17.0204	16.8478	17.0286	79133.4	79568	67931.8	70161.9	124942	132939	117949	133696	74647.7	128940	1.72732	+	PSP_HC	4.42061	0.0047624	0.781395	2.86667	Q15942	Q15942	Q15942	ZYX_HUMAN	>sp|Q15942|ZYX_HUMAN Zyxin OS=Homo sapiens OX=9606 GN=ZYX PE=1 SV=1
DCAF5	DDB1- and CUL4-associated factor 5	1.72697	0.788246	+	9.61311	10.1983	9.68939	9.90401	10.6485	10.5268	10.6957	9.9884	783.131	1174.88	825.652	958.085	1605.16	1475.31	1658.54	1015.8	891.869	1540.23	1.72697	+	PSP_HC	1.58396	0.0486598	0.613635	1.50046	Q96JK2	Q96JK2	Q96JK2	DCAF5_HUMAN	>sp|Q96JK2|DCAF5_HUMAN DDB1- and CUL4-associated factor 5 OS=Homo sapiens OX=9606 GN=DCAF5 PE=1 SV=2
PSMD10	26S proteasome non-ATPase regulatory subunit 10	1.72402	0.785778	+	15.3775	15.5673	15.6025	15.6522	16.5931	16.2413	16.2063	16.4896	42568.5	48553.9	49753.1	51497	98860	77467.3	75610.6	92016.2	49153.5	84741.7	1.72402	+	PSP_HC	3.51968	0.00584479	0.832709	2.67043	O75832	O75832	O75832	PSD10_HUMAN	>sp|O75832|PSD10_HUMAN 26S proteasome non-ATPase regulatory subunit 10 OS=Homo sapiens OX=9606 GN=PSMD10 PE=1 SV=1
ENG	Endoglin	1.72086	0.783133	+	10.4833	10.9644	10.9226	10.276	12.1439	11.5699	11.4323	11.0061	1431.49	1998.08	1941.02	1239.89	4525.62	3040.09	2763.54	2056.68	1686.25	2901.82	1.72086	+	PSP_HC	1.63771	0.0279397	0.876472	1.79221	P17813	P17813	P17813	EGLN_HUMAN	>sp|P17813|EGLN_HUMAN Endoglin OS=Homo sapiens OX=9606 GN=ENG PE=1 SV=2
FZD7	Frizzled-7	1.71792	0.780662	+	11.905	12.3349	12.1969	12.0051	12.4626	12.9522	12.841	12.9274	3834.97	5166.24	4694.97	4110.51	5644.38	7925.03	7337.13	7789.96	4402.74	7563.54	1.71792	+	PSP_HC	2.43434	0.0214484	0.685311	1.96439	O75084	O75084	O75084	FZD7_HUMAN	>sp|O75084|FZD7_HUMAN Frizzled-7 OS=Homo sapiens OX=9606 GN=FZD7 PE=1 SV=2
SLC30A7	Zinc transporter 7	1.71559	0.778706	+	14.1633	13.9111	13.9946	12.9628	14.7269	14.7374	14.7799	14.7147	18347.6	15404.9	16322.8	7983.47	27116.8	27314.9	28131.5	26888.5	15863.8	27215.9	1.71559	+	PSP_HC	1.95929	0.0176401	0.981769	2.08639	Q8NEW0	Q8NEW0	Q8NEW0	ZNT7_HUMAN	>sp|Q8NEW0|ZNT7_HUMAN Zinc transporter 7 OS=Homo sapiens OX=9606 GN=SLC30A7 PE=2 SV=1
NDFIP2	NEDD4 family-interacting protein 2	1.71281	0.776364	+	11.0341	11.2686	11.3884	11.0207	11.8178	12.0764	11.6556	12.0387	2096.98	2467.1	2680.71	2077.6	3610.04	4318.76	3226.15	4207.36	2282.04	3908.7	1.71281	+	PSP_HC	2.76924	0.0154254	0.719195	2.15479	Q9NV92	Q9NV92	Q9NV92	NFIP2_HUMAN	>sp|Q9NV92|NFIP2_HUMAN NEDD4 family-interacting protein 2 OS=Homo sapiens OX=9606 GN=NDFIP2 PE=1 SV=2
PTPN1	Tyrosine-protein phosphatase non-receptor type 1	1.71238	0.776005	+	15.2007	15.1687	15.0438	14.9986	15.8878	15.8107	15.8921	15.8794	37658.8	36832.7	33778.1	32736.2	60632.3	57477.1	60813.3	60280.3	35305.4	60456.3	1.71238	+	PSP_HC	5.19772	0.00415854	0.764574	3.03188	P18031	P18031	P18031	PTN1_HUMAN	>sp|P18031|PTN1_HUMAN Tyrosine-protein phosphatase non-receptor type 1 OS=Homo sapiens OX=9606 GN=PTPN1 PE=1 SV=1
PPP1R1C	Protein phosphatase 1 regulatory subunit 1C	1.71157	0.775322	+	11.786	11.6461	11.4875	11.3531	12.4235	13.0878	11.7688	12.2605	3531.34	3204.98	2871.32	2615.92	5493.46	8706.03	3489.49	4906.57	3038.15	5200.02	1.71157	+	PSP_HC	1.52605	0.0359629	0.816952	1.67334	Q8WVI7	Q8WVI7	Q8WVI7	PPR1C_HUMAN	>sp|Q8WVI7|PPR1C_HUMAN Protein phosphatase 1 regulatory subunit 1C OS=Homo sapiens OX=9606 GN=PPP1R1C PE=1 SV=1
TMOD1	Tropomodulin-1	1.711	0.774841	+	11.5424	11.8283	11.2413	11.6167	12.2149	12.5344	12.2996	12.4081	2982.69	3636.41	2420.85	3140.33	4753.91	5932.4	5041.37	5435.13	3061.51	5238.25	1.711	+	PSP_HC	2.92893	0.00964828	0.807065	2.37542	P28289	P28289	P28289	TMOD1_HUMAN	>sp|P28289|TMOD1_HUMAN Tropomodulin-1 OS=Homo sapiens OX=9606 GN=TMOD1 PE=1 SV=1
PLAT	Tissue-type plasminogen activator	1.70728	0.771699	+	10.982	10.4511	10.2353	10.7311	11.3229	11.7906	11.4148	11.2713	2022.61	1399.89	1205.4	1699.74	2561.73	3542.62	2730.22	2471.72	1549.82	2645.97	1.70728	+	PSP_HC	2.26169	0.0164558	0.850013	2.12108	P00750	P00750	P00750	TPA_HUMAN	>sp|P00750|TPA_HUMAN Tissue-type plasminogen activator OS=Homo sapiens OX=9606 GN=PLAT PE=1 SV=1
ANGPTL2	Angiopoietin-related protein 2	1.70501	0.769783	+	12.2341	12.2325	12.404	11.7419	12.8783	13.2639	13.0527	12.9517	4817.6	4812.26	5419.71	3425.03	7529.3	9836.3	8496.78	7922.28	4814.93	8209.53	1.70501	+	PSP_HC	2.7523	0.00889209	0.883517	2.41667	Q9UKU9	Q9UKU9	Q9UKU9	ANGL2_HUMAN	>sp|Q9UKU9|ANGL2_HUMAN Angiopoietin-related protein 2 OS=Homo sapiens OX=9606 GN=ANGPTL2 PE=1 SV=1
RNF121	RING finger protein 121	1.69995	0.765494	+	9.63368	10.2427	10.488	10.614	11.1376	11.211	11.1345	10.6273	794.377	1211.6	1436.16	1567.23	2252.95	2370.54	2248.11	1581.74	1323.88	2250.53	1.69995	+	PSP_HC	1.65241	0.0326012	0.782999	1.71712	Q9H920	Q9H920	Q9H920	RN121_HUMAN	>sp|Q9H920|RN121_HUMAN RING finger protein 121 OS=Homo sapiens OX=9606 GN=RNF121 PE=1 SV=1
ZC3H11A	Zinc finger CCCH domain-containing protein 11A	1.6991	0.764772	+	11.3748	10.9705	10.7748	10.6154	11.562	11.7714	11.7154	11.4306	2655.56	2006.55	1752.02	1568.75	3023.49	3495.78	3362.69	2760.28	1879.28	3193.09	1.6991	+	PSP_HC	2.04074	0.0280839	0.685997	1.79985	O75152	O75152	O75152	ZC11A_HUMAN	>sp|O75152|ZC11A_HUMAN Zinc finger CCCH domain-containing protein 11A OS=Homo sapiens OX=9606 GN=ZC3H11A PE=1 SV=3
HSD17B11	Estradiol 17-beta-dehydrogenase 11	1.69855	0.764301	+	12.9856	12.3112	12.5681	12.3458	13.2883	13.3178	13.1599	13.0521	8110.64	5082.07	6072.61	5205.42	10004.1	10210.7	9152.18	8493.24	5639.01	9578.13	1.69855	+	PSP_HC	2.10171	0.0282627	0.651827	1.77707	Q8NBQ5	Q8NBQ5	Q8NBQ5	DHB11_HUMAN	>sp|Q8NBQ5|DHB11_HUMAN Estradiol 17-beta-dehydrogenase 11 OS=Homo sapiens OX=9606 GN=HSD17B11 PE=1 SV=3
EFEMP1	EGF-containing fibulin-like extracellular matrix protein 1	1.69723	0.763184	+	10.0181	10.2253	10.6444	9.34399	11.0299	10.8877	10.6283	10.8895	1036.93	1197.08	1600.6	649.862	2090.89	1894.63	1582.84	1896.99	1117	1895.81	1.69723	+	PSP_HC	1.51823	0.0367881	0.800909	1.65501	Q12805	Q12805	Q12805	FBLN3_HUMAN	>sp|Q12805|FBLN3_HUMAN EGF-containing fibulin-like extracellular matrix protein 1 OS=Homo sapiens OX=9606 GN=EFEMP1 PE=1 SV=2
HEPH	Hephaestin	1.69105	0.757917	+	10.6454	10.2704	10.0551	10.2741	10.8188	11.1183	10.9363	11.2507	1601.71	1235.09	1063.87	1238.26	1806.27	2223.01	1959.54	2436.68	1236.68	2091.28	1.69105	+	PSP_HC	2.44576	0.0197579	0.719779	2.02466	Q9BQS7	Q9BQS7	Q9BQS7	HEPH_HUMAN	>sp|Q9BQS7|HEPH_HUMAN Hephaestin OS=Homo sapiens OX=9606 GN=HEPH PE=1 SV=3
MXRA8	Matrix remodeling-associated protein 8	1.67982	0.748307	+	13.9202	13.6533	13.529	13.629	14.5383	14.3167	14.4024	14.3765	15502.4	12884.1	11820.5	12668.9	23793.8	20405.9	21654.8	21269.5	12776.5	21462.2	1.67982	+	PSP_HC	3.56046	0.00841869	0.725573	2.45302	Q9BRK3	Q9BRK3	Q9BRK3	MXRA8_HUMAN	>sp|Q9BRK3|MXRA8_HUMAN Matrix remodeling-associated protein 8 OS=Homo sapiens OX=9606 GN=MXRA8 PE=1 SV=1
NEMF	Ribosome quality control complex subunit NEMF	1.67797	0.74672	+	13.3819	13.1936	13.4179	13.1422	13.9018	14.1616	14.1726	13.5348	10674.6	9368.48	10944.4	9040.58	15305.9	18325.9	18466.2	11868.1	10021.6	16815.9	1.67797	+	PSP_HC	2.15044	0.0278234	0.658812	1.80761	O60524	O60524	O60524	NEMF_HUMAN	>sp|O60524|NEMF_HUMAN Ribosome quality control complex subunit NEMF OS=Homo sapiens OX=9606 GN=NEMF PE=1 SV=4
SURF4	Surfeit locus protein 4	1.6769	0.745794	+	16.4511	16.4743	16.3532	16.5785	16.981	17.2586	17.2193	17.1977	89593.1	91045.5	83715.1	97864.6	129357	156804	152590	150322	90319.3	151456	1.6769	+	PSP_HC	3.9825	0.00746032	0.699852	2.521	O15260	O15260	O15260	SURF4_HUMAN	>sp|O15260|SURF4_HUMAN Surfeit locus protein 4 OS=Homo sapiens OX=9606 GN=SURF4 PE=1 SV=3
EARS2	Probable glutamate--tRNA ligase, mitochondrial	1.67339	0.742774	+	11.0841	10.8237	11.4871	11.1569	11.9443	11.6044	12.1093	11.7784	2170.93	1812.42	2870.53	2283.29	3940.87	3113.67	4418.37	3512.79	2227.11	3726.83	1.67339	+	PSP_HC	2.21326	0.0235294	0.721137	1.9259	Q5JPH6	Q5JPH6	Q5JPH6	SYEM_HUMAN	>sp|Q5JPH6|SYEM_HUMAN Probable glutamate--tRNA ligase, mitochondrial OS=Homo sapiens OX=9606 GN=EARS2 PE=1 SV=2
METTL13	eEF1A lysine and N-terminal methyltransferase	1.67142	0.741076	+	11.2414	11.1516	11.1309	10.9809	11.9003	11.8642	11.853	12.1149	2421.02	2274.92	2242.51	2021.06	3822.5	3728.04	3699.21	4435.56	2258.72	3775.27	1.67142	+	PSP_HC	4.20271	0.00475	0.806888	2.86313	Q8N6R0	Q8N6R0	Q8N6R0	EFNMT_HUMAN	>sp|Q8N6R0|EFNMT_HUMAN eEF1A lysine and N-terminal methyltransferase OS=Homo sapiens OX=9606 GN=METTL13 PE=1 SV=1
GXYLT2	Glucoside xylosyltransferase 2	1.66742	0.737618	+	12.2759	12.1644	12.5278	12.451	12.6793	13.2251	13.1544	13.0512	4959.23	4590.39	5905.32	5599.18	6559.18	9575.29	9117.36	8487.95	5279.2	8802.65	1.66742	+	PSP_HC	2.42464	0.0228673	0.672738	1.93977	A0PJZ3	A0PJZ3	A0PJZ3	GXLT2_HUMAN	>sp|A0PJZ3|GXLT2_HUMAN Glucoside xylosyltransferase 2 OS=Homo sapiens OX=9606 GN=GXYLT2 PE=2 SV=2
GFRA1	GDNF family receptor alpha-1	1.66655	0.736863	+	12.4687	12.7867	12.53	12.6557	13.6479	13.4925	13.1493	13.1312	5668.3	7066.11	5914.33	6452.76	12835.9	11525.2	9085.18	8971.91	6183.55	10305.2	1.66655	+	PSP_HC	2.64996	0.0155994	0.744934	2.15116	P56159	P56159	P56159	GFRA1_HUMAN	>sp|P56159|GFRA1_HUMAN GDNF family receptor alpha-1 OS=Homo sapiens OX=9606 GN=GFRA1 PE=1 SV=2
CMTR2	Cap-specific mRNA (nucleoside-2'-O-)-methyltransferase 2	1.663	0.733784	+	11.1898	10.9232	11.3867	10.6786	11.7139	11.8791	11.667	11.8745	2335.96	1941.83	2677.55	1639	3359.2	3766.74	3251.75	3754.75	2138.89	3556.97	1.663	+	PSP_HC	2.39013	0.0194982	0.739063	2.03054	Q8IYT2	Q8IYT2	Q8IYT2	CMTR2_HUMAN	>sp|Q8IYT2|CMTR2_HUMAN Cap-specific mRNA (nucleoside-2'-O-)-methyltransferase 2 OS=Homo sapiens OX=9606 GN=CMTR2 PE=1 SV=2
SYNPO	Synaptopodin	1.66287	0.733673	+	13.9476	14.304	14.1773	14.1964	14.6834	14.96	14.88	14.9672	15799.6	20227.1	18526.5	18773.4	26311.4	31872	30152.7	32031.4	18649.9	31012.3	1.66287	+	PSP_HC	3.42884	0.0093007	0.716327	2.38817	Q8N3V7	Q8N3V7	Q8N3V7	SYNPO_HUMAN	>sp|Q8N3V7|SYNPO_HUMAN Synaptopodin OS=Homo sapiens OX=9606 GN=SYNPO PE=1 SV=2
LGMN	Legumain	1.66127	0.732285	+	14.2771	14.1065	13.744	13.9704	14.7363	14.5484	14.8413	14.8075	19853.4	17639.2	13720.1	16051.3	27294.1	23961	29354.6	28674.9	16845.3	27984.5	1.66127	+	PSP_HC	2.79666	0.0158674	0.708843	2.14659	Q99538	Q99538	Q99538	LGMN_HUMAN	>sp|Q99538|LGMN_HUMAN Legumain OS=Homo sapiens OX=9606 GN=LGMN PE=1 SV=1
YIF1A	Protein YIF1A	1.6603	0.731443	+	14.1438	14.0946	14.2829	14.1056	15.054	14.842	14.8704	14.6537	18101.2	17494.3	19933.4	17628.2	34017.7	29368.9	29952.7	25775.3	17864.7	29660.8	1.6603	+	PSP_HC	3.54763	0.00937979	0.698348	2.38597	O95070	O95070	O95070	YIF1A_HUMAN	>sp|O95070|YIF1A_HUMAN Protein YIF1A OS=Homo sapiens OX=9606 GN=YIF1A PE=1 SV=2
RRM2B	Ribonucleoside-diphosphate reductase subunit M2 B	1.65222	0.724404	+	12.422	11.8102	11.9969	11.926	12.624	12.607	12.9921	12.746	5487.75	3591.07	4087.21	3891.2	6312.52	6238.57	8147.26	6869.55	3989.2	6591.03	1.65222	+	PSP_HC	2.33508	0.0222342	0.703509	1.95262	Q7LG56	Q7LG56	Q7LG56	RIR2B_HUMAN	>sp|Q7LG56|RIR2B_HUMAN Ribonucleoside-diphosphate reductase subunit M2 B OS=Homo sapiens OX=9606 GN=RRM2B PE=1 SV=1
ATP2B2	Plasma membrane calcium-transporting ATPase 2	1.65081	0.723171	+	11.9207	12.643	12.6236	12.4263	13.4113	13.3871	13.1018	12.9838	3876.93	6396.2	6310.77	5504.13	10894.4	10713.2	8790.93	8100.53	5907.45	9752.06	1.65081	+	PSP_HC	2.20396	0.0189154	0.817579	2.05066	Q01814	Q01814	Q01814	AT2B2_HUMAN	>sp|Q01814|AT2B2_HUMAN Plasma membrane calcium-transporting ATPase 2 OS=Homo sapiens OX=9606 GN=ATP2B2 PE=1 SV=2
WLS	Protein wntless homolog	1.65074	0.723116	+	13.9354	14.2568	14.3174	14.3278	14.9535	15.0654	14.906	15.1857	15666.6	19576	20415.8	20563.5	31728.7	34287.6	30701	37269.3	19995.9	33008.1	1.65074	+	PSP_HC	3.48081	0.00641365	0.818324	2.62532	Q5T9L3	Q5T9L3	Q5T9L3	WLS_HUMAN	>sp|Q5T9L3|WLS_HUMAN Protein wntless homolog OS=Homo sapiens OX=9606 GN=WLS PE=1 SV=2
TRIM26	Tripartite motif-containing protein 26	1.64913	0.721704	+	11.1435	10.8143	10.9077	10.2735	11.702	11.4543	11.2175	11.7856	2262.18	1800.65	1921.08	1237.75	3331.6	2806	2381.24	3530.36	1860.86	3068.8	1.64913	+	PSP_HC	1.82033	0.0282307	0.755079	1.77938	Q12899	Q12899	Q12899	TRI26_HUMAN	>sp|Q12899|TRI26_HUMAN Tripartite motif-containing protein 26 OS=Homo sapiens OX=9606 GN=TRIM26 PE=1 SV=1
EIF4EBP1	Eukaryotic translation initiation factor 4E-binding protein 1	1.64109	0.71465	+	14.3193	13.4373	13.3275	13.8194	14.5886	14.3618	14.3091	14.3494	20442.7	11092.5	10279.6	14456.2	24638	21053.9	20298.7	20873.7	12774.4	20963.8	1.64109	+	PSP_HC	1.56581	0.0426952	0.676329	1.56247	Q13541	Q13541	Q13541	4EBP1_HUMAN	>sp|Q13541|4EBP1_HUMAN Eukaryotic translation initiation factor 4E-binding protein 1 OS=Homo sapiens OX=9606 GN=EIF4EBP1 PE=1 SV=3
ARHGEF1	Rho guanine nucleotide exchange factor 1	1.63881	0.712645	+	12.4731	12.2262	12.7094	12.4292	12.9981	13.3256	13.1313	13.1959	5685.61	4791.3	6697.47	5515.21	8181.22	10266.1	8972.54	9383.43	5600.41	9177.98	1.63881	+	PSP_HC	2.95656	0.0144325	0.703258	2.19562	Q92888	Q92888	Q92888	ARHG1_HUMAN	>sp|Q92888|ARHG1_HUMAN Rho guanine nucleotide exchange factor 1 OS=Homo sapiens OX=9606 GN=ARHGEF1 PE=1 SV=2
RPL26L1	60S ribosomal protein L26-like 1	1.63729	0.711312	+	11.2332	9.65872	10.8704	10.9946	12.2751	11.7182	11.5682	11.4935	2407.3	808.285	1872.05	2040.35	4956.48	3369.22	3036.51	2883.29	1956.2	3202.87	1.63729	+	PSP_HC	1.46634	0.0277695	1.07455	1.81034	Q9UNX3	Q9UNX3	Q9UNX3	RL26L_HUMAN	>sp|Q9UNX3|RL26L_HUMAN 60S ribosomal protein L26-like 1 OS=Homo sapiens OX=9606 GN=RPL26L1 PE=1 SV=1
HMGA2	High mobility group protein HMGI-C	1.63666	0.710752	+	13.5714	13.1154	13.8731	12.2485	13.9339	14.5584	14.1982	13.7914	12173	8874.19	15004.4	4865.93	15650.3	24127.7	18796.8	14178.3	10523.6	17223.5	1.63666	+	PSP_HC	1.23927	0.0438744	0.918396	1.55122	P52926	P52926	P52926	HMGA2_HUMAN	>sp|P52926|HMGA2_HUMAN High mobility group protein HMGI-C OS=Homo sapiens OX=9606 GN=HMGA2 PE=1 SV=1
ATP2B4	Plasma membrane calcium-transporting ATPase 4	1.63457	0.708907	+	16.037	16.1943	16.0659	16.0609	16.8129	16.7477	16.7775	16.7671	67238.5	74984.3	68599	68361.7	115130	110042	112339	111532	68480.3	111936	1.63457	+	PSP_HC	5.73129	0.00452267	0.686759	2.88513	P23634	P23634	P23634	AT2B4_HUMAN	>sp|P23634|AT2B4_HUMAN Plasma membrane calcium-transporting ATPase 4 OS=Homo sapiens OX=9606 GN=ATP2B4 PE=1 SV=2
EIF1	Eukaryotic translation initiation factor 1	1.63341	0.707887	+	13.4867	13.4714	13.5729	13.7303	13.9014	14.4859	14.1681	14.3053	11478.9	11357.8	12185.7	13590.4	15301.7	22945.1	18408.7	20245.3	11832.3	19327	1.63341	+	PSP_HC	2.50135	0.0235268	0.649822	1.92969	P41567	P41567	P41567	EIF1_HUMAN	>sp|P41567|EIF1_HUMAN Eukaryotic translation initiation factor 1 OS=Homo sapiens OX=9606 GN=EIF1 PE=1 SV=1
FNDC1	Fibronectin type III domain-containing protein 1	1.62953	0.704454	+	12.6766	12.7978	13.0165	12.9835	13.1045	13.783	13.4451	13.7364	6546.92	7120.68	8286.23	8098.84	8807.4	14096	11152.7	13648	7609.76	12400.3	1.62953	+	PSP_HC	1.9901	0.032264	0.648663	1.72574	Q4ZHG4	Q4ZHG4	Q4ZHG4	FNDC1_HUMAN	>sp|Q4ZHG4|FNDC1_HUMAN Fibronectin type III domain-containing protein 1 OS=Homo sapiens OX=9606 GN=FNDC1 PE=2 SV=4
CDC42EP1	Cdc42 effector protein 1	1.62434	0.699858	+	12.0386	11.9493	11.5711	10.8763	12.6591	12.3703	12.4159	12.5268	4207.07	3954.56	3042.62	1879.72	6467.98	5294.58	5464.6	5901.23	3498.59	5682.91	1.62434	+	PSP_HC	1.75773	0.0261475	0.88419	1.87301	Q00587	Q00587	Q00587	BORG5_HUMAN	>sp|Q00587|BORG5_HUMAN Cdc42 effector protein 1 OS=Homo sapiens OX=9606 GN=CDC42EP1 PE=1 SV=1
PTPRG	Receptor-type tyrosine-protein phosphatase gamma	1.62313	0.698781	+	11.8249	11.1382	11.3326	11.2374	11.9566	12.012	11.8251	12.0946	3627.85	2253.89	2579.01	2414.32	3974.62	4130.21	3628.36	4373.58	2496.66	4052.41	1.62313	+	PSP_HC	1.95492	0.0388153	0.588794	1.62364	P23470	P23470	P23470	PTPRG_HUMAN	>sp|P23470|PTPRG_HUMAN Receptor-type tyrosine-protein phosphatase gamma OS=Homo sapiens OX=9606 GN=PTPRG PE=1 SV=4
ALG1	Chitobiosyldiphosphodolichol beta-mannosyltransferase	1.62279	0.698476	+	11.5406	11.1081	11.3297	11.3912	11.4853	12.3545	12.1449	11.9682	2978.97	2207.35	2573.83	2685.92	2866.95	5236.91	4528.76	4006.7	2629.87	4267.73	1.62279	+	PSP_HC	1.6955	0.0409764	0.645831	1.59104	Q9BT22	Q9BT22	Q9BT22	ALG1_HUMAN	>sp|Q9BT22|ALG1_HUMAN Chitobiosyldiphosphodolichol beta-mannosyltransferase OS=Homo sapiens OX=9606 GN=ALG1 PE=1 SV=2
TTL	Tubulin--tyrosine ligase	1.62056	0.696495	+	11.3313	11.6854	11.9019	11.672	12.4354	12.0459	12.3124	12.4977	2576.68	3293.49	3826.74	3263.04	5538.96	4228.41	5086.3	5783.39	3278.26	5312.63	1.62056	+	PSP_HC	2.32494	0.0245451	0.675191	1.90411	Q8NG68	Q8NG68	Q8NG68	TTL_HUMAN	>sp|Q8NG68|TTL_HUMAN Tubulin--tyrosine ligase OS=Homo sapiens OX=9606 GN=TTL PE=1 SV=2
FPGT	Fucose-1-phosphate guanylyltransferase	1.61821	0.694395	+	11.3529	11.5515	11.1664	11.2882	12.2642	11.9976	12.0328	11.8944	2615.55	3001.57	2298.38	2500.85	4919.17	4089.19	4190.19	3806.9	2558.2	4139.69	1.61821	+	PSP_HC	3.13158	0.01265	0.707493	2.26686	O14772	O14772	O14772	FPGT_HUMAN	>sp|O14772|FPGT_HUMAN Fucose-1-phosphate guanylyltransferase OS=Homo sapiens OX=9606 GN=FPGT PE=1 SV=3
TTC26	Intraflagellar transport protein 56	1.61307	0.689807	+	9.0833	9.7559	9.48153	9.47244	10.1786	9.84562	10.2008	10.1549	542.433	864.607	714.866	710.376	1158.95	920.083	1176.92	1140.06	712.621	1149.51	1.61307	+	PSP_HC	2.14808	0.0279512	0.646669	1.78822	A0AVF1	A0AVF1	A0AVF1	IFT56_HUMAN	>sp|A0AVF1|IFT56_HUMAN Intraflagellar transport protein 56 OS=Homo sapiens OX=9606 GN=TTC26 PE=2 SV=1
TOM1L1	TOM1-like protein 1	1.61163	0.688525	+	11.5197	11.698	10.844	11.7718	12.4529	12.1327	12.3746	12.2216	2936.13	3322.38	1838.1	3496.75	5606.56	4490.62	5310.38	4776.04	3129.25	5043.21	1.61163	+	PSP_HC	2.01854	0.0210775	0.83705	1.97606	O75674	O75674	O75674	TM1L1_HUMAN	>sp|O75674|TM1L1_HUMAN TOM1-like protein 1 OS=Homo sapiens OX=9606 GN=TOM1L1 PE=1 SV=2
SLFN5	Schlafen family member 5	1.60892	0.686089	+	13.0367	13.1508	13.2323	13.0532	13.7284	13.8975	13.7585	13.8187	8403.07	9094.63	9623.19	8499.72	13572.5	15260.3	13858.7	14449.2	8797.18	14153.9	1.60892	+	PSP_HC	4.60423	0.0063176	0.682512	2.63613	Q08AF3	Q08AF3	Q08AF3	SLFN5_HUMAN	>sp|Q08AF3|SLFN5_HUMAN Schlafen family member 5 OS=Homo sapiens OX=9606 GN=SLFN5 PE=1 SV=1
BAG3	BAG family molecular chaperone regulator 3	1.60889	0.686063	+	13.8481	13.6744	13.374	13.4942	14.4492	14.1557	14.3818	14.1442	14746.7	13073.9	10616.3	11538.8	22368.8	18251.2	21347.8	18106.2	12306.3	19799.5	1.60889	+	PSP_HC	2.72821	0.0178038	0.685074	2.07717	O95817	O95817	O95817	BAG3_HUMAN	>sp|O95817|BAG3_HUMAN BAG family molecular chaperone regulator 3 OS=Homo sapiens OX=9606 GN=BAG3 PE=1 SV=3
CAVIN1	Caveolae-associated protein 1	1.60569	0.683193	+	12.7479	12.4596	12.6322	12.2998	13.0795	13.6598	13.361	13.0896	6878.6	5632.66	6348.5	5042.07	8656.09	12942.2	10521.1	8716.9	5990.58	9619.01	1.60569	+	PSP_HC	2.39539	0.0179444	0.762617	2.06798	Q6NZI2	Q6NZI2	Q6NZI2	CAVN1_HUMAN	>sp|Q6NZI2|CAVN1_HUMAN Caveolae-associated protein 1 OS=Homo sapiens OX=9606 GN=CAVIN1 PE=1 SV=1
NHP2	H/ACA ribonucleoprotein complex subunit 2	1.60038	0.678414	+	11.8621	9.97029	12.0427	11.3127	12.3049	12.2178	12.2786	12.408	3722.61	1003.13	4219.04	2543.68	5059.92	4763.48	4968.52	5434.76	3133.15	5014.22	1.60038	+	PSP_HC	1.11684	0.0486059	1.00537	1.49979	Q9NX24	Q9NX24	Q9NX24	NHP2_HUMAN	>sp|Q9NX24|NHP2_HUMAN H/ACA ribonucleoprotein complex subunit 2 OS=Homo sapiens OX=9606 GN=NHP2 PE=1 SV=1
LACTB2	Endoribonuclease LACTB2	1.59807	0.676327	+	12.2581	11.9999	12.0139	11.9377	12.8408	12.5588	12.7978	12.4891	4898.42	4095.72	4135.65	3922.89	7336.11	6033.59	7120.68	5749.02	4115.69	6577.13	1.59807	+	PSP_HC	2.83315	0.0206822	0.619237	1.98533	Q53H82	Q53H82	Q53H82	LACB2_HUMAN	>sp|Q53H82|LACB2_HUMAN Endoribonuclease LACTB2 OS=Homo sapiens OX=9606 GN=LACTB2 PE=1 SV=2
EIF1AX	Eukaryotic translation initiation factor 1A, X-chromosomal	1.59705	0.675413	+	15.5203	15.0338	15.305	15.254	15.7844	15.9811	15.9287	16.1909	46997.6	33544.8	40482.2	39076.1	56438.8	64683	62375.9	74807.7	39779.2	63529.4	1.59705	+	PSP_HC	2.74009	0.0174081	0.692976	2.0961	P47813	P47813	P47813	IF1AX_HUMAN	>sp|P47813|IF1AX_HUMAN Eukaryotic translation initiation factor 1A, X-chromosomal OS=Homo sapiens OX=9606 GN=EIF1AX PE=1 SV=2
MCFD2	Multiple coagulation factor deficiency protein 2	1.59652	0.674933	+	13.4248	13.9485	15.2393	15.241	15.4388	15.2359	15.9303	15.3778	10996.8	15809.5	38680	38725.6	44416.3	38588.9	62445.1	42577.4	27244.7	43496.8	1.59652	+	PSP_HC	1.11107	0.047826	1.03229	1.50673	Q8NI22	Q8NI22	Q8NI22	MCFD2_HUMAN	>sp|Q8NI22|MCFD2_HUMAN Multiple coagulation factor deficiency protein 2 OS=Homo sapiens OX=9606 GN=MCFD2 PE=1 SV=1
CSRP2	Cysteine and glycine-rich protein 2	1.59591	0.674375	+	15.6318	15.9036	15.77	15.7471	16.3715	16.3937	16.4712	16.6192	50773.9	61300	55878.3	54998.3	84783.7	86098.5	90850.1	100665	55438.3	88474.3	1.59591	+	PSP_HC	3.94228	0.00743083	0.700754	2.51169	Q16527	Q16527	Q16527	CSRP2_HUMAN	>sp|Q16527|CSRP2_HUMAN Cysteine and glycine-rich protein 2 OS=Homo sapiens OX=9606 GN=CSRP2 PE=1 SV=3
PCYT1A	Choline-phosphate cytidylyltransferase A	1.59329	0.672008	+	13.4245	13.5087	13.8212	13.4039	14.0608	14.3265	14.2136	14.0392	10994.5	11655.3	14474.2	10838.7	17089.2	20545	18998.5	16835.3	11324.9	18043.9	1.59329	+	PSP_HC	2.72125	0.0221594	0.620476	1.95153	P49585	P49585	P49585	PCY1A_HUMAN	>sp|P49585|PCY1A_HUMAN Choline-phosphate cytidylyltransferase A OS=Homo sapiens OX=9606 GN=PCYT1A PE=1 SV=2
SCLY	Selenocysteine lyase	1.59236	0.671162	+	12.4849	12.4813	12.5174	12.566	13.2271	13.155	13.0254	13.1896	5732.31	5718.02	5862.91	6063.77	9588.57	9121.15	8337.5	9342.55	5797.61	9231.85	1.59236	+	PSP_HC	4.94433	0.00656098	0.636887	2.56779	Q96I15	Q96I15	Q96I15	SCLY_HUMAN	>sp|Q96I15|SCLY_HUMAN Selenocysteine lyase OS=Homo sapiens OX=9606 GN=SCLY PE=1 SV=4
HSPA12A	Heat shock 70 kDa protein 12A	1.5919	0.670749	+	15.4227	15.9063	15.7858	15.9046	16.5536	16.4798	16.3447	16.7064	43923.3	61414.9	56493.6	61342.5	96190	91393.3	83223.3	106937	58918.1	93791.6	1.5919	+	PSP_HC	2.85884	0.0125804	0.766275	2.27451	O43301	O43301	O43301	HS12A_HUMAN	>sp|O43301|HS12A_HUMAN Heat shock 70 kDa protein 12A OS=Homo sapiens OX=9606 GN=HSPA12A PE=1 SV=2
CDK4	Cyclin-dependent kinase 4	1.59179	0.67065	+	11.9868	12.3429	12.1435	12.146	12.8142	12.8952	12.8166	12.7411	4058.69	5194.97	4524.37	4532.21	7202.09	7618.02	7214.08	6846.26	4528.29	7208.09	1.59179	+	PSP_HC	3.79022	0.0100275	0.661973	2.36897	P11802	P11802	P11802	CDK4_HUMAN	>sp|P11802|CDK4_HUMAN Cyclin-dependent kinase 4 OS=Homo sapiens OX=9606 GN=CDK4 PE=1 SV=2
LOXL2	Lysyl oxidase homolog 2	1.57405	0.654478	+	12.6805	12.6241	12.7887	12.2729	13.3103	13.1505	13.3921	13.3038	6564.64	6312.96	7075.91	4948.93	10157.8	9092.74	10750.4	10112.1	6438.8	10135	1.57405	+	PSP_HC	2.8992	0.0149408	0.697625	2.16378	Q9Y4K0	Q9Y4K0	Q9Y4K0	LOXL2_HUMAN	>sp|Q9Y4K0|LOXL2_HUMAN Lysyl oxidase homolog 2 OS=Homo sapiens OX=9606 GN=LOXL2 PE=1 SV=1
MSN	Moesin	1.57397	0.654407	+	17.974	17.9655	17.7932	17.9057	18.4119	18.6121	18.5682	18.6135	257462	255950	227136	245557	348766	400683	388674	401072	250753	394678	1.57397	+	PSP_HC	4.27084	0.00855678	0.641807	2.43741	P26038	P26038	P26038	MOES_HUMAN	>sp|P26038|MOES_HUMAN Moesin OS=Homo sapiens OX=9606 GN=MSN PE=1 SV=3
PALLD	Palladin	1.57367	0.654137	+	15.5349	15.8048	15.7311	15.6358	16.1886	16.4252	16.3529	16.3237	47475.6	57242.5	54391.7	50914.9	74688.6	87999	83697.7	82020.7	52653.3	82859.2	1.57367	+	PSP_HC	3.81652	0.0111386	0.645951	2.33467	Q8WX93	Q8WX93	Q8WX93	PALLD_HUMAN	>sp|Q8WX93|PALLD_HUMAN Palladin OS=Homo sapiens OX=9606 GN=PALLD PE=1 SV=3
RAB27A	Ras-related protein Rab-27A	1.57295	0.653475	+	12.0236	11.5996	11.7538	11.8751	12.5563	12.3765	12.6127	12.0956	4163.55	3103.33	3453.4	3756.31	6023.14	5317.38	6263.27	4376.62	3604.85	5670.26	1.57295	+	PSP_HC	2.17693	0.0323623	0.597227	1.72054	P51159	P51159	P51159	RB27A_HUMAN	>sp|P51159|RB27A_HUMAN Ras-related protein Rab-27A OS=Homo sapiens OX=9606 GN=RAB27A PE=1 SV=3
MED1	Mediator of RNA polymerase II transcription subunit 1	1.56729	0.648273	+	11.3974	11.0943	11.0111	11.6335	11.7925	12.3643	12.0039	11.6529	2697.49	2186.34	2063.82	3177.11	3547.29	5272.6	4107.09	3220.12	2441.91	3827.19	1.56729	+	PSP_HC	1.71728	0.0384129	0.669353	1.62955	Q15648	Q15648	Q15648	MED1_HUMAN	>sp|Q15648|MED1_HUMAN Mediator of RNA polymerase II transcription subunit 1 OS=Homo sapiens OX=9606 GN=MED1 PE=1 SV=4
TNFAIP8	Tumor necrosis factor alpha-induced protein 8	1.5647	0.645884	+	13.141	12.6311	12.3897	12.6575	13.1331	13.6278	13.4245	13.1422	9033.07	6343.66	5366.26	6460.81	8983.74	12658.3	10994.5	9040.58	6402.24	10017.6	1.5647	+	PSP_HC	1.71529	0.0416497	0.627068	1.57686	O95379	O95379	O95379	TFIP8_HUMAN	>sp|O95379|TFIP8_HUMAN Tumor necrosis factor alpha-induced protein 8 OS=Homo sapiens OX=9606 GN=TNFAIP8 PE=1 SV=1
VIM	Vimentin	1.56442	0.645625	+	21.1269	21.9236	21.9341	21.9792	22.3577	22.6636	22.4795	22.7063	2.28997e+06	3.97797e+06	4.00702e+06	4.13427e+06	5.3745e+06	6.6439e+06	5.84795e+06	6.84349e+06	3.9925e+06	6.24593e+06	1.56442	+	PSP_HC	1.98389	0.0234853	0.810831	1.92796	P08670	P08670	P08670	VIME_HUMAN	>sp|P08670|VIME_HUMAN Vimentin OS=Homo sapiens OX=9606 GN=VIM PE=1 SV=4
GALNT2	Polypeptide N-acetylgalactosaminyltransferase 2	1.56362	0.644894	+	15.4045	15.2124	15.1287	15.0336	15.8177	15.8144	15.8862	15.7263	43372.7	37965.5	35825.5	33540.1	57756.7	57624.7	60565.1	54211.1	36895.5	57690.7	1.56362	+	PSP_HC	3.44562	0.0152595	0.616357	2.15968	Q10471	Q10471	Q10471	GALT2_HUMAN	>sp|Q10471|GALT2_HUMAN Polypeptide N-acetylgalactosaminyltransferase 2 OS=Homo sapiens OX=9606 GN=GALNT2 PE=1 SV=1
PDLIM7	PDZ and LIM domain protein 7	1.56308	0.64439	+	15.1484	15.5316	15.4677	15.474	15.9023	16.1891	16.0374	16.1947	36318.1	47367.2	45315	45513.3	61244.8	74714.5	67257.1	75005	45414.1	70985.8	1.56308	+	PSP_HC	3.03901	0.0148983	0.675471	2.16891	Q9NR12	Q9NR12	Q9NR12	PDLI7_HUMAN	>sp|Q9NR12|PDLI7_HUMAN PDZ and LIM domain protein 7 OS=Homo sapiens OX=9606 GN=PDLIM7 PE=1 SV=1
ITGB2;ITGB7	Integrin beta-2;Integrin beta-7	1.56277	0.644109	+	13.4459	12.8887	12.8943	12.5216	13.5222	13.4964	13.6916	13.5489	11158.8	7583.77	7613.27	5880	11764.9	11556.4	13230.7	11984.6	7598.52	11874.8	1.56277	+	PSP_HC	1.73505	0.0411506	0.627151	1.58582	P05107;P26010	P05107;P26010	P05107;P26010	ITB2_HUMAN;ITB7_HUMAN	>sp|P05107|ITB2_HUMAN Integrin beta-2 OS=Homo sapiens OX=9606 GN=ITGB2 PE=1 SV=2;>sp|P26010|ITB7_HUMAN Integrin beta-7 OS=Homo sapiens OX=9606 GN=ITGB7 PE=1 SV=1
CNIH4	Protein cornichon homolog 4	1.5572	0.638957	+	14.4744	13.7861	14.1859	13.8638	14.8705	14.7147	14.5459	14.6296	22763	14126.3	18637.2	14908	29954.8	26888.5	23919.5	25348.3	16772.6	26118.4	1.5572	+	PSP_HC	1.91785	0.0373192	0.612622	1.64416	Q9P003	Q9P003	Q9P003	CNIH4_HUMAN	>sp|Q9P003|CNIH4_HUMAN Protein cornichon homolog 4 OS=Homo sapiens OX=9606 GN=CNIH4 PE=1 SV=1
COL1A2	Collagen alpha-2(I) chain	1.5516	0.633754	+	16.9042	17.1468	17.288	17.6	17.6024	18.041	17.6365	18.1084	122651	145111	160032	198668	198999	269701	203758	282600	152572	236730	1.5516	+	PSP_HC	1.68429	0.0442139	0.612302	1.54428	P08123	P08123	P08123	CO1A2_HUMAN	>sp|P08123|CO1A2_HUMAN Collagen alpha-2(I) chain OS=Homo sapiens OX=9606 GN=COL1A2 PE=1 SV=7
PDLIM5	PDZ and LIM domain protein 5	1.55021	0.632462	+	14.4759	14.6182	14.3244	14.5231	15.1282	15.1361	15.0623	15.1864	22786.6	25148.8	20515.1	23544.5	35813.1	36009.8	34214	37287.4	23165.5	35911.4	1.55021	+	PSP_HC	4.15867	0.00899463	0.642843	2.41345	Q96HC4	Q96HC4	Q96HC4	PDLI5_HUMAN	>sp|Q96HC4|PDLI5_HUMAN PDZ and LIM domain protein 5 OS=Homo sapiens OX=9606 GN=PDLIM5 PE=1 SV=5
EML4	Echinoderm microtubule-associated protein-like 4	1.54835	0.630735	+	16.1902	16.2539	16.2048	16.2433	16.8684	16.8413	16.8372	16.8797	74771.5	78146.8	75532	77574.8	119645	117418	117085	120586	76553.4	118532	1.54835	+	PSP_HC	7.40004	0.00459621	0.633625	2.90136	Q9HC35	Q9HC35	Q9HC35	EMAL4_HUMAN	>sp|Q9HC35|EMAL4_HUMAN Echinoderm microtubule-associated protein-like 4 OS=Homo sapiens OX=9606 GN=EML4 PE=1 SV=3
DAB2	Disabled homolog 2	1.54693	0.629406	+	12.8379	13.3221	12.8842	13.1615	13.8642	13.517	13.7547	13.5563	7321.38	10241.2	7560.15	9162.34	14912.1	11722.6	13822.2	12046.3	8361.25	12934.2	1.54693	+	PSP_HC	2.33764	0.0273643	0.621614	1.82049	P98082	P98082	P98082	DAB2_HUMAN	>sp|P98082|DAB2_HUMAN Disabled homolog 2 OS=Homo sapiens OX=9606 GN=DAB2 PE=1 SV=3
DGKA	Diacylglycerol kinase alpha	1.54611	0.628647	+	12.0438	12.6914	12.599	12.5101	13.2602	12.6451	13.1033	13.3005	4222.26	6614.42	6204.07	5833.31	9811.11	6405.52	8800.07	10089	6018.69	9305.59	1.54611	+	PSP_HC	1.59838	0.0476369	0.616223	1.51023	P23743	P23743	P23743	DGKA_HUMAN	>sp|P23743|DGKA_HUMAN Diacylglycerol kinase alpha OS=Homo sapiens OX=9606 GN=DGKA PE=1 SV=3
COTL1	Coactosin-like protein	1.54608	0.628615	+	17.997	17.8292	17.8349	17.9441	18.5601	18.4644	18.477	18.5746	261599	232876	233798	252181	386498	361691	364864	390402	242989	375681	1.54608	+	PSP_HC	4.76076	0.00814504	0.617737	2.46999	Q14019	Q14019	Q14019	COTL1_HUMAN	>sp|Q14019|COTL1_HUMAN Coactosin-like protein OS=Homo sapiens OX=9606 GN=COTL1 PE=1 SV=3
CBFB	Core-binding factor subunit beta	1.54452	0.627162	+	14.5043	14.3024	14.3719	14.388	14.9782	15.0355	14.8367	15.3624	23239.6	20204.7	21201.8	21439.7	32276.6	33584.3	29261.2	42125.3	21320.8	32930.4	1.54452	+	PSP_HC	2.84658	0.0178297	0.661552	2.07489	Q13951	Q13951	Q13951	PEBB_HUMAN	>sp|Q13951|PEBB_HUMAN Core-binding factor subunit beta OS=Homo sapiens OX=9606 GN=CBFB PE=1 SV=2
SLC18B1	MFS-type transporter SLC18B1	1.54446	0.627103	+	12.374	12.3071	12.605	12.6915	13.0225	13.2094	13.0273	13.3943	5308.17	5067.65	6229.93	6614.88	8320.76	9471.65	8348.49	10766.8	5769.05	8910.07	1.54446	+	PSP_HC	2.71904	0.0191485	0.668976	2.04398	Q6NT16	Q6NT16	Q6NT16	S18B1_HUMAN	>sp|Q6NT16|S18B1_HUMAN MFS-type transporter SLC18B1 OS=Homo sapiens OX=9606 GN=SLC18B1 PE=1 SV=1
NOVA1	RNA-binding protein Nova-1	1.54155	0.62438	+	13.3355	13.47	13.6102	13.3423	14.1968	13.9586	13.9747	14.087	10336.8	11346.8	12504.8	10385.6	18778.6	15920.5	16099.2	17402.4	10866.2	16750.8	1.54155	+	PSP_HC	3.44374	0.0154469	0.614765	2.15526	P51513	P51513	P51513	NOVA1_HUMAN	>sp|P51513|NOVA1_HUMAN RNA-binding protein Nova-1 OS=Homo sapiens OX=9606 GN=NOVA1 PE=1 SV=2
CERCAM	Inactive glycosyltransferase 25 family member 3	1.54121	0.624067	+	11.3156	11.9538	11.9035	11.7793	11.9215	12.5183	12.4134	12.688	2548.8	3966.91	3830.99	3514.98	3879.08	5866.56	5455.14	6598.85	3672.98	5660.85	1.54121	+	PSP_HC	1.58919	0.0444138	0.647277	1.54214	Q5T4B2	Q5T4B2	Q5T4B2	GT253_HUMAN	>sp|Q5T4B2|GT253_HUMAN Inactive glycosyltransferase 25 family member 3 OS=Homo sapiens OX=9606 GN=CERCAM PE=1 SV=1
KSR1	Kinase suppressor of Ras 1	1.54114	0.623998	+	12.8758	12.6911	12.8918	12.6426	13.4681	13.3503	13.5	13.3329	7516.26	6613.05	7600.09	6394.43	11331.9	10443.4	11585.2	10318.2	7064.66	10887.6	1.54114	+	PSP_HC	3.8063	0.0119221	0.637487	2.30981	Q8IVT5	Q8IVT5	Q8IVT5	KSR1_HUMAN	>sp|Q8IVT5|KSR1_HUMAN Kinase suppressor of Ras 1 OS=Homo sapiens OX=9606 GN=KSR1 PE=1 SV=3
IGFBP5	Insulin-like growth factor-binding protein 5	1.54069	0.623575	+	17.0708	17.1247	16.9544	16.8165	17.6204	17.6541	17.5447	17.7181	137665	142905	126994	115417	201497	206259	191197	215615	132329	203878	1.54069	+	PSP_HC	3.78539	0.0112365	0.64272	2.31795	P24593	P24593	P24593	IBP5_HUMAN	>sp|P24593|IBP5_HUMAN Insulin-like growth factor-binding protein 5 OS=Homo sapiens OX=9606 GN=IGFBP5 PE=1 SV=1
AP3B1	AP-3 complex subunit beta-1	1.53805	0.621105	+	14.5712	14.7738	14.8049	14.5883	15.315	15.2952	15.4377	15.134	24342.7	28012.8	28623.3	24632.9	40763.8	40208.1	44382.4	35957.4	26322.9	40486	1.53805	+	PSP_HC	3.37517	0.0162807	0.61091	2.12714	O00203	O00203	O00203	AP3B1_HUMAN	>sp|O00203|AP3B1_HUMAN AP-3 complex subunit beta-1 OS=Homo sapiens OX=9606 GN=AP3B1 PE=1 SV=3
TRIP12	E3 ubiquitin-protein ligase TRIP12	1.53449	0.617756	+	13.0225	12.921	12.797	12.897	13.5585	13.6411	13.4944	13.1002	8320.76	7755.48	7116.74	7627.53	12064.7	12775.6	11540.4	8781.19	7691.5	11802.5	1.53449	+	PSP_HC	2.24251	0.0375305	0.53917	1.64108	Q14669	Q14669	Q14669	TRIPC_HUMAN	>sp|Q14669|TRIPC_HUMAN E3 ubiquitin-protein ligase TRIP12 OS=Homo sapiens OX=9606 GN=TRIP12 PE=1 SV=1
DDX3X	ATP-dependent RNA helicase DDX3X	1.53309	0.61644	+	15.9495	15.9568	15.9228	15.9386	16.3154	16.6978	16.5484	16.5725	63281.7	63602.7	62121.3	62805.4	81550.2	106301	95844	97458.5	63043.5	96651.2	1.53309	+	PSP_HC	3.50035	0.0167543	0.591582	2.1121	O00571	O00571	O00571	DDX3X_HUMAN	>sp|O00571|DDX3X_HUMAN ATP-dependent RNA helicase DDX3X OS=Homo sapiens OX=9606 GN=DDX3X PE=1 SV=3
CTSB	Cathepsin B	1.52782	0.61147	+	19.7313	19.7796	19.6338	19.7418	20.4248	20.2362	20.3866	20.3084	870389	900022	813510	876746	1.40759e+06	1.2351e+06	1.37081e+06	1.29849e+06	873567	1.33465e+06	1.52782	+	PSP_HC	4.65484	0.00853137	0.617361	2.44771	P07858	P07858	P07858	CATB_HUMAN	>sp|P07858|CATB_HUMAN Cathepsin B OS=Homo sapiens OX=9606 GN=CTSB PE=1 SV=3
MEST	Mesoderm-specific transcript homolog protein	1.52689	0.610597	+	16.627	16.1501	16.8323	16.7201	17.1567	17.405	17.3306	17.2377	101211	72721.8	116688	107957	146110	173551	164828	154548	104584	159688	1.52689	+	PSP_HC	2.33461	0.022392	0.7001	1.94716	Q5EB52	Q5EB52	Q5EB52	MEST_HUMAN	>sp|Q5EB52|MEST_HUMAN Mesoderm-specific transcript homolog protein OS=Homo sapiens OX=9606 GN=MEST PE=1 SV=2
LMCD1	LIM and cysteine-rich domains protein 1	1.52666	0.610377	+	14.2243	14.0678	13.8441	13.7574	14.7774	14.4284	14.6773	14.4555	19140	17172.4	14705.8	13848.1	28082.8	22048.6	26200.4	22466.7	15939.1	24333.5	1.52666	+	PSP_HC	2.38376	0.0274236	0.611269	1.81906	Q9NZU5	Q9NZU5	Q9NZU5	LMCD1_HUMAN	>sp|Q9NZU5|LMCD1_HUMAN LIM and cysteine-rich domains protein 1 OS=Homo sapiens OX=9606 GN=LMCD1 PE=1 SV=1
TRIP6	Thyroid receptor-interacting protein 6	1.52587	0.609631	+	12.5299	12.063	11.9482	11.7305	12.577	12.8696	12.6547	12.5041	5913.92	4278.83	3951.54	3398.07	6110.18	7484.03	6448.29	5809.1	4115.19	6279.23	1.52587	+	PSP_HC	1.69294	0.0476225	0.583483	1.51039	Q15654	Q15654	Q15654	TRIP6_HUMAN	>sp|Q15654|TRIP6_HUMAN Thyroid receptor-interacting protein 6 OS=Homo sapiens OX=9606 GN=TRIP6 PE=1 SV=3
TGFB1I1	Transforming growth factor beta-1-induced transcript 1 protein	1.52468	0.608506	+	12.2927	12.7802	12.5773	12.6102	13.168	13.4845	13.0389	13.2359	5017.32	7034.34	6111.45	6252.42	9203.71	11461.4	8415.89	9647.24	6181.94	9425.47	1.52468	+	PSP_HC	2.54002	0.0210531	0.666721	1.97382	O43294	O43294	O43294	TGFI1_HUMAN	>sp|O43294|TGFI1_HUMAN Transforming growth factor beta-1-induced transcript 1 protein OS=Homo sapiens OX=9606 GN=TGFB1I1 PE=1 SV=2
CAPN6	Calpain-6	1.52398	0.607847	+	12.529	13.5683	14.1177	13.9544	14.2061	14.8502	14.2044	14.5389	5910.24	12146.9	17776.7	15874.2	18900	29536.3	18877.8	23803.7	14010.6	21351.9	1.52398	+	PSP_HC	1.23353	0.0446863	0.907558	1.54079	Q9Y6Q1	Q9Y6Q1	Q9Y6Q1	CAN6_HUMAN	>sp|Q9Y6Q1|CAN6_HUMAN Calpain-6 OS=Homo sapiens OX=9606 GN=CAPN6 PE=1 SV=2
ADA	Adenosine deaminase	1.5238	0.607676	+	13.7723	13.5854	13.4105	13.3991	14.3764	14.0652	14.1501	13.8367	13991.9	12291.7	10888.4	10802.7	21268	17141.4	18180.4	14630.6	11590	17660.9	1.5238	+	PSP_HC	2.13847	0.0368138	0.565265	1.65297	P00813	P00813	P00813	ADA_HUMAN	>sp|P00813|ADA_HUMAN Adenosine deaminase OS=Homo sapiens OX=9606 GN=ADA PE=1 SV=3
HECTD1	E3 ubiquitin-protein ligase HECTD1	1.52312	0.60703	+	13.4609	13.6194	13.5255	13.4682	13.9341	14.1873	14.0859	14.1222	11275.5	12584.8	11791.8	11332.7	15652.4	18655.3	17389.2	17832.2	11562.2	17610.7	1.52312	+	PSP_HC	3.88908	0.0163027	0.563916	2.12821	Q9ULT8	Q9ULT8	Q9ULT8	HECD1_HUMAN	>sp|Q9ULT8|HECD1_HUMAN E3 ubiquitin-protein ligase HECTD1 OS=Homo sapiens OX=9606 GN=HECTD1 PE=1 SV=4
TAPBP	Tapasin	1.52133	0.605333	+	12.0136	12.1236	11.7415	12.0735	12.6151	12.7535	12.5272	12.6825	4134.79	4462.39	3424.08	4310.08	6273.7	6905.36	5902.87	6573.75	4222.44	6423.72	1.52133	+	PSP_HC	3.27195	0.0141988	0.65654	2.2037	O15533	O15533	O15533	TPSN_HUMAN	>sp|O15533|TPSN_HUMAN Tapasin OS=Homo sapiens OX=9606 GN=TAPBP PE=1 SV=2
PYCR3	Pyrroline-5-carboxylate reductase 3	1.5179	0.602072	+	12.6261	12.0755	12.2023	11.8189	12.7286	12.756	12.9025	12.6285	6321.71	4316.06	4712.58	3612.8	6787.2	6917.33	7656.66	6332.24	4514.32	6852.26	1.5179	+	PSP_HC	1.74383	0.0466592	0.573227	1.51736	Q53H96	Q53H96	Q53H96	P5CR3_HUMAN	>sp|Q53H96|P5CR3_HUMAN Pyrroline-5-carboxylate reductase 3 OS=Homo sapiens OX=9606 GN=PYCR3 PE=1 SV=3
FHIT	Bis(5'-adenosyl)-triphosphatase	1.51687	0.601101	+	12.7127	12.3911	12.3485	12.1555	13.0291	12.7726	12.9886	12.9533	6712.8	5371.47	5215.18	4562.16	8358.92	6997.38	8127.52	7931.07	5293.32	8029.3	1.51687	+	PSP_HC	2.22094	0.0389632	0.533969	1.62462	P49789	P49789	P49789	FHIT_HUMAN	>sp|P49789|FHIT_HUMAN Bis(5'-adenosyl)-triphosphatase OS=Homo sapiens OX=9606 GN=FHIT PE=1 SV=3
ACOX2	Peroxisomal acyl-coenzyme A oxidase 2	1.51338	0.597775	+	10.9285	11.045	10.6903	9.77969	11.7094	11.2586	11.5508	11.1853	1948.98	2112.89	1652.35	878.982	3348.73	2450.06	3000.11	2328.69	1800.66	2725.08	1.51338	+	PSP_HC	1.39803	0.0409755	0.815159	1.592	Q99424	Q99424	Q99424	ACOX2_HUMAN	>sp|Q99424|ACOX2_HUMAN Peroxisomal acyl-coenzyme A oxidase 2 OS=Homo sapiens OX=9606 GN=ACOX2 PE=1 SV=1
PNPLA4	Patatin-like phospholipase domain-containing protein 4	1.51236	0.596797	+	11.8309	11.089	11.8348	11.6149	12.3467	12.3629	12.3004	12.1786	3642.97	2178.32	3652.83	3136.41	5208.67	5267.49	5044.17	4635.79	3389.69	5126.42	1.51236	+	PSP_HC	2.10126	0.0268548	0.704736	1.85271	P41247	P41247	P41247	PLPL4_HUMAN	>sp|P41247|PLPL4_HUMAN Patatin-like phospholipase domain-containing protein 4 OS=Homo sapiens OX=9606 GN=PNPLA4 PE=1 SV=3
GGCX	Vitamin K-dependent gamma-carboxylase	1.50851	0.59312	+	14.9205	14.7865	14.7142	14.7185	15.4912	15.1712	15.3317	15.3602	31011.2	28260.5	26879.2	26959.4	46059.1	36896.6	41238.4	42061.1	27609.9	41649.8	1.50851	+	PSP_HC	3.3043	0.0212665	0.553631	1.96712	P38435	P38435	P38435	VKGC_HUMAN	>sp|P38435|VKGC_HUMAN Vitamin K-dependent gamma-carboxylase OS=Homo sapiens OX=9606 GN=GGCX PE=1 SV=2
PEDS1	Plasmanylethanolamine desaturase	1.50143	0.586333	+	12.1141	12.0208	11.5948	11.8967	12.4671	12.6216	12.7536	12.1198	4433.1	4155.48	3093.02	3812.97	5662.02	6302.03	6905.83	4450.65	3984.23	5982.02	1.50143	+	PSP_HC	1.77997	0.0439738	0.583888	1.54701	A5PLL7	A5PLL7	A5PLL7	PDES1_HUMAN	>sp|A5PLL7|PDES1_HUMAN Plasmanylethanolamine desaturase OS=Homo sapiens OX=9606 GN=PEDS1 PE=1 SV=3
EHD2	EH domain-containing protein 2	1.4999	0.584864	+	11.4083	10.7179	11.0385	11.266	11.604	12.4436	11.8672	11.526	2717.94	1684.26	2103.39	2462.66	3112.81	5570.53	3735.8	2948.98	2283.02	3424.3	1.4999	+	PSP_HC	1.58203	0.0369984	0.752545	1.64827	Q9NZN4	Q9NZN4	Q9NZN4	EHD2_HUMAN	>sp|Q9NZN4|EHD2_HUMAN EH domain-containing protein 2 OS=Homo sapiens OX=9606 GN=EHD2 PE=1 SV=2
RAI14	Ankycorbin	1.49872	0.583729	+	14.2998	14.4267	14.2455	14.2502	14.8216	14.9005	14.8479	14.8699	20168.3	22022.6	19423.3	19486.7	28956.5	30584.2	29489.2	29942.4	19827.5	29715.8	1.49872	+	PSP_HC	4.73605	0.0127121	0.554424	2.25921	Q9P0K7	Q9P0K7	Q9P0K7	RAI14_HUMAN	>sp|Q9P0K7|RAI14_HUMAN Ankycorbin OS=Homo sapiens OX=9606 GN=RAI14 PE=1 SV=2
NOTCH3	Neurogenic locus notch homolog protein 3	1.49806	0.583099	+	11.4359	11.3991	11.1907	11.3416	11.9436	11.9638	11.7579	12.054	2770.44	2700.67	2337.42	2595.15	3938.96	3994.5	3463.22	4252.22	2647.91	3966.73	1.49806	+	PSP_HC	3.42103	0.0175499	0.588008	2.08281	Q9UM47	Q9UM47	Q9UM47	NOTC3_HUMAN	>sp|Q9UM47|NOTC3_HUMAN Neurogenic locus notch homolog protein 3 OS=Homo sapiens OX=9606 GN=NOTCH3 PE=1 SV=2
ARHGEF10	Rho guanine nucleotide exchange factor 10	1.49636	0.581462	+	11.3444	11.0055	11.1914	11.025	11.7354	11.6595	11.7239	11.4903	2600.19	2055.82	2338.55	2083.8	3409.63	3234.89	3382.56	2876.9	2211.18	3308.72	1.49636	+	PSP_HC	2.71164	0.0325437	0.51064	1.71649	O15013	O15013	O15013	ARHGA_HUMAN	>sp|O15013|ARHGA_HUMAN Rho guanine nucleotide exchange factor 10 OS=Homo sapiens OX=9606 GN=ARHGEF10 PE=1 SV=4
CPVL	Probable serine carboxypeptidase CPVL	1.49425	0.579419	+	16.1669	16.1119	16.095	16.103	16.8491	16.641	16.7122	16.6611	73573.6	70821.5	69996.7	70386	118055	102197	107368	103631	70603.7	105499	1.49425	+	PSP_HC	4.69737	0.00933333	0.596675	2.3903	Q9H3G5	Q9H3G5	Q9H3G5	CPVL_HUMAN	>sp|Q9H3G5|CPVL_HUMAN Probable serine carboxypeptidase CPVL OS=Homo sapiens OX=9606 GN=CPVL PE=1 SV=2
MCAM	Cell surface glycoprotein MUC18	1.4942	0.579373	+	16.0367	16.3449	16.193	16.2926	16.6033	16.9178	16.7216	16.9364	67224.5	83234.8	74916.7	80271.5	99561.5	123813	108070	125419	77594.1	115941	1.4942	+	PSP_HC	2.82088	0.025164	0.577982	1.89485	P43121	P43121	P43121	MUC18_HUMAN	>sp|P43121|MUC18_HUMAN Cell surface glycoprotein MUC18 OS=Homo sapiens OX=9606 GN=MCAM PE=1 SV=2
OTULIN	Ubiquitin thioesterase otulin	1.49347	0.578664	+	13.8227	13.8611	13.7478	13.5107	14.4379	14.3636	14.3652	14.2693	14489.3	14880.1	13756.3	11671.5	22194.3	21080.2	21103.6	19746.4	14122.8	21091.9	1.49347	+	PSP_HC	3.46044	0.0144615	0.623433	2.1811	Q96BN8	Q96BN8	Q96BN8	OTUL_HUMAN	>sp|Q96BN8|OTUL_HUMAN Ubiquitin thioesterase otulin OS=Homo sapiens OX=9606 GN=OTULIN PE=1 SV=3
HGSNAT	Heparan-alpha-glucosaminide N-acetyltransferase	1.49344	0.578636	+	12.8079	12.2789	13.0695	13.0877	13.2686	13.6626	13.4124	13.6262	7170.71	4969.55	8596.3	8705.43	9868.4	12967.4	10902.7	12644.3	7883.5	11773.5	1.49344	+	PSP_HC	1.75403	0.036413	0.681487	1.66161	Q68CP4	Q68CP4	Q68CP4	HGNAT_HUMAN	>sp|Q68CP4|HGNAT_HUMAN Heparan-alpha-glucosaminide N-acetyltransferase OS=Homo sapiens OX=9606 GN=HGSNAT PE=1 SV=2
IPO4	Importin-4	1.49242	0.577651	+	13.8395	13.4991	13.5472	13.6535	14.1941	14.2682	14.1637	14.1548	14659	11578	11970.5	12885.8	18743.5	19731.3	18352.6	18239.8	12428.2	18548.1	1.49242	+	PSP_HC	3.38264	0.0201185	0.560372	2.00324	Q8TEX9	Q8TEX9	Q8TEX9	IPO4_HUMAN	>sp|Q8TEX9|IPO4_HUMAN Importin-4 OS=Homo sapiens OX=9606 GN=IPO4 PE=1 SV=2
LPP	Lipoma-preferred partner	1.48946	0.574791	+	14.3918	14.3829	14.2608	14.3226	14.7799	14.9237	14.9483	14.932	21496.3	21364.1	19630.4	20489.5	28131.5	31080	31614.5	31259.3	20926.8	31169.7	1.48946	+	PSP_HC	4.5297	0.0134398	0.556417	2.23036	Q93052	Q93052	Q93052	LPP_HUMAN	>sp|Q93052|LPP_HUMAN Lipoma-preferred partner OS=Homo sapiens OX=9606 GN=LPP PE=1 SV=1
NUP98	Nuclear pore complex protein Nup98-Nup96	1.48888	0.574231	+	13.0653	12.8857	12.854	12.9055	13.5572	13.3769	13.5885	13.2187	8571.31	7568.02	7403.54	7672.6	12053.8	10637.7	12318.2	9532.9	7620.31	11345.8	1.48888	+	PSP_HC	2.68715	0.033525	0.507729	1.70365	P52948	P52948	P52948	NUP98_HUMAN	>sp|P52948|NUP98_HUMAN Nuclear pore complex protein Nup98-Nup96 OS=Homo sapiens OX=9606 GN=NUP98 PE=1 SV=4
CUL7	Cullin-7	1.48641	0.571837	+	11.8501	11.5994	11.4094	11.6959	12.2405	12.2514	12.1998	11.957	3691.78	3102.9	2720.02	3317.54	4839.02	4875.72	4704.42	3975.72	3210.22	4771.72	1.48641	+	PSP_HC	2.40409	0.0364086	0.523462	1.65986	Q14999	Q14999	Q14999	CUL7_HUMAN	>sp|Q14999|CUL7_HUMAN Cullin-7 OS=Homo sapiens OX=9606 GN=CUL7 PE=1 SV=2
EPHA7	Ephrin type-A receptor 7	1.48592	0.57136	+	11.1353	11.0839	10.7378	10.9672	11.6976	11.5874	11.6087	11.3677	2249.36	2170.63	1707.65	2001.96	3321.46	3077.19	3122.96	2642.52	2086.3	3100.08	1.48592	+	PSP_HC	2.68754	0.0262273	0.584318	1.86808	Q15375	Q15375	Q15375	EPHA7_HUMAN	>sp|Q15375|EPHA7_HUMAN Ephrin type-A receptor 7 OS=Homo sapiens OX=9606 GN=EPHA7 PE=1 SV=3
DCHS1	Protocadherin-16	1.48471	0.570179	+	13.7953	14.2089	14.0143	14.0399	14.4993	14.6343	14.5594	14.6883	14216.7	18936.7	16547.2	16843.4	23159.2	25431	24144.4	26400.9	16695.3	24787.7	1.48471	+	PSP_HC	3.07058	0.0211152	0.580702	1.97191	Q96JQ0	Q96JQ0	Q96JQ0	PCD16_HUMAN	>sp|Q96JQ0|PCD16_HUMAN Protocadherin-16 OS=Homo sapiens OX=9606 GN=DCHS1 PE=1 SV=1
ZNF185	Zinc finger protein 185	1.48303	0.568547	+	14.1678	13.7665	13.8109	13.8181	14.4419	14.2363	14.5829	14.3217	18404.9	13935.7	14371.3	14443.2	22255.9	19299.8	24540.9	20476.8	14407.2	21366.3	1.48303	+	PSP_HC	2.25409	0.0415561	0.504898	1.57935	O15231	O15231	O15231	ZN185_HUMAN	>sp|O15231|ZN185_HUMAN Zinc finger protein 185 OS=Homo sapiens OX=9606 GN=ZNF185 PE=1 SV=3
EIF5A	Eukaryotic translation initiation factor 5A-1	1.47828	0.563917	+	16.4352	15.5869	15.9959	16.165	16.5029	16.569	16.7207	17.0347	88611.1	49218.1	65350	73476.7	92868.4	97222.3	108002	134263	69413.4	102612	1.47828	+	PSP_HC	1.67305	0.0408019	0.661043	1.59854	P63241	P63241	P63241	IF5A1_HUMAN	>sp|P63241|IF5A1_HUMAN Eukaryotic translation initiation factor 5A-1 OS=Homo sapiens OX=9606 GN=EIF5A PE=1 SV=2
ARHGEF40	Rho guanine nucleotide exchange factor 40	1.47515	0.560865	+	11.7203	11.9196	12.0505	11.7865	12.2315	12.5035	12.4581	12.3715	3374.13	3873.98	4241.92	3532.56	4808.93	5806.69	5626.8	5298.98	3703.27	5462.89	1.47515	+	PSP_HC	2.82648	0.0287336	0.521917	1.7716	Q8TER5	Q8TER5	Q8TER5	ARH40_HUMAN	>sp|Q8TER5|ARH40_HUMAN Rho guanine nucleotide exchange factor 40 OS=Homo sapiens OX=9606 GN=ARHGEF40 PE=1 SV=3
CHMP3	Charged multivesicular body protein 3	1.4726	0.558367	+	12.9235	13.7674	13.664	13.3108	13.963	14.1444	13.8659	14.1534	7768.93	13944.4	12980	10161.3	15969.2	18108.8	14929.7	18222.1	11570.6	17039	1.4726	+	PSP_HC	1.63023	0.0459143	0.615237	1.52364	Q9Y3E7	Q9Y3E7	Q9Y3E7	CHMP3_HUMAN	>sp|Q9Y3E7|CHMP3_HUMAN Charged multivesicular body protein 3 OS=Homo sapiens OX=9606 GN=CHMP3 PE=1 SV=3
ACTN1	Alpha-actinin-1	1.47065	0.556453	+	17.5388	17.7155	17.6124	17.6493	18.0692	18.2323	18.1411	18.3543	190417	215227	200383	205574	275024	307942	289078	335116	202979	298510	1.47065	+	PSP_HC	3.67621	0.0174136	0.570232	2.0985	P12814	P12814	P12814	ACTN1_HUMAN	>sp|P12814|ACTN1_HUMAN Alpha-actinin-1 OS=Homo sapiens OX=9606 GN=ACTN1 PE=1 SV=2
NEFL	Neurofilament light polypeptide	1.46529	0.551188	+	18.0207	18.4062	18.3489	18.492	19.034	18.8161	18.8684	18.9872	265932	347391	333864	368678	536791	461541	478580	519657	340627	499118	1.46529	+	PSP_HC	2.74095	0.0230793	0.609499	1.936	P07196	P07196	P07196	NFL_HUMAN	>sp|P07196|NFL_HUMAN Neurofilament light polypeptide OS=Homo sapiens OX=9606 GN=NEFL PE=1 SV=3
SLC38A7	Putative sodium-coupled neutral amino acid transporter 7	1.46185	0.547798	+	12.1292	11.5919	11.7324	11.9984	12.4879	12.3714	12.3484	12.4657	4479.74	3086.81	3402.55	4091.46	5744.24	5298.62	5214.81	5656.52	3747	5477.57	1.46185	+	PSP_HC	2.32565	0.0338056	0.555382	1.69779	Q9NVC3	Q9NVC3	Q9NVC3	S38A7_HUMAN	>sp|Q9NVC3|S38A7_HUMAN Putative sodium-coupled neutral amino acid transporter 7 OS=Homo sapiens OX=9606 GN=SLC38A7 PE=1 SV=1
RELA	Transcription factor p65	1.46106	0.54702	+	13.6545	13.8727	13.777	13.7401	14.24	14.2697	14.3408	14.4817	12894.8	15000.3	14037.5	13683	19349.4	19751.8	20749.7	22878.4	13860.3	20250.8	1.46106	+	PSP_HC	3.73201	0.0166836	0.571973	2.11602	Q04206	Q04206	Q04206	TF65_HUMAN	>sp|Q04206|TF65_HUMAN Transcription factor p65 OS=Homo sapiens OX=9606 GN=RELA PE=1 SV=2
IFT46	Intraflagellar transport protein 46 homolog	1.46082	0.546782	+	10.7774	11.2644	10.7557	10.982	11.4678	11.3863	11.3914	11.6836	1755.18	2459.93	1728.97	2022.61	2832.38	2676.81	2686.29	3289.38	1888.89	2759.34	1.46082	+	PSP_HC	2.10766	0.0409892	0.53739	1.59416	Q9NQC8	Q9NQC8	Q9NQC8	IFT46_HUMAN	>sp|Q9NQC8|IFT46_HUMAN Intraflagellar transport protein 46 homolog OS=Homo sapiens OX=9606 GN=IFT46 PE=1 SV=1
PLIN3	Perilipin-3	1.45741	0.543407	+	16.464	16.2598	16.1358	16.2096	16.8571	16.6734	16.889	16.695	90397.8	78467.1	72004.5	75783.7	118711	104519	121366	106095	77125.4	112403	1.45741	+	PSP_HC	2.90889	0.0289459	0.511321	1.76723	O60664	O60664	O60664	PLIN3_HUMAN	>sp|O60664|PLIN3_HUMAN Perilipin-3 OS=Homo sapiens OX=9606 GN=PLIN3 PE=1 SV=3
AUP1	Lipid droplet-regulating VLDL assembly factor AUP1	1.45427	0.540299	+	12.3075	12.17	12.4276	12.1839	12.7461	12.8585	12.8274	12.7407	5069.05	4608.24	5509.1	4652.85	6870.03	7426.67	7268.29	6844.36	4860.95	7069.16	1.45427	+	PSP_HC	3.61913	0.0222461	0.520961	1.95036	Q9Y679	Q9Y679	Q9Y679	AUP1_HUMAN	>sp|Q9Y679|AUP1_HUMAN Lipid droplet-regulating VLDL assembly factor AUP1 OS=Homo sapiens OX=9606 GN=AUP1 PE=1 SV=2
FRG1	Protein FRG1	1.45008	0.536135	+	11.6848	11.8293	11.9021	11.7558	12.4039	12.1771	12.3262	12.3321	3292.12	3638.93	3827.27	3458.19	5419.33	4630.97	5135.18	5156.23	3548.56	5145.7	1.45008	+	PSP_HC	3.61088	0.0231047	0.516797	1.937	Q14331	Q14331	Q14331	FRG1_HUMAN	>sp|Q14331|FRG1_HUMAN Protein FRG1 OS=Homo sapiens OX=9606 GN=FRG1 PE=1 SV=1
SLC38A10	Putative sodium-coupled neutral amino acid transporter 10	1.44923	0.535286	+	12.9837	12.5831	12.8697	12.9366	13.3114	13.5617	13.5559	13.2747	8099.97	6136.07	7484.55	7839.79	10165.5	12091.5	12042.9	9910.21	7662.17	11104.2	1.44923	+	PSP_HC	2.57671	0.0271426	0.582616	1.83006	Q9HBR0	Q9HBR0	Q9HBR0	S38AA_HUMAN	>sp|Q9HBR0|S38AA_HUMAN Putative sodium-coupled neutral amino acid transporter 10 OS=Homo sapiens OX=9606 GN=SLC38A10 PE=1 SV=2
ULBP3	UL16-binding protein 3	1.44773	0.533791	+	10.2145	9.5096	10.2185	10.1271	11.2162	10.5989	10.5755	10.8043	1188.15	728.912	1191.45	1118.31	2379.1	1550.91	1525.96	1788.21	1153.23	1669.56	1.44773	+	PSP_HC	1.8686	0.027181	0.781272	1.83371	Q9BZM4	Q9BZM4	Q9BZM4	ULBP3_HUMAN	>sp|Q9BZM4|ULBP3_HUMAN UL16-binding protein 3 OS=Homo sapiens OX=9606 GN=ULBP3 PE=1 SV=1
ASCC2	Activating signal cointegrator 1 complex subunit 2	1.44662	0.532687	+	12.6008	12.1084	12.4767	12.3415	12.9103	12.9757	12.9928	12.8488	6211.82	4415.62	5699.82	5189.93	7698.17	8055.17	8151.22	7376.91	5444.87	7876.67	1.44662	+	PSP_HC	2.60197	0.0287601	0.550036	1.77181	Q9H1I8	Q9H1I8	Q9H1I8	ASCC2_HUMAN	>sp|Q9H1I8|ASCC2_HUMAN Activating signal cointegrator 1 complex subunit 2 OS=Homo sapiens OX=9606 GN=ASCC2 PE=1 SV=3
RAB32	Ras-related protein Rab-32	1.44395	0.53002	+	13.3341	13.1684	13.1131	13.312	13.7679	13.9824	13.7761	13.6498	10326.8	9206.26	8860.06	10169.8	13949.3	16185.3	14028.8	12852.8	9688.02	13989	1.44395	+	PSP_HC	3.16717	0.022174	0.562157	1.95388	Q13637	Q13637	Q13637	RAB32_HUMAN	>sp|Q13637|RAB32_HUMAN Ras-related protein Rab-32 OS=Homo sapiens OX=9606 GN=RAB32 PE=1 SV=3
NFKB1	Nuclear factor NF-kappa-B p105 subunit	1.44386	0.529934	+	13.126	13.2575	13.0548	13.0647	13.6008	13.735	13.65	13.4065	8939.63	9792.76	8509.15	8567.75	12423.6	13634.7	12854.6	10858.2	8753.69	12639.1	1.44386	+	PSP_HC	2.87453	0.036401	0.472312	1.6643	P19838	P19838	P19838	NFKB1_HUMAN	>sp|P19838|NFKB1_HUMAN Nuclear factor NF-kappa-B p105 subunit OS=Homo sapiens OX=9606 GN=NFKB1 PE=1 SV=2
ANKRD13A	Ankyrin repeat domain-containing protein 13A	1.44339	0.529464	+	11.2263	10.8263	11.1884	10.5251	11.6154	11.4776	11.9648	11.2648	2395.81	1815.69	2333.69	1473.57	3137.5	2851.69	3997.27	2460.61	2074.69	2994.59	1.44339	+	PSP_HC	1.55634	0.0467085	0.639137	1.51696	Q8IZ07	Q8IZ07	Q8IZ07	AN13A_HUMAN	>sp|Q8IZ07|AN13A_HUMAN Ankyrin repeat domain-containing protein 13A OS=Homo sapiens OX=9606 GN=ANKRD13A PE=1 SV=3
ANKHD1	Ankyrin repeat and KH domain-containing protein 1	1.443	0.529068	+	11.809	11.9993	11.932	11.3534	12.2626	12.4263	12.6221	12.375	3588.09	4094.01	3907.42	2616.46	4913.72	5504.13	6304.21	5311.85	3747.75	5407.99	1.443	+	PSP_HC	2.12745	0.0278955	0.648092	1.78202	Q8IWZ3	Q8IWZ3	Q8IWZ3	ANKH1_HUMAN	>sp|Q8IWZ3|ANKH1_HUMAN Ankyrin repeat and KH domain-containing protein 1 OS=Homo sapiens OX=9606 GN=ANKHD1 PE=1 SV=1
PRKAA1	5'-AMP-activated protein kinase catalytic subunit alpha-1	1.44109	0.527161	+	14.0183	14.0756	14.1421	13.9998	14.6084	14.54	14.5909	14.5577	16593.1	17265.4	18079.9	16381.7	24978.5	23821.9	24677.4	24115.9	16929.3	24396.7	1.44109	+	PSP_HC	5.16567	0.0144964	0.51528	2.18699	Q13131	Q13131	Q13131	AAPK1_HUMAN	>sp|Q13131|AAPK1_HUMAN 5'-AMP-activated protein kinase catalytic subunit alpha-1 OS=Homo sapiens OX=9606 GN=PRKAA1 PE=1 SV=4
ROR2	Tyrosine-protein kinase transmembrane receptor ROR2	1.43953	0.525602	+	12.9151	12.5312	12.8237	12.7485	13.1827	13.2958	13.3284	13.3302	7723.83	5919.26	7249.67	6881.46	9297.97	10056.2	10286	10298.9	7065.57	10171.1	1.43953	+	PSP_HC	2.99797	0.0271273	0.529638	1.83289	Q01974	Q01974	Q01974	ROR2_HUMAN	>sp|Q01974|ROR2_HUMAN Tyrosine-protein kinase transmembrane receptor ROR2 OS=Homo sapiens OX=9606 GN=ROR2 PE=1 SV=2
TBC1D2B	TBC1 domain family member 2B	1.4355	0.521558	+	13.8199	14.0619	13.8976	13.726	14.2447	14.77	14.458	14.2993	14461.2	17102.3	15261.4	13550	19412.5	27939.1	22505.7	20161.3	14861.3	21333.5	1.4355	+	PSP_HC	2.20278	0.0354194	0.566669	1.67756	Q9UPU7	Q9UPU7	Q9UPU7	TBD2B_HUMAN	>sp|Q9UPU7|TBD2B_HUMAN TBC1 domain family member 2B OS=Homo sapiens OX=9606 GN=TBC1D2B PE=1 SV=2
AAAS	Aladin	1.43533	0.521381	+	12.4408	12.0857	12.4672	12.2465	12.8682	12.7786	12.8684	12.894	5559.73	4346.69	5662.41	4859.19	7476.77	7026.55	7477.81	7611.68	5209.46	7477.29	1.43533	+	PSP_HC	2.95029	0.0269393	0.54228	1.85065	Q9NRG9	Q9NRG9	Q9NRG9	AAAS_HUMAN	>sp|Q9NRG9|AAAS_HUMAN Aladin OS=Homo sapiens OX=9606 GN=AAAS PE=1 SV=1
CERS2	Ceramide synthase 2	1.43493	0.520981	+	13.8262	13.7312	13.8966	13.7227	14.3998	14.2386	14.2701	14.3302	14524.5	13598.9	15250.8	13519	21615.8	19330.6	19757.3	20597.8	14061.7	20177.5	1.43493	+	PSP_HC	4.0958	0.0197818	0.515521	2.02491	Q96G23	Q96G23	Q96G23	CERS2_HUMAN	>sp|Q96G23|CERS2_HUMAN Ceramide synthase 2 OS=Homo sapiens OX=9606 GN=CERS2 PE=1 SV=1
SEC22B	Vesicle-trafficking protein SEC22b	1.43342	0.51946	+	16.5883	16.5765	16.5892	16.6646	16.91	17.1574	17.0756	17.1401	98531.7	97729.1	98593.2	103883	123145	146181	138124	144439	98562.4	141281	1.43342	+	PSP_HC	3.62421	0.0279925	0.466118	1.79333	O75396	O75396	O75396	SC22B_HUMAN	>sp|O75396|SC22B_HUMAN Vesicle-trafficking protein SEC22b OS=Homo sapiens OX=9606 GN=SEC22B PE=1 SV=5
ZFHX3	Zinc finger homeobox protein 3	1.43205	0.518082	+	9.9019	9.04549	9.96289	10.0885	11.3596	10.4211	10.4799	10.2777	956.685	528.401	997.996	1088.78	2627.73	1371.08	1428.12	1241.35	977.34	1399.6	1.43205	+	PSP_HC	1.38436	0.038129	0.884886	1.63325	Q15911	Q15911	Q15911	ZFHX3_HUMAN	>sp|Q15911|ZFHX3_HUMAN Zinc finger homeobox protein 3 OS=Homo sapiens OX=9606 GN=ZFHX3 PE=1 SV=2
FNDC3B	Fibronectin type III domain-containing protein 3B	1.43112	0.517149	+	13.8411	13.6725	13.7194	13.6784	14.1843	14.2718	14.2474	14.1457	14675.3	13056.7	13488.1	13110.2	18616.6	19780.6	19448.9	18125.1	13299.1	19032.7	1.43112	+	PSP_HC	4.22727	0.0222991	0.484461	1.94844	Q53EP0	Q53EP0	Q53EP0	FND3B_HUMAN	>sp|Q53EP0|FND3B_HUMAN Fibronectin type III domain-containing protein 3B OS=Homo sapiens OX=9606 GN=FNDC3B PE=1 SV=2
RETSAT	All-trans-retinol 13,14-reductase	1.43025	0.516272	+	12.8006	12.5241	12.726	12.3712	13.1026	13.1859	13.2027	13.0963	7134.52	5890.2	6774.98	5297.88	8795.81	9318.62	9427.76	8757.48	6332.59	9057.21	1.43025	+	PSP_HC	2.75509	0.0280114	0.541389	1.7966	Q6NUM9	Q6NUM9	Q6NUM9	RETST_HUMAN	>sp|Q6NUM9|RETST_HUMAN All-trans-retinol 13,14-reductase OS=Homo sapiens OX=9606 GN=RETSAT PE=1 SV=2
MAPKAPK2	MAP kinase-activated protein kinase 2	1.42862	0.514622	+	13.028	12.9129	12.6851	12.7542	13.3675	13.4232	13.3057	13.333	8352.54	7712.06	6585.6	6908.71	10568.6	10984.6	10125.5	10318.9	7310.38	10443.8	1.42862	+	PSP_HC	3.12411	0.0273379	0.51229	1.82027	P49137	P49137	P49137	MAPK2_HUMAN	>sp|P49137|MAPK2_HUMAN MAP kinase-activated protein kinase 2 OS=Homo sapiens OX=9606 GN=MAPKAPK2 PE=1 SV=1
SH3PXD2B	SH3 and PX domain-containing protein 2B	1.42828	0.51428	+	14.8955	15.1302	15.1017	14.9422	15.3872	15.635	15.4649	15.6084	30478.4	35862.8	35161.3	31481.1	42855.7	50886.7	45227.1	49957	33321.2	47592.1	1.42828	+	PSP_HC	3.06328	0.0279135	0.506466	1.79172	A1X283	A1X283	A1X283	SPD2B_HUMAN	>sp|A1X283|SPD2B_HUMAN SH3 and PX domain-containing protein 2B OS=Homo sapiens OX=9606 GN=SH3PXD2B PE=1 SV=3
MEMO1	Protein MEMO1	1.42654	0.512518	+	11.6549	11.7169	11.7495	11.6973	12.0758	12.4573	12.2181	12.2212	3224.59	3366.19	3443.12	3320.77	4316.96	5623.68	4764.47	4774.72	3343.48	4769.59	1.42654	+	PSP_HC	3.2381	0.0240173	0.538442	1.91287	Q9Y316	Q9Y316	Q9Y316	MEMO1_HUMAN	>sp|Q9Y316|MEMO1_HUMAN Protein MEMO1 OS=Homo sapiens OX=9606 GN=MEMO1 PE=1 SV=1
SLC30A1	Zinc transporter 1	1.42407	0.510022	+	13.8086	13.7413	13.5241	13.8479	14.3034	14.2671	14.3328	14.1847	14348.4	13694.4	11780.4	14744.6	20218.7	19716.3	20634.9	18621.7	14021.4	19967.5	1.42407	+	PSP_HC	3.32379	0.0228173	0.541519	1.94092	Q9Y6M5	Q9Y6M5	Q9Y6M5	ZNT1_HUMAN	>sp|Q9Y6M5|ZNT1_HUMAN Zinc transporter 1 OS=Homo sapiens OX=9606 GN=SLC30A1 PE=1 SV=3
MPRIP	Myosin phosphatase Rho-interacting protein	1.42256	0.508491	+	12.0169	12.4146	12.1042	12.2148	12.6393	12.7682	12.6982	12.5359	4144.26	5459.68	4402.78	4753.58	6379.82	6976.08	6645.67	5938.57	4578.18	6512.75	1.42256	+	PSP_HC	2.51408	0.0412821	0.472759	1.5817	Q6WCQ1	Q6WCQ1	Q6WCQ1	MPRIP_HUMAN	>sp|Q6WCQ1|MPRIP_HUMAN Myosin phosphatase Rho-interacting protein OS=Homo sapiens OX=9606 GN=MPRIP PE=1 SV=3
ANTXR1	Anthrax toxin receptor 1	1.42215	0.508069	+	13.4862	13.7105	13.5753	13.6099	13.9787	14.2748	14.0752	14.1259	11474.9	13405.2	12206	12502.2	16143.9	19821.8	17260.7	17878	12354.1	17569.3	1.42215	+	PSP_HC	3.27351	0.0262319	0.518158	1.86903	Q9H6X2	Q9H6X2	Q9H6X2	ANTR1_HUMAN	>sp|Q9H6X2|ANTR1_HUMAN Anthrax toxin receptor 1 OS=Homo sapiens OX=9606 GN=ANTXR1 PE=1 SV=2
PPP1R14C	Protein phosphatase 1 regulatory subunit 14C	1.42157	0.507483	+	13.6509	14.0255	14.0841	14.2549	14.3912	14.6121	14.5113	14.8387	12862.6	16676.2	17367.5	19550.3	21487.4	25042.7	23352.7	29301.8	17021.8	24197.7	1.42157	+	PSP_HC	1.98639	0.0384783	0.584482	1.62907	Q8TAE6	Q8TAE6	Q8TAE6	PP14C_HUMAN	>sp|Q8TAE6|PP14C_HUMAN Protein phosphatase 1 regulatory subunit 14C OS=Homo sapiens OX=9606 GN=PPP1R14C PE=1 SV=3
SLC25A13	Calcium-binding mitochondrial carrier protein Aralar2	1.42023	0.506126	+	15.955	15.6094	15.9336	15.7874	16.4107	16.4087	16.3271	16.2489	63523.4	49991.7	62588.1	56556.3	87119	86998.3	82214.2	77876.5	59572.2	84606.3	1.42023	+	PSP_HC	2.99547	0.0271124	0.527506	1.82717	Q9UJS0	Q9UJS0	Q9UJS0	CMC2_HUMAN	>sp|Q9UJS0|CMC2_HUMAN Calcium-binding mitochondrial carrier protein Aralar2 OS=Homo sapiens OX=9606 GN=SLC25A13 PE=1 SV=2
PSAT1	Phosphoserine aminotransferase	1.4187	0.504567	+	17.326	17.2783	17.1703	17.4127	17.6956	17.8896	17.7192	17.8899	164303	158960	147494	174480	212279	242832	215780	242883	161631	229306	1.4187	+	PSP_HC	3.32654	0.0271602	0.50178	1.83723	Q9Y617	Q9Y617	Q9Y617	SERC_HUMAN	>sp|Q9Y617|SERC_HUMAN Phosphoserine aminotransferase OS=Homo sapiens OX=9606 GN=PSAT1 PE=1 SV=2
GIT2	ARF GTPase-activating protein GIT2	1.41526	0.501071	+	12.8157	13.3355	13.219	13.1571	13.6721	13.7066	13.6145	13.8683	7209.58	10336.8	9534.89	9134.44	13053.1	13369	12542.2	14954.6	9334.66	13211	1.41526	+	PSP_HC	2.47701	0.0281107	0.583548	1.79985	Q14161	Q14161	Q14161	GIT2_HUMAN	>sp|Q14161|GIT2_HUMAN ARF GTPase-activating protein GIT2 OS=Homo sapiens OX=9606 GN=GIT2 PE=1 SV=2
NUP188	Nucleoporin NUP188	1.41451	0.5003	+	11.3318	11.2221	11.4073	10.8285	11.7893	11.7672	11.9927	11.5741	2577.58	2388.85	2716.06	1818.46	3539.43	3485.62	4075.33	3048.96	2483.21	3512.52	1.41451	+	PSP_HC	2.03439	0.0372225	0.583398	1.64542	Q5SRE5	Q5SRE5	Q5SRE5	NU188_HUMAN	>sp|Q5SRE5|NU188_HUMAN Nucleoporin NUP188 OS=Homo sapiens OX=9606 GN=NUP188 PE=1 SV=1
CARTPT	Cocaine- and amphetamine-regulated transcript protein	1.41316	0.498923	+	16.8711	17.1615	17.2154	17.4683	17.6369	17.6792	17.696	17.9763	119869	146597	152178	181335	203815	209879	212338	257873	149388	211108	1.41316	+	PSP_HC	2.10746	0.0372255	0.568009	1.64676	Q16568	Q16568	Q16568	CART_HUMAN	>sp|Q16568|CART_HUMAN Cocaine- and amphetamine-regulated transcript protein OS=Homo sapiens OX=9606 GN=CARTPT PE=1 SV=1
ASCC3	Activating signal cointegrator 1 complex subunit 3	1.41315	0.498914	+	12.9203	12.5253	12.771	12.6013	13.2676	13.1286	13.2442	13.0367	7751.72	5895.1	6989.63	6213.97	9861.56	8955.76	9702.9	8403.07	6601.8	9329.33	1.41315	+	PSP_HC	2.38474	0.04549	0.464781	1.53197	Q8N3C0	Q8N3C0	Q8N3C0	ASCC3_HUMAN	>sp|Q8N3C0|ASCC3_HUMAN Activating signal cointegrator 1 complex subunit 3 OS=Homo sapiens OX=9606 GN=ASCC3 PE=1 SV=3
TBC1D20	TBC1 domain family member 20	1.41309	0.498857	+	11.1487	11.5051	11.6257	11.5052	11.9598	12.0469	11.8925	12.2058	2270.35	2906.57	3159.98	2906.77	3983.44	4231.34	3801.89	4724.02	2906.67	4107.39	1.41309	+	PSP_HC	2.47869	0.0279811	0.580056	1.79373	Q96BZ9	Q96BZ9	Q96BZ9	TBC20_HUMAN	>sp|Q96BZ9|TBC20_HUMAN TBC1 domain family member 20 OS=Homo sapiens OX=9606 GN=TBC1D20 PE=1 SV=1
ASCC1	Activating signal cointegrator 1 complex subunit 1	1.41307	0.498828	+	11.6737	11.3567	11.9199	11.837	12.4122	12.0626	12.3236	12.1861	3266.89	2622.45	3874.78	3658.41	5450.6	4277.64	5125.94	4659.95	3462.65	4892.95	1.41307	+	PSP_HC	2.02551	0.0411221	0.549271	1.58661	Q8N9N2	Q8N9N2	Q8N9N2	ASCC1_HUMAN	>sp|Q8N9N2|ASCC1_HUMAN Activating signal cointegrator 1 complex subunit 1 OS=Homo sapiens OX=9606 GN=ASCC1 PE=1 SV=1
TIMM23	Mitochondrial import inner membrane translocase subunit Tim23	1.41234	0.498083	+	12.6385	12.3157	12.5887	12.3706	13.1082	12.8135	12.899	13.0602	6376.28	5097.94	6159.94	5295.68	8830.01	7198.6	7638.11	8541.06	5727.81	8089.59	1.41234	+	PSP_HC	2.46822	0.0398653	0.491869	1.61194	O14925	O14925	O14925	TIM23_HUMAN	>sp|O14925|TIM23_HUMAN Mitochondrial import inner membrane translocase subunit Tim23 OS=Homo sapiens OX=9606 GN=TIMM23 PE=1 SV=1
FLNC	Filamin-C	1.41186	0.497593	+	17.6027	17.5842	17.4213	17.5154	18.0418	18.0449	18.0507	18.1896	199040	196504	175523	187353	269850	270431	271520	298961	191929	270976	1.41186	+	PSP_HC	4.25867	0.0149198	0.550853	2.16352	Q14315	Q14315	Q14315	FLNC_HUMAN	>sp|Q14315|FLNC_HUMAN Filamin-C OS=Homo sapiens OX=9606 GN=FLNC PE=1 SV=3
PIR	Pirin	1.40945	0.495129	+	13.7393	13.6195	13.597	13.3202	14.1221	14.1522	14.0483	14.0845	13675.4	12585.7	12391	10227.7	17831	18206.9	16941.8	17372.3	12488.3	17601.6	1.40945	+	PSP_HC	2.94907	0.0271922	0.532811	1.82817	O00625	O00625	O00625	PIR_HUMAN	>sp|O00625|PIR_HUMAN Pirin OS=Homo sapiens OX=9606 GN=PIR PE=1 SV=1
RTKN	Rhotekin	1.40815	0.493806	+	12.106	12.1643	11.6441	11.7344	13.2467	12.3944	12.2849	12.4568	4408.28	4590.07	3200.54	3407.27	9719.73	5383.77	4990.26	5621.74	3907.77	5502.75	1.40815	+	PSP_HC	1.43296	0.0486192	0.683504	1.49973	Q9BST9	Q9BST9	Q9BST9	RTKN_HUMAN	>sp|Q9BST9|RTKN_HUMAN Rhotekin OS=Homo sapiens OX=9606 GN=RTKN PE=1 SV=2
TMEM179B	Transmembrane protein 179B	1.40769	0.493332	+	13.4038	13.2103	13.4788	13.3694	13.8602	13.9125	13.8996	13.8284	10837.9	9477.56	11416.2	10582.6	14870.9	15419.8	15282.6	14546.7	10710.2	15076.7	1.40769	+	PSP_HC	3.84753	0.0216327	0.509586	1.96204	Q7Z7N9	Q7Z7N9	Q7Z7N9	T179B_HUMAN	>sp|Q7Z7N9|T179B_HUMAN Transmembrane protein 179B OS=Homo sapiens OX=9606 GN=TMEM179B PE=1 SV=1
SOAT1	Sterol O-acyltransferase 1	1.4062	0.491802	+	11.7603	11.6141	11.3476	11.4027	12.0291	12.062	11.9786	11.9459	3468.99	3134.67	2605.96	2707.41	4179.46	4275.86	4035.69	3945.25	2921.04	4107.57	1.4062	+	PSP_HC	2.51191	0.0412681	0.472763	1.58117	P35610	P35610	P35610	SOAT1_HUMAN	>sp|P35610|SOAT1_HUMAN Sterol O-acyltransferase 1 OS=Homo sapiens OX=9606 GN=SOAT1 PE=1 SV=3
MAPK14	Mitogen-activated protein kinase 14	1.40482	0.490387	+	13.5245	13.5081	13.5242	13.444	14.0751	13.9346	14.0948	13.9135	11783.7	11650.5	11781.2	11144.2	17259.5	15657.9	17496.8	15430.5	11715.8	16458.7	1.40482	+	PSP_HC	4.2309	0.0198947	0.504286	2.01266	Q16539	Q16539	Q16539	MK14_HUMAN	>sp|Q16539|MK14_HUMAN Mitogen-activated protein kinase 14 OS=Homo sapiens OX=9606 GN=MAPK14 PE=1 SV=3
ABCD1	ATP-binding cassette sub-family D member 1	1.40415	0.489698	+	12.663	12.7043	12.643	12.7913	13.2176	13.0697	13.3453	13.128	6485.49	6673.83	6396.2	7088.67	9525.64	8597.49	10407.2	8952.04	6579.66	9238.84	1.40415	+	PSP_HC	3.42578	0.0270593	0.489755	1.82456	P33897	P33897	P33897	ABCD1_HUMAN	>sp|P33897|ABCD1_HUMAN ATP-binding cassette sub-family D member 1 OS=Homo sapiens OX=9606 GN=ABCD1 PE=1 SV=2
PTGFRN	Prostaglandin F2 receptor negative regulator	1.40146	0.486935	+	15.0977	15.1846	15.1672	15.1068	15.6071	15.556	15.6412	15.6947	35063.9	37240.9	36794.4	35285.8	49912	48175.1	51105.8	53036.6	36040.1	50508.9	1.40146	+	PSP_HC	4.96722	0.0186533	0.485683	2.0554	Q9P2B2	Q9P2B2	Q9P2B2	FPRP_HUMAN	>sp|Q9P2B2|FPRP_HUMAN Prostaglandin F2 receptor negative regulator OS=Homo sapiens OX=9606 GN=PTGFRN PE=1 SV=2
MYO9B	Unconventional myosin-IXb	1.40005	0.485478	+	13.4311	13.2218	13.1828	13.4512	13.8624	13.7069	13.8521	13.7784	11045	9553.41	9298.61	11199.9	14893.5	13371.7	14787.6	14051.1	10299.2	14419.4	1.40005	+	PSP_HC	3.05344	0.0326301	0.478202	1.71772	Q13459	Q13459	Q13459	MYO9B_HUMAN	>sp|Q13459|MYO9B_HUMAN Unconventional myosin-IXb OS=Homo sapiens OX=9606 GN=MYO9B PE=1 SV=3
LIMS1	LIM and senescent cell antigen-like-containing domain protein 1	1.39926	0.484666	+	14.6418	14.8315	14.711	14.7511	15.2119	15.2437	15.1263	15.2198	25563.5	29155.9	26819.6	27575.5	37952.3	38798.1	35766	38160.7	27197.6	38056.5	1.39926	+	PSP_HC	4.20967	0.0253082	0.466548	1.88751	P48059	P48059	P48059	LIMS1_HUMAN	>sp|P48059|LIMS1_HUMAN LIM and senescent cell antigen-like-containing domain protein 1 OS=Homo sapiens OX=9606 GN=LIMS1 PE=1 SV=4
FERMT2	Fermitin family homolog 2	1.39766	0.48301	+	16.2619	16.5691	16.5001	16.5736	16.8808	17.1028	16.9733	17.0614	78581.4	97229.1	92688.3	97532.8	120678	140752	128669	136771	94958.7	132720	1.39766	+	PSP_HC	3.00675	0.0270472	0.528397	1.83209	Q96AC1	Q96AC1	Q96AC1	FERM2_HUMAN	>sp|Q96AC1|FERM2_HUMAN Fermitin family homolog 2 OS=Homo sapiens OX=9606 GN=FERMT2 PE=1 SV=1
TNS3	Tensin-3	1.39694	0.482268	+	14.6143	14.6532	14.6873	14.6121	14.9332	15.2197	15.0777	15.1536	25080.9	25766.3	26382.6	25042.7	31285.4	38158.1	34581.2	36449.2	25423.6	35515.2	1.39694	+	PSP_HC	3.40243	0.0324255	0.454288	1.72015	Q68CZ2	Q68CZ2	Q68CZ2	TENS3_HUMAN	>sp|Q68CZ2|TENS3_HUMAN Tensin-3 OS=Homo sapiens OX=9606 GN=TNS3 PE=1 SV=2
CDC23	Cell division cycle protein 23 homolog	1.39629	0.4816	+	13.5859	13.2571	13.3399	13.3923	13.8583	13.8375	13.9306	13.7795	12296	9790.05	10368.4	10751.9	14851.3	14638.7	15614.5	14061.9	10560.1	14745	1.39629	+	PSP_HC	3.0096	0.0367788	0.457655	1.6553	Q9UJX2	Q9UJX2	Q9UJX2	CDC23_HUMAN	>sp|Q9UJX2|CDC23_HUMAN Cell division cycle protein 23 homolog OS=Homo sapiens OX=9606 GN=CDC23 PE=1 SV=3
DUSP23	Dual specificity protein phosphatase 23	1.39328	0.478483	+	12.6805	12.6236	12.6924	12.7405	13.1246	13.1535	13.1763	13.5881	6564.64	6310.77	6619.01	6843.41	8930.96	9111.67	9256.81	12314.8	6591.83	9184.24	1.39328	+	PSP_HC	2.66743	0.0270964	0.576359	1.84562	Q9BVJ7	Q9BVJ7	Q9BVJ7	DUS23_HUMAN	>sp|Q9BVJ7|DUS23_HUMAN Dual specificity protein phosphatase 23 OS=Homo sapiens OX=9606 GN=DUSP23 PE=1 SV=1
ILK	Integrin-linked protein kinase	1.39276	0.477942	+	15.5441	15.5516	15.503	15.3972	15.9617	16.1146	15.9321	16.0405	47779.4	48028.4	46437.4	43153.8	63819.1	70954.2	62523	67401.8	47108.4	65610.4	1.39276	+	PSP_HC	4.09652	0.019894	0.513241	2.01799	Q13418	Q13418	Q13418	ILK_HUMAN	>sp|Q13418|ILK_HUMAN Integrin-linked protein kinase OS=Homo sapiens OX=9606 GN=ILK PE=1 SV=2
ARSB	Arylsulfatase B	1.39194	0.477097	+	15.2584	15.6133	15.5732	15.5835	16.0021	16.1083	16.0049	16.1043	39195.5	50127	48752.9	49102.2	65631.5	70645	65759	70449.4	48927.5	68104.2	1.39194	+	PSP_HC	3.08768	0.0248672	0.547816	1.89902	P15848	P15848	P15848	ARSB_HUMAN	>sp|P15848|ARSB_HUMAN Arylsulfatase B OS=Homo sapiens OX=9606 GN=ARSB PE=1 SV=1
FKBP9	Peptidyl-prolyl cis-trans isomerase FKBP9	1.39067	0.475778	+	16.7667	17.0381	16.8632	16.9809	17.1715	17.4215	17.3762	17.5419	111501	134580	119214	129348	147617	175547	170121	190826	124281	172834	1.39067	+	PSP_HC	2.49833	0.0428525	0.465567	1.56171	O95302	O95302	O95302	FKBP9_HUMAN	>sp|O95302|FKBP9_HUMAN Peptidyl-prolyl cis-trans isomerase FKBP9 OS=Homo sapiens OX=9606 GN=FKBP9 PE=1 SV=2
POM121C;POM121	Nuclear envelope pore membrane protein POM 121C;Nuclear envelope pore membrane protein POM 121	1.3896	0.474666	+	11.7401	11.5476	11.4604	11.5956	12.0863	12.2002	11.9824	12.0055	3420.76	2993.46	2817.89	3094.73	4348.49	4705.72	4046.33	4111.65	3044.1	4230.07	1.3896	+	PSP_HC	3.1322	0.0308877	0.482644	1.74583	A8CG34;Q96HA1	A8CG34;Q96HA1	A8CG34;Q96HA1	P121C_HUMAN;P121A_HUMAN	>sp|A8CG34|P121C_HUMAN Nuclear envelope pore membrane protein POM 121C OS=Homo sapiens OX=9606 GN=POM121C PE=1 SV=3;>sp|Q96HA1|P121A_HUMAN Nuclear envelope pore membrane protein POM 121 OS=Homo sapiens OX=9606 GN=POM121 PE=1 SV=2
PDIA5	Protein disulfide-isomerase A5	1.38787	0.472873	+	14.8591	14.8146	14.7417	14.9054	15.2985	15.3212	15.4226	15.2684	29719	28816.4	27396.4	30688.3	40300.2	40939.3	43920.3	39468.1	29267.7	40619.8	1.38787	+	PSP_HC	4.31068	0.0200759	0.497467	2.00354	Q14554	Q14554	Q14554	PDIA5_HUMAN	>sp|Q14554|PDIA5_HUMAN Protein disulfide-isomerase A5 OS=Homo sapiens OX=9606 GN=PDIA5 PE=1 SV=1
NPC1	NPC intracellular cholesterol transporter 1	1.38718	0.472159	+	13.9522	13.7024	13.7455	13.658	14.1512	14.2345	14.2804	14.157	15850.1	13330.1	13734.3	12926.1	18194.3	19275.8	19898.9	18267.6	13532.2	18771.7	1.38718	+	PSP_HC	3.05779	0.0387787	0.441228	1.621	O15118	O15118	O15118	NPC1_HUMAN	>sp|O15118|NPC1_HUMAN NPC intracellular cholesterol transporter 1 OS=Homo sapiens OX=9606 GN=NPC1 PE=1 SV=2
GLIPR2	Golgi-associated plant pathogenesis-related protein 1	1.38717	0.47214	+	13.3808	13.7388	13.7036	13.704	14.1215	14.2305	13.9931	14.2284	10666.5	13670.7	13341.2	13344.9	17823.6	19222.4	16305.8	19194.4	13343	18509	1.38717	+	PSP_HC	2.6361	0.0337998	0.51158	1.69898	Q9H4G4	Q9H4G4	Q9H4G4	GAPR1_HUMAN	>sp|Q9H4G4|GAPR1_HUMAN Golgi-associated plant pathogenesis-related protein 1 OS=Homo sapiens OX=9606 GN=GLIPR2 PE=1 SV=3
TOR1B	Torsin-1B	1.38533	0.470228	+	12.2195	12.2676	12.2553	12.2119	12.7575	12.8266	12.6562	12.6046	4769.1	4930.78	4888.92	4744.04	6924.53	7264.26	6454.99	6228.2	4829.01	6689.76	1.38533	+	PSP_HC	4.01659	0.0257203	0.472624	1.87783	O14657	O14657	O14657	TOR1B_HUMAN	>sp|O14657|TOR1B_HUMAN Torsin-1B OS=Homo sapiens OX=9606 GN=TOR1B PE=1 SV=2
ANAPC7	Anaphase-promoting complex subunit 7	1.38455	0.469416	+	12.4463	12.4751	12.5424	12.2151	12.9197	13.1141	12.9406	12.8499	5580.97	5693.5	5965.39	4754.57	7748.49	8866.2	7861.56	7382.53	5637.23	7805.03	1.38455	+	PSP_HC	2.98526	0.0271236	0.53632	1.84563	Q9UJX3	Q9UJX3	Q9UJX3	APC7_HUMAN	>sp|Q9UJX3|APC7_HUMAN Anaphase-promoting complex subunit 7 OS=Homo sapiens OX=9606 GN=ANAPC7 PE=1 SV=5
SNAP23	Synaptosomal-associated protein 23	1.37875	0.463359	+	19.1055	19.0331	18.8055	18.8465	19.4729	19.3915	19.4207	19.3109	564064	536456	458163	471370	727657	687738	701800	650369	503913	694769	1.37875	+	PSP_HC	2.882	0.0396708	0.451329	1.61303	O00161	O00161	O00161	SNP23_HUMAN	>sp|O00161|SNP23_HUMAN Synaptosomal-associated protein 23 OS=Homo sapiens OX=9606 GN=SNAP23 PE=1 SV=1
RBMS2	RNA-binding motif, single-stranded-interacting protein 2	1.37834	0.462937	+	12.5843	12.7693	12.8559	12.5091	13.182	13.4558	13.0782	13.1023	6141.18	6981.4	7413.3	5829.27	9293.46	11235.7	8648.29	8793.98	6561.29	9043.72	1.37834	+	PSP_HC	2.36143	0.0370378	0.524968	1.65035	Q15434	Q15434	Q15434	RBMS2_HUMAN	>sp|Q15434|RBMS2_HUMAN RNA-binding motif, single-stranded-interacting protein 2 OS=Homo sapiens OX=9606 GN=RBMS2 PE=1 SV=1
ECHDC1	Ethylmalonyl-CoA decarboxylase	1.37746	0.462013	+	13.759	14.1007	13.9689	14.1011	14.4431	14.5515	14.3643	14.5714	13863.5	17568.5	16034.6	17573.3	22274.4	24012.5	21090.4	24346	16801.5	23143.5	1.37746	+	PSP_HC	2.74284	0.0336565	0.500155	1.70037	Q9NTX5	Q9NTX5	Q9NTX5	ECHD1_HUMAN	>sp|Q9NTX5|ECHD1_HUMAN Ethylmalonyl-CoA decarboxylase OS=Homo sapiens OX=9606 GN=ECHDC1 PE=1 SV=2
LAMP2	Lysosome-associated membrane glycoprotein 2	1.37584	0.460312	+	18.5989	17.9378	18.4108	18.3541	19.0441	18.7602	18.79	18.8942	397033	251082	348500	335069	540562	444000	453266	487215	341785	470241	1.37584	+	PSP_HC	1.92508	0.0438782	0.546695	1.54681	P13473	P13473	P13473	LAMP2_HUMAN	>sp|P13473|LAMP2_HUMAN Lysosome-associated membrane glycoprotein 2 OS=Homo sapiens OX=9606 GN=LAMP2 PE=1 SV=2
SORBS1	Sorbin and SH3 domain-containing protein 1	1.37364	0.458008	+	13.4823	13.623	13.3848	13.3336	13.8582	13.8663	13.9918	13.918	11444	12616.3	10696.1	10323.2	14850.3	14933.9	16291.1	15478.7	11070	15206.3	1.37364	+	PSP_HC	3.16507	0.0359227	0.452638	1.67217	Q9BX66	Q9BX66	Q9BX66	SRBS1_HUMAN	>sp|Q9BX66|SRBS1_HUMAN Sorbin and SH3 domain-containing protein 1 OS=Homo sapiens OX=9606 GN=SORBS1 PE=1 SV=3
LITAF	Lipopolysaccharide-induced tumor necrosis factor-alpha factor	1.37289	0.45722	+	14.3745	14.3766	14.4448	14.4056	14.8647	14.8319	14.731	14.9152	21240.1	21271	22300.7	21702.9	29834.6	29164	27194	30897.4	21486.9	29499.3	1.37289	+	PSP_HC	4.31403	0.0280646	0.435328	1.79736	Q99732	Q99732	Q99732	LITAF_HUMAN	>sp|Q99732|LITAF_HUMAN Lipopolysaccharide-induced tumor necrosis factor-alpha factor OS=Homo sapiens OX=9606 GN=LITAF PE=1 SV=2
TLN1	Talin-1	1.36738	0.45141	+	17.9255	17.8037	17.7278	17.8275	18.2113	18.3019	18.2989	18.2345	248951	228796	217070	232601	303492	323162	322491	308412	230698	315452	1.36738	+	PSP_HC	4.09006	0.0278953	0.440509	1.78521	Q9Y490	Q9Y490	Q9Y490	TLN1_HUMAN	>sp|Q9Y490|TLN1_HUMAN Talin-1 OS=Homo sapiens OX=9606 GN=TLN1 PE=1 SV=3
SIGMAR1	Sigma non-opioid intracellular receptor 1	1.36666	0.450658	+	14.3913	13.9788	14.4464	14.3548	14.7045	14.9248	14.7282	14.9135	21488.8	16145	22325.4	20952	26699	31103.7	27141.3	30861.1	21220.4	29001.2	1.36666	+	PSP_HC	2.30253	0.0381467	0.524962	1.63276	Q99720	Q99720	Q99720	SGMR1_HUMAN	>sp|Q99720|SGMR1_HUMAN Sigma non-opioid intracellular receptor 1 OS=Homo sapiens OX=9606 GN=SIGMAR1 PE=1 SV=1
XPR1	Xenotropic and polytropic retrovirus receptor 1	1.36542	0.44934	+	14.5964	14.5722	14.8331	14.7204	15.1368	15.0808	15.0548	15.1376	24771.6	24359.6	29188.2	26994.9	36027.2	34655.6	34036.6	36047.2	25883.3	35341.4	1.36542	+	PSP_HC	3.24072	0.0408333	0.42193	1.59955	Q9UBH6	Q9UBH6	Q9UBH6	XPR1_HUMAN	>sp|Q9UBH6|XPR1_HUMAN Xenotropic and polytropic retrovirus receptor 1 OS=Homo sapiens OX=9606 GN=XPR1 PE=1 SV=1
UBR2	E3 ubiquitin-protein ligase UBR2	1.36437	0.448231	+	10.8631	10.7914	10.7528	10.5854	11.2068	11.215	11.2259	11.3193	1862.6	1772.29	1725.5	1536.47	2363.65	2377.12	2395.15	2555.34	1748.9	2386.14	1.36437	+	PSP_HC	3.58739	0.0264355	0.493543	1.86647	Q8IWV8	Q8IWV8	Q8IWV8	UBR2_HUMAN	>sp|Q8IWV8|UBR2_HUMAN E3 ubiquitin-protein ligase UBR2 OS=Homo sapiens OX=9606 GN=UBR2 PE=1 SV=1
NMD3	60S ribosomal export protein NMD3	1.36133	0.445014	+	12.9245	12.7859	12.7376	12.6539	13.2618	13.2002	13.2137	13.1575	7774.32	7062.19	6829.67	6444.71	9821.99	9411.44	9499.92	9136.97	6945.93	9455.68	1.36133	+	PSP_HC	3.42	0.036399	0.432837	1.6608	Q96D46	Q96D46	Q96D46	NMD3_HUMAN	>sp|Q96D46|NMD3_HUMAN 60S ribosomal export protein NMD3 OS=Homo sapiens OX=9606 GN=NMD3 PE=1 SV=1
VANGL1	Vang-like protein 1	1.36065	0.444298	+	13.0103	12.945	13.3189	13.2348	13.5236	13.6861	13.4915	13.6173	8250.7	7885.57	10218.5	9639.88	11776.3	13180.3	11517.2	12566.5	8945.29	12171.4	1.36065	+	PSP_HC	2.40784	0.0476283	0.452353	1.51029	Q8TAA9	Q8TAA9	Q8TAA9	VANG1_HUMAN	>sp|Q8TAA9|VANG1_HUMAN Vang-like protein 1 OS=Homo sapiens OX=9606 GN=VANGL1 PE=1 SV=1
SHC1	SHC-transforming protein 1	1.35929	0.44285	+	12.2364	12.4317	12.2529	12.2388	12.5948	12.8195	12.6747	12.7026	4825.29	5524.78	4880.79	4833.32	6186.04	7228.6	6538.3	6665.97	4857.06	6602.14	1.35929	+	PSP_HC	3.06975	0.0455334	0.407994	1.53146	P29353	P29353	P29353	SHC1_HUMAN	>sp|P29353|SHC1_HUMAN SHC-transforming protein 1 OS=Homo sapiens OX=9606 GN=SHC1 PE=1 SV=4
LIMA1	LIM domain and actin-binding protein 1	1.35832	0.441819	+	15.7335	15.9536	15.8649	15.8281	16.2525	16.3342	16.3235	16.0907	54482.3	63461.8	59677.5	58174.5	78071	82619.8	82009.3	69788.4	58926	80040.2	1.35832	+	PSP_HC	2.86077	0.0499486	0.405235	1.48801	Q9UHB6	Q9UHB6	Q9UHB6	LIMA1_HUMAN	>sp|Q9UHB6|LIMA1_HUMAN LIM domain and actin-binding protein 1 OS=Homo sapiens OX=9606 GN=LIMA1 PE=1 SV=1
RDH10	Retinol dehydrogenase 10	1.3582	0.441701	+	13.3175	13.4867	13.1432	13.2837	13.8055	13.7304	13.7543	13.7034	10208.6	11478.9	9046.85	9972.23	14317.6	13591.3	13818.4	13339.3	10090.4	13704.9	1.3582	+	PSP_HC	3.00365	0.0401436	0.440641	1.60918	Q8IZV5	Q8IZV5	Q8IZV5	RDH10_HUMAN	>sp|Q8IZV5|RDH10_HUMAN Retinol dehydrogenase 10 OS=Homo sapiens OX=9606 GN=RDH10 PE=1 SV=1
LAMB2	Laminin subunit beta-2	1.3579	0.44138	+	13.9802	13.9625	13.9899	14.0191	14.2553	14.3884	14.4635	14.5428	16160.7	15963.6	16269.7	16602.4	19555.7	21445.7	22591.6	23868.2	16215.2	22018.7	1.3579	+	PSP_HC	3.31093	0.0391354	0.424563	1.61874	P55268	P55268	P55268	LAMB2_HUMAN	>sp|P55268|LAMB2_HUMAN Laminin subunit beta-2 OS=Homo sapiens OX=9606 GN=LAMB2 PE=1 SV=2
SMAP	Small acidic protein	1.35779	0.441258	+	15.4155	15.2227	15.4118	15.2528	16.0493	15.7415	15.6634	15.8092	43704.7	38237.5	43592.7	39043.6	67814.2	54785.3	51898.3	57417.4	41318.2	56101.3	1.35779	+	PSP_HC	2.61605	0.0372278	0.490143	1.64603	O00193	O00193	O00193	SMAP_HUMAN	>sp|O00193|SMAP_HUMAN Small acidic protein OS=Homo sapiens OX=9606 GN=SMAP PE=1 SV=1
DNAJC1	DnaJ homolog subfamily C member 1	1.356	0.439356	+	12.1431	12.158	11.9691	12.0385	12.5279	12.5502	12.4227	12.5343	4523.11	4570.07	4009.2	4206.78	5905.73	5997.73	5490.42	5931.99	4364.95	5918.86	1.356	+	PSP_HC	3.71711	0.0334956	0.431578	1.7033	Q96KC8	Q96KC8	Q96KC8	DNJC1_HUMAN	>sp|Q96KC8|DNJC1_HUMAN DnaJ homolog subfamily C member 1 OS=Homo sapiens OX=9606 GN=DNAJC1 PE=1 SV=1
IGF2R	Cation-independent mannose-6-phosphate receptor	1.35565	0.438981	+	15.2724	15.3686	15.3425	15.4235	15.7411	15.7838	15.838	15.8053	39577.7	42306.7	41548.2	43947.7	54770.1	56415.3	58575.1	57262.4	41927.5	56838.9	1.35565	+	PSP_HC	4.64685	0.0267467	0.440308	1.855	P11717	P11717	P11717	MPRI_HUMAN	>sp|P11717|MPRI_HUMAN Cation-independent mannose-6-phosphate receptor OS=Homo sapiens OX=9606 GN=IGF2R PE=1 SV=3
MAVS	Mitochondrial antiviral-signaling protein	1.35106	0.434088	+	14.32	14.1972	14.1282	13.9327	14.5762	14.7018	14.5213	14.6179	20452.6	18783.8	17906.6	15637.3	24427.2	26649.1	23515.1	25143.5	18345.2	24785.4	1.35106	+	PSP_HC	2.66941	0.0408322	0.459763	1.58819	Q7Z434	Q7Z434	Q7Z434	MAVS_HUMAN	>sp|Q7Z434|MAVS_HUMAN Mitochondrial antiviral-signaling protein OS=Homo sapiens OX=9606 GN=MAVS PE=1 SV=2
PCID2	PCI domain-containing protein 2	1.35104	0.434069	+	14.5052	14.3736	14.3665	14.4764	14.8286	14.8907	15.0406	14.75	23254.1	21226.8	21122.6	22794.5	29097.3	30377.2	33703.2	27554.5	22010.7	29737.3	1.35104	+	PSP_HC	3.12787	0.0370468	0.447073	1.65	Q5JVF3	Q5JVF3	Q5JVF3	PCID2_HUMAN	>sp|Q5JVF3|PCID2_HUMAN PCI domain-containing protein 2 OS=Homo sapiens OX=9606 GN=PCID2 PE=1 SV=2
GALNS	N-acetylgalactosamine-6-sulfatase	1.34349	0.425984	+	15.4961	15.3512	15.5621	15.5995	15.766	16.0464	15.9337	15.9769	46215.8	41799.6	48379.2	49649.8	55723.6	67678	62592.4	64495	47297.5	63543.7	1.34349	+	PSP_HC	2.73639	0.0457772	0.428545	1.5256	P34059	P34059	P34059	GALNS_HUMAN	>sp|P34059|GALNS_HUMAN N-acetylgalactosamine-6-sulfatase OS=Homo sapiens OX=9606 GN=GALNS PE=1 SV=1
ARHGEF2	Rho guanine nucleotide exchange factor 2	1.34281	0.425254	+	14.2512	14.2042	14.3129	14.2982	14.6285	14.7839	14.5265	14.7684	19500.2	18875.1	20352.2	20145.9	25329	28209.6	23600	27908.2	19823.1	26618.6	1.34281	+	PSP_HC	3.10085	0.0444291	0.410167	1.54277	Q92974	Q92974	Q92974	ARHG2_HUMAN	>sp|Q92974|ARHG2_HUMAN Rho guanine nucleotide exchange factor 2 OS=Homo sapiens OX=9606 GN=ARHGEF2 PE=1 SV=4
SERPINB6	Serpin B6	1.34111	0.423424	+	16.4431	16.4893	16.2541	16.2837	16.8113	16.7408	16.7664	16.8276	89097.7	91997.1	78157.7	79777.8	115002	109517	111478	116309	84437.7	113240	1.34111	+	PSP_HC	3.31365	0.0406352	0.418969	1.60286	P35237	P35237	P35237	SPB6_HUMAN	>sp|P35237|SPB6_HUMAN Serpin B6 OS=Homo sapiens OX=9606 GN=SERPINB6 PE=1 SV=3
ITGAV	Integrin alpha-V	1.34107	0.423386	+	15.2794	15.0978	15.0867	15.0296	15.5361	15.4949	15.5799	15.4913	39770.2	35066.4	34797.6	33447.3	47515.2	46177.4	48979.8	46062.3	34932	46846.3	1.34107	+	PSP_HC	3.35259	0.0430391	0.402181	1.55909	P06756	P06756	P06756	ITAV_HUMAN	>sp|P06756|ITAV_HUMAN Integrin alpha-V OS=Homo sapiens OX=9606 GN=ITGAV PE=1 SV=2
TOR1AIP1	Torsin-1A-interacting protein 1	1.34093	0.423237	+	14.1588	14.106	14.2431	14.2874	14.5487	14.671	14.6273	14.6223	18290.4	17633.1	19391	19995.7	23966	26086.2	25307.9	25220.3	18840.7	25264.1	1.34093	+	PSP_HC	3.89608	0.0346495	0.418471	1.68686	Q5JTV8	Q5JTV8	Q5JTV8	TOIP1_HUMAN	>sp|Q5JTV8|TOIP1_HUMAN Torsin-1A-interacting protein 1 OS=Homo sapiens OX=9606 GN=TOR1AIP1 PE=1 SV=2
RBBP7	Histone-binding protein RBBP7	1.34011	0.422352	+	14.8394	14.909	14.8362	14.8063	15.2478	15.4136	15.1983	15.2724	29316	30764.9	29251	28651	38908.6	43647.2	37596.2	39577.7	29283.5	39243.1	1.34011	+	PSP_HC	3.84705	0.0315651	0.435305	1.73409	Q16576	Q16576	Q16576	RBBP7_HUMAN	>sp|Q16576|RBBP7_HUMAN Histone-binding protein RBBP7 OS=Homo sapiens OX=9606 GN=RBBP7 PE=1 SV=1
UROS	Uroporphyrinogen-III synthase	1.33576	0.417666	+	13.4425	13.6637	13.5281	13.4488	13.9121	14.0031	13.8811	13.9012	11132.6	12977.3	11813.1	11181.3	15415.6	16419.2	15087.9	15299.5	11497.2	15357.5	1.33576	+	PSP_HC	3.35418	0.0427583	0.403595	1.56358	P10746	P10746	P10746	HEM4_HUMAN	>sp|P10746|HEM4_HUMAN Uroporphyrinogen-III synthase OS=Homo sapiens OX=9606 GN=UROS PE=1 SV=1
LEMD3	Inner nuclear membrane protein Man1	1.33411	0.415876	+	13.2206	13.3443	13.2909	13.1202	13.7321	13.649	13.6753	13.6688	9545.47	10400	10022.1	8903.77	13607.4	12845.7	13082	13023.2	9783.79	13052.6	1.33411	+	PSP_HC	3.83106	0.0314054	0.437289	1.73804	Q9Y2U8	Q9Y2U8	Q9Y2U8	MAN1_HUMAN	>sp|Q9Y2U8|MAN1_HUMAN Inner nuclear membrane protein Man1 OS=Homo sapiens OX=9606 GN=LEMD3 PE=1 SV=2
GDE1	Glycerophosphodiester phosphodiesterase 1	1.3333	0.415003	+	13.5225	13.7099	13.6791	13.469	14.003	13.9179	14.0327	14.1862	11767.3	13399.6	13116.5	11339	16418.1	15477.7	16759.6	18641.1	12441.9	16588.9	1.3333	+	PSP_HC	2.78754	0.0427101	0.439816	1.56446	Q9NZC3	Q9NZC3	Q9NZC3	GDE1_HUMAN	>sp|Q9NZC3|GDE1_HUMAN Glycerophosphodiester phosphodiesterase 1 OS=Homo sapiens OX=9606 GN=GDE1 PE=1 SV=1
PBX1	Pre-B-cell leukemia transcription factor 1	1.33256	0.414201	+	13.7487	13.6864	13.7074	13.5931	14.2429	14.1463	14.0751	13.9812	13764.8	13183.1	13376.4	12357.5	19388.3	18132.6	17259.5	16171.9	13279.7	17696	1.33256	+	PSP_HC	3.24834	0.0393465	0.427437	1.61662	P40424	P40424	P40424	PBX1_HUMAN	>sp|P40424|PBX1_HUMAN Pre-B-cell leukemia transcription factor 1 OS=Homo sapiens OX=9606 GN=PBX1 PE=1 SV=1
RAB23	Ras-related protein Rab-23	1.32962	0.41101	+	15.5417	15.8593	15.6808	15.6867	16.0887	16.1824	16.1008	16.0594	47699.9	59446.3	52528	52743.3	69691.7	74368.3	70278.7	68290.6	52635.7	69985.2	1.32962	+	PSP_HC	2.987	0.0449892	0.415683	1.53866	Q9ULC3	Q9ULC3	Q9ULC3	RAB23_HUMAN	>sp|Q9ULC3|RAB23_HUMAN Ras-related protein Rab-23 OS=Homo sapiens OX=9606 GN=RAB23 PE=1 SV=1
PLOD2	Procollagen-lysine,2-oxoglutarate 5-dioxygenase 2	1.32904	0.410388	+	15.3694	15.4386	15.3297	15.3561	15.637	15.7558	15.9296	15.7903	42330.2	44410.1	41181.2	41941.8	50957.3	55331	62414.8	56670.1	42136	56000.5	1.32904	+	PSP_HC	3.11678	0.0457029	0.404719	1.52989	O00469	O00469	O00469	PLOD2_HUMAN	>sp|O00469|PLOD2_HUMAN Procollagen-lysine,2-oxoglutarate 5-dioxygenase 2 OS=Homo sapiens OX=9606 GN=PLOD2 PE=1 SV=2
MVP	Major vault protein	1.32497	0.405963	+	15.958	16.0747	16.1361	15.9284	16.607	16.377	16.4588	16.3873	63655.6	69018.7	72019.5	62362.9	99817.1	85107.6	90072.6	85717.4	66337.2	87895	1.32497	+	PSP_HC	3.01857	0.0409442	0.433193	1.59199	Q14764	Q14764	Q14764	MVP_HUMAN	>sp|Q14764|MVP_HUMAN Major vault protein OS=Homo sapiens OX=9606 GN=MVP PE=1 SV=4
CDH6	Cadherin-6	1.32437	0.405307	+	12.4308	12.8711	12.9752	12.9357	13.3231	13.2423	13.2949	13.5163	5521.33	7491.82	8052.38	7834.9	10248.3	9690.13	10049.9	11716.9	7663.36	10149.1	1.32437	+	PSP_HC	2.0874	0.0409946	0.54096	1.59365	P55285	P55285	P55285	CADH6_HUMAN	>sp|P55285|CADH6_HUMAN Cadherin-6 OS=Homo sapiens OX=9606 GN=CDH6 PE=1 SV=1
ARAF	Serine/threonine-protein kinase A-Raf	1.32133	0.40199	+	11.3848	11.3632	11.0713	11.1887	11.8108	11.6607	11.6893	11.6718	2674.03	2634.29	2151.76	2334.18	3592.57	3237.58	3302.4	3262.59	2484.24	3282.49	1.32133	+	PSP_HC	2.83882	0.0394006	0.456131	1.61621	P10398	P10398	P10398	ARAF_HUMAN	>sp|P10398|ARAF_HUMAN Serine/threonine-protein kinase A-Raf OS=Homo sapiens OX=9606 GN=ARAF PE=1 SV=2
SEC61A1	Protein transport protein Sec61 subunit alpha isoform 1	1.32062	0.40122	+	16.2056	15.9564	16.1451	16.1537	16.5593	16.5419	16.4686	16.5664	75573.9	63585.1	72470.2	72903.5	96570.8	95413.1	90686.5	97047.3	72686.8	95992	1.32062	+	PSP_HC	3.40582	0.0394087	0.418838	1.61706	P61619	P61619	P61619	S61A1_HUMAN	>sp|P61619|S61A1_HUMAN Protein transport protein Sec61 subunit alpha isoform 1 OS=Homo sapiens OX=9606 GN=SEC61A1 PE=1 SV=2
PPFIA1	Liprin-alpha-1	1.31912	0.399571	+	13.2919	13.4119	13.223	13.4101	13.597	13.9278	13.7423	13.7612	10029.1	10898.9	9561.36	10885.3	12391	15584.2	13703.9	13884.6	10457.2	13794.3	1.31912	+	PSP_HC	2.67326	0.0488071	0.422828	1.49857	Q13136	Q13136	Q13136	LIPA1_HUMAN	>sp|Q13136|LIPA1_HUMAN Liprin-alpha-1 OS=Homo sapiens OX=9606 GN=PPFIA1 PE=1 SV=1
HSDL2	Hydroxysteroid dehydrogenase-like protein 2	1.31792	0.398258	+	15.4869	15.4437	15.3818	15.3341	15.8313	15.7911	15.8322	15.7631	45922.1	44567.4	42695.6	41307	58303.7	56701.5	58340.1	55611.7	43631.5	57502.6	1.31792	+	PSP_HC	4.34517	0.0368746	0.392826	1.65324	Q6YN16	Q6YN16	Q6YN16	HSDL2_HUMAN	>sp|Q6YN16|HSDL2_HUMAN Hydroxysteroid dehydrogenase-like protein 2 OS=Homo sapiens OX=9606 GN=HSDL2 PE=1 SV=1
NPC2	NPC intracellular cholesterol transporter 2	1.31763	0.397941	+	17.3195	17.4294	17.3806	17.391	17.8458	17.7842	17.6961	17.7833	163564	176511	170640	171875	235571	225724	212352	225583	171258	225654	1.31763	+	PSP_HC	4.3285	0.0362542	0.397217	1.66698	P61916	P61916	P61916	NPC2_HUMAN	>sp|P61916|NPC2_HUMAN NPC intracellular cholesterol transporter 2 OS=Homo sapiens OX=9606 GN=NPC2 PE=1 SV=1
CDK5RAP3	CDK5 regulatory subunit-associated protein 3	1.31604	0.396206	+	14.5811	14.6846	14.5882	14.6947	14.9552	15.0579	15.0085	15.0866	24510.3	26333.3	24631.2	26518.3	31766.1	34109.8	32961.6	34795.2	25482.2	33535.7	1.31604	+	PSP_HC	4.05791	0.0398717	0.389925	1.61172	Q96JB5	Q96JB5	Q96JB5	CK5P3_HUMAN	>sp|Q96JB5|CK5P3_HUMAN CDK5 regulatory subunit-associated protein 3 OS=Homo sapiens OX=9606 GN=CDK5RAP3 PE=1 SV=2
PRCP	Lysosomal Pro-X carboxypeptidase	1.3156	0.39572	+	18.3347	18.3599	18.3595	18.4223	18.7367	18.7739	18.6178	18.8585	330594	336419	336326	351289	436826	448236	402269	475307	336372	442531	1.3156	+	PSP_HC	3.39994	0.0496348	0.377642	1.49065	P42785	P42785	P42785	PCP_HUMAN	>sp|P42785|PCP_HUMAN Lysosomal Pro-X carboxypeptidase OS=Homo sapiens OX=9606 GN=PRCP PE=1 SV=1
FSTL1	Follistatin-related protein 1	1.31244	0.392256	+	15.4947	15.4776	15.2393	15.5581	15.9188	15.8369	15.7493	16.0067	46171	45627	38680	48245.3	61949.3	58530.5	55082.3	65841.1	45899	60239.9	1.31244	+	PSP_HC	2.56314	0.047859	0.435495	1.50674	Q12841	Q12841	Q12841	FSTL1_HUMAN	>sp|Q12841|FSTL1_HUMAN Follistatin-related protein 1 OS=Homo sapiens OX=9606 GN=FSTL1 PE=1 SV=1
TMX2	Thioredoxin-related transmembrane protein 2	1.31237	0.392169	+	13.5153	13.5469	13.5831	13.6848	13.967	14.0255	13.9225	13.9475	11708.8	11968	12272.1	13168.5	16013.5	16676.2	15527.1	15798.5	12120.1	15906	1.31237	+	PSP_HC	3.96142	0.0415322	0.383122	1.57759	Q9Y320	Q9Y320	Q9Y320	TMX2_HUMAN	>sp|Q9Y320|TMX2_HUMAN Thioredoxin-related transmembrane protein 2 OS=Homo sapiens OX=9606 GN=TMX2 PE=1 SV=1
NEU1	Sialidase-1	1.31066	0.390296	+	13.6821	13.2361	13.5213	13.5677	14.123	13.8753	13.9253	13.9446	13143.8	9648.57	11757.6	12141.8	17842.1	15027.3	15557.3	15766.8	11949.7	15662	1.31066	+	PSP_HC	2.27632	0.0479724	0.465279	1.50529	Q99519	Q99519	Q99519	NEUR1_HUMAN	>sp|Q99519|NEUR1_HUMAN Sialidase-1 OS=Homo sapiens OX=9606 GN=NEU1 PE=1 SV=1
PLBD2	Putative phospholipase B-like 2	1.30912	0.388594	+	17.1935	17.2971	17.3107	17.3556	17.6979	17.6871	17.6381	17.7289	149885	161045	162570	167709	212617	211032	203984	217235	161807	211825	1.30912	+	PSP_HC	4.28463	0.0362444	0.398762	1.66762	Q8NHP8	Q8NHP8	Q8NHP8	PLBL2_HUMAN	>sp|Q8NHP8|PLBL2_HUMAN Putative phospholipase B-like 2 OS=Homo sapiens OX=9606 GN=PLBD2 PE=1 SV=2
RAB13	Ras-related protein Rab-13	1.30496	0.384002	+	14.43	14.3892	14.4698	14.4726	14.8075	14.9142	14.7096	14.8601	22073.1	21457.6	22690.5	22734.6	28674.9	30876	26793.6	29739.6	22381.8	29207.3	1.30496	+	PSP_HC	3.69217	0.0442133	0.382433	1.54337	P51153	P51153	P51153	RAB13_HUMAN	>sp|P51153|RAB13_HUMAN Ras-related protein Rab-13 OS=Homo sapiens OX=9606 GN=RAB13 PE=1 SV=1
NUP214	Nuclear pore complex protein Nup214	1.30468	0.383697	+	13.3452	13.0823	13.3201	13.2944	13.7226	13.6587	13.8203	13.5603	10406.5	8672.91	10227	10046.5	13518.1	12932.4	14465.2	12079.7	10136.7	13225.2	1.30468	+	PSP_HC	2.73115	0.0457289	0.430004	1.52825	P35658	P35658	P35658	NU214_HUMAN	>sp|P35658|NU214_HUMAN Nuclear pore complex protein Nup214 OS=Homo sapiens OX=9606 GN=NUP214 PE=1 SV=2
STAT2	Signal transducer and activator of transcription 2	1.30454	0.383536	+	13.3196	13.336	13.3504	13.4674	13.7303	13.918	13.7172	13.7232	10223.5	10340.4	10444.1	11326.4	13590.4	15478.7	13467.6	13523.7	10392.2	13557	1.30454	+	PSP_HC	3.31388	0.043067	0.403834	1.55822	P52630	P52630	P52630	STAT2_HUMAN	>sp|P52630|STAT2_HUMAN Signal transducer and activator of transcription 2 OS=Homo sapiens OX=9606 GN=STAT2 PE=1 SV=1
WARS1	Tryptophan--tRNA ligase, cytoplasmic	1.30394	0.382879	+	17.1237	17.0402	16.9556	17.1152	17.4541	17.468	17.4458	17.5064	142806	134776	127100	141967	179559	181298	178529	186188	138372	180428	1.30394	+	PSP_HC	4.21341	0.0337704	0.409902	1.69812	P23381	P23381	P23381	SYWC_HUMAN	>sp|P23381|SYWC_HUMAN Tryptophan--tRNA ligase, cytoplasmic OS=Homo sapiens OX=9606 GN=WARS1 PE=1 SV=2
TRIOBP	TRIO and F-actin-binding protein	1.30198	0.380705	+	13.7232	13.7671	13.52	13.7133	14.169	14.1263	14.0711	14.0278	13523.7	13941.5	11747	13431.2	18420.2	17883	17211.7	16702.8	13477.4	17547.3	1.30198	+	PSP_HC	3.24511	0.0408012	0.417635	1.58789	Q9H2D6	Q9H2D6	Q9H2D6	TARA_HUMAN	>sp|Q9H2D6|TARA_HUMAN TRIO and F-actin-binding protein OS=Homo sapiens OX=9606 GN=TRIOBP PE=1 SV=3
IDE	Insulin-degrading enzyme	1.29728	0.375495	+	14.9258	14.8834	14.7341	14.807	15.214	15.2755	15.2201	15.2223	31125.3	30223.9	27252.5	28664.9	38007.6	39662.8	38168.6	38226.9	29444.4	38197.8	1.29728	+	PSP_HC	3.93563	0.0393386	0.395424	1.61597	P14735	P14735	P14735	IDE_HUMAN	>sp|P14735|IDE_HUMAN Insulin-degrading enzyme OS=Homo sapiens OX=9606 GN=IDE PE=1 SV=4
SHROOM2	Protein Shroom2	1.29699	0.375167	+	12.184	12.372	12.3598	12.405	12.9921	12.7562	12.6979	12.7258	4653.18	5300.82	5256.18	5423.47	8147.26	6918.29	6644.29	6774.04	5278.5	6846.16	1.29699	+	PSP_HC	2.83034	0.038248	0.462777	1.631	Q13796	Q13796	Q13796	SHRM2_HUMAN	>sp|Q13796|SHRM2_HUMAN Protein Shroom2 OS=Homo sapiens OX=9606 GN=SHROOM2 PE=1 SV=1
POGLUT1	Protein O-glucosyltransferase 1	1.29618	0.374262	+	17.8199	17.8567	17.9141	17.8441	18.3374	18.2526	18.1727	18.1962	231379	237357	246991	235293	331213	312306	295480	300332	236325	306319	1.29618	+	PSP_HC	4.01332	0.0415874	0.381006	1.57621	Q8NBL1	Q8NBL1	Q8NBL1	PGLT1_HUMAN	>sp|Q8NBL1|PGLT1_HUMAN Protein O-glucosyltransferase 1 OS=Homo sapiens OX=9606 GN=POGLUT1 PE=1 SV=1
MINPP1	Multiple inositol polyphosphate phosphatase 1	1.28597	0.362856	+	14.2324	14.1958	13.8768	14.1744	14.5365	14.5319	14.5612	14.5594	19247.7	18765.6	15043	18489.3	23764.2	23688.5	24174.5	24144.4	18627.4	23954.3	1.28597	+	PSP_HC	2.69418	0.0470682	0.427373	1.51418	Q9UNW1	Q9UNW1	Q9UNW1	MINP1_HUMAN	>sp|Q9UNW1|MINP1_HUMAN Multiple inositol polyphosphate phosphatase 1 OS=Homo sapiens OX=9606 GN=MINPP1 PE=1 SV=1
FUCA2	Plasma alpha-L-fucosidase	1.28436	0.361047	+	16.1447	16.2537	16.3076	16.2949	16.5935	16.6763	16.5463	16.7998	72450.1	78136	81110.4	80399.6	98887.5	104729	95704.6	114089	79267.8	101808	1.28436	+	PSP_HC	3.03424	0.0472606	0.403722	1.51353	Q9BTY2	Q9BTY2	Q9BTY2	FUCO2_HUMAN	>sp|Q9BTY2|FUCO2_HUMAN Plasma alpha-L-fucosidase OS=Homo sapiens OX=9606 GN=FUCA2 PE=1 SV=2
COL3A1	Collagen alpha-1(III) chain	1.27912	0.355154	+	17.653	17.7409	17.6777	17.7448	18.0639	18.0657	18.0589	18.276	206102	219050	209661	219643	274016	274358	273068	317413	214356	274187	1.27912	+	PSP_HC	3.40624	0.0408191	0.412015	1.59671	P02461	P02461	P02461	CO3A1_HUMAN	>sp|P02461|CO3A1_HUMAN Collagen alpha-1(III) chain OS=Homo sapiens OX=9606 GN=COL3A1 PE=1 SV=4
TP53RK	EKC/KEOPS complex subunit TP53RK	1.27481	0.35028	+	12.9952	12.7088	12.9488	12.98	13.2597	13.3212	13.3083	13.3593	8164.79	6694.68	7906.37	8079.22	9807.71	10234.8	10143.7	10508.7	7992.79	10189.3	1.27481	+	PSP_HC	2.9192	0.0492461	0.403944	1.4947	Q96S44	Q96S44	Q96S44	PRPK_HUMAN	>sp|Q96S44|PRPK_HUMAN EKC/KEOPS complex subunit TP53RK OS=Homo sapiens OX=9606 GN=TP53RK PE=1 SV=2
USP9X	Probable ubiquitin carboxyl-terminal hydrolase FAF-X	1.27182	0.3469	+	15.0513	14.9353	15.0792	15.0509	15.3979	15.4067	15.3579	15.3981	33954.1	31330.9	34617.2	33944.7	43174.7	43438.9	41994.1	43180.7	33949.4	43177.7	1.27182	+	PSP_HC	4.40036	0.0442224	0.360973	1.54392	Q93008	Q93008	Q93008	USP9X_HUMAN	>sp|Q93008|USP9X_HUMAN Probable ubiquitin carboxyl-terminal hydrolase FAF-X OS=Homo sapiens OX=9606 GN=USP9X PE=1 SV=4
PLEC	Plectin	1.27097	0.345924	+	18.0326	18.2657	18.2786	18.3097	18.602	18.6548	18.634	18.5839	268135	315155	317985	324914	397887	412719	406811	392927	316570	402349	1.27097	+	PSP_HC	3.03436	0.0492125	0.397022	1.49464	Q15149	Q15149	Q15149	PLEC_HUMAN	>sp|Q15149|PLEC_HUMAN Plectin OS=Homo sapiens OX=9606 GN=PLEC PE=1 SV=3
NOTCH2	Neurogenic locus notch homolog protein 2	1.26038	0.333857	+	13.2269	13.3854	13.4013	13.388	13.688	13.7417	13.6991	13.7894	9587.24	10700.6	10819.2	10719.9	13197.7	13698.2	13299.6	14158.7	10710.2	13498.9	1.26038	+	PSP_HC	3.69501	0.0455178	0.379157	1.53303	Q04721	Q04721	Q04721	NOTC2_HUMAN	>sp|Q04721|NOTC2_HUMAN Neurogenic locus notch homolog protein 2 OS=Homo sapiens OX=9606 GN=NOTCH2 PE=1 SV=3
AIFM1	Apoptosis-inducing factor 1, mitochondrial	0.786506	-0.34647	+	16.7647	16.7025	16.6705	16.6744	16.3881	16.2762	16.3711	16.3124	111347	106648	104309	104591	85764.9	79364.2	84760.2	81380.8	105620	83070.5	0.786506	+	PSP_HC	4.4307	0.0425019	-0.36606	-1.56527	O95831	O95831	O95831	AIFM1_HUMAN	>sp|O95831|AIFM1_HUMAN Apoptosis-inducing factor 1, mitochondrial OS=Homo sapiens OX=9606 GN=AIFM1 PE=1 SV=1
PCCA	Propionyl-CoA carboxylase alpha chain, mitochondrial	0.780185	-0.358111	+	15.2116	15.2396	15.133	15.1773	14.8651	14.7724	14.8072	14.8679	37944.4	38688	35932.5	37052.9	29842.9	27985.7	28668.9	29900.9	37498.7	29255.9	0.780185	+	PSP_HC	4.49224	0.0431255	-0.362242	-1.55673	P05165	P05165	P05165	PCCA_HUMAN	>sp|P05165|PCCA_HUMAN Propionyl-CoA carboxylase alpha chain, mitochondrial OS=Homo sapiens OX=9606 GN=PCCA PE=1 SV=4
CCDC50	Coiled-coil domain-containing protein 50	0.780119	-0.358233	+	15.5738	15.6857	15.6446	15.5905	15.2078	15.2919	15.2952	15.2265	48773.2	52706.7	51226.4	49341	37844.6	40116.3	40208.1	38338.3	50283.7	39227.3	0.780119	+	PSP_HC	4.43435	0.0417364	-0.368305	-1.5738	Q8IVM0	Q8IVM0	Q8IVM0	CCD50_HUMAN	>sp|Q8IVM0|CCD50_HUMAN Coiled-coil domain-containing protein 50 OS=Homo sapiens OX=9606 GN=CCDC50 PE=1 SV=1
RAB14	Ras-related protein Rab-14	0.779702	-0.359004	+	18.14	18.2529	18.1953	18.3098	17.7088	17.8556	17.8751	17.9025	288858	312371	300145	324937	214230	237176	240404	245013	306258	238790	0.779702	+	PSP_HC	3.32536	0.046984	-0.388977	-1.51524	P61106	P61106	P61106	RAB14_HUMAN	>sp|P61106|RAB14_HUMAN Ras-related protein Rab-14 OS=Homo sapiens OX=9606 GN=RAB14 PE=1 SV=4
SPTBN2	Spectrin beta chain, non-erythrocytic 2	0.779459	-0.359455	+	14.7932	14.8741	14.9612	14.8667	14.5116	14.4671	14.5103	14.5322	28392.1	30029.6	31898.5	29876	23357.5	22648.1	23336.5	23693.4	29952.8	23347	0.779459	+	PSP_HC	4.22603	0.0435073	-0.368513	-1.55479	O15020	O15020	O15020	SPTN2_HUMAN	>sp|O15020|SPTN2_HUMAN Spectrin beta chain, non-erythrocytic 2 OS=Homo sapiens OX=9606 GN=SPTBN2 PE=1 SV=3
TIPRL	TIP41-like protein	0.776512	-0.36492	+	15.7395	15.6499	15.6704	15.6679	15.3298	15.2782	15.368	15.1112	54709.4	51414.9	52150.7	52060.4	41184.1	39737.1	42289.2	35393.6	52105.6	40460.6	0.776512	+	PSP_HC	3.31891	0.0415124	-0.410133	-1.57769	O75663	O75663	O75663	TIPRL_HUMAN	>sp|O75663|TIPRL_HUMAN TIP41-like protein OS=Homo sapiens OX=9606 GN=TIPRL PE=1 SV=2
ARMC1	Armadillo repeat-containing protein 1	0.774475	-0.368709	+	14.3831	14.4461	14.2798	14.3262	13.8808	14.0083	14.0487	13.9638	21367	22320.8	19890.6	20540.7	15084.7	16478.5	16946.5	15978	20953.9	16228.3	0.774475	+	PSP_HC	3.54844	0.0456965	-0.383371	-1.52819	Q9NVT9	Q9NVT9	Q9NVT9	ARMC1_HUMAN	>sp|Q9NVT9|ARMC1_HUMAN Armadillo repeat-containing protein 1 OS=Homo sapiens OX=9606 GN=ARMC1 PE=1 SV=1
PDPR	Pyruvate dehydrogenase phosphatase regulatory subunit, mitochondrial	0.77416	-0.369296	+	14.3181	14.3862	14.3524	14.5274	14.0029	14.0217	13.9008	13.9973	20425.7	21413	20917.2	23614.7	16417	16632.3	15295.3	16353.4	21165.1	16385.2	0.77416	+	PSP_HC	3.62642	0.0375215	-0.415369	-1.63953	Q8NCN5	Q8NCN5	Q8NCN5	PDPR_HUMAN	>sp|Q8NCN5|PDPR_HUMAN Pyruvate dehydrogenase phosphatase regulatory subunit, mitochondrial OS=Homo sapiens OX=9606 GN=PDPR PE=1 SV=2
TAOK1	Serine/threonine-protein kinase TAO1	0.773235	-0.371022	+	13.1696	13.2579	13.1605	13.3878	12.8309	12.8558	12.9407	12.7017	9213.92	9795.48	9155.99	10718.4	7285.94	7412.79	7862.11	6661.82	9504.7	7349.36	0.773235	+	PSP_HC	2.89658	0.0474583	-0.411667	-1.51172	Q7L7X3	Q7L7X3	Q7L7X3	TAOK1_HUMAN	>sp|Q7L7X3|TAOK1_HUMAN Serine/threonine-protein kinase TAO1 OS=Homo sapiens OX=9606 GN=TAOK1 PE=1 SV=1
GPI	Glucose-6-phosphate isomerase	0.77158	-0.374113	+	19.0409	19.0597	19.0885	19.1211	18.7319	18.5124	18.7896	18.6675	539364	546439	557457	570197	435375	373928	453141	416368	551948	425872	0.77158	+	PSP_HC	3.18498	0.0453533	-0.402253	-1.53367	P06744	P06744	P06744	G6PI_HUMAN	>sp|P06744|G6PI_HUMAN Glucose-6-phosphate isomerase OS=Homo sapiens OX=9606 GN=GPI PE=1 SV=4
KATNB1	Katanin p80 WD40 repeat-containing subunit B1	0.77107	-0.375066	+	12.44	12.5014	12.4313	12.5696	12.0904	12.175	12.1015	12.0561	5556.65	5798.24	5523.24	6078.92	4360.87	4624.24	4394.55	4258.41	5677.45	4377.71	0.77107	+	PSP_HC	4.06827	0.0415045	-0.379807	-1.57811	Q9BVA0	Q9BVA0	Q9BVA0	KTNB1_HUMAN	>sp|Q9BVA0|KTNB1_HUMAN Katanin p80 WD40 repeat-containing subunit B1 OS=Homo sapiens OX=9606 GN=KATNB1 PE=1 SV=1
PFDN6	Prefoldin subunit 6	0.770122	-0.376842	+	17.0193	17.2161	17.0396	17.0802	16.6813	16.6851	16.65	16.7532	132837	152252	134720	138565	105092	105370	102837	110463	136642	105231	0.770122	+	PSP_HC	3.70147	0.0408828	-0.396372	-1.58967	O15212	O15212	O15212	PFD6_HUMAN	>sp|O15212|PFD6_HUMAN Prefoldin subunit 6 OS=Homo sapiens OX=9606 GN=PFDN6 PE=1 SV=1
TRAPPC10	Trafficking protein particle complex subunit 10	0.769388	-0.378217	+	12.5531	12.5642	12.5957	12.5506	12.2815	12.0854	12.2158	12.1442	6009.79	6056.21	6189.9	5999.39	4978.52	4345.78	4756.88	4526.56	6033	4641.72	0.769388	+	PSP_HC	3.91106	0.0415827	-0.384169	-1.57533	P48553	P48553	P48553	TPC10_HUMAN	>sp|P48553|TPC10_HUMAN Trafficking protein particle complex subunit 10 OS=Homo sapiens OX=9606 GN=TRAPPC10 PE=1 SV=2
HARS2	Histidine--tRNA ligase, mitochondrial	0.767055	-0.382597	+	14.1013	13.9865	13.9285	13.9448	13.6641	13.4933	13.7079	13.4975	17575.8	16231.4	15591.8	15769	12980.9	11531.6	13381	11565.2	16000.2	12273	0.767055	+	PSP_HC	2.96768	0.0496685	-0.399598	-1.49092	P49590	P49590	P49590	SYHM_HUMAN	>sp|P49590|SYHM_HUMAN Histidine--tRNA ligase, mitochondrial OS=Homo sapiens OX=9606 GN=HARS2 PE=1 SV=1
CLASP2	CLIP-associating protein 2	0.764226	-0.387928	+	14.9228	14.8891	15.1539	14.9738	14.5489	14.5722	14.6527	14.504	31060.6	30343.5	36456.8	32178.3	23969.3	24359.6	25757.4	23234.8	31619.5	24164.4	0.764226	+	PSP_HC	3.10247	0.0430824	-0.415449	-1.55794	O75122	O75122	O75122	CLAP2_HUMAN	>sp|O75122|CLAP2_HUMAN CLIP-associating protein 2 OS=Homo sapiens OX=9606 GN=CLASP2 PE=1 SV=3
CADM1	Cell adhesion molecule 1	0.763493	-0.389313	+	16.4468	16.545	16.4461	16.5748	16.1638	16.0081	16.1261	16.0885	89326.5	95618.4	89283.1	97614	73415.6	65905	71522	69682.1	92472.4	70602.1	0.763493	+	PSP_HC	3.87694	0.0371974	-0.406557	-1.64547	Q9BY67	Q9BY67	Q9BY67	CADM1_HUMAN	>sp|Q9BY67|CADM1_HUMAN Cell adhesion molecule 1 OS=Homo sapiens OX=9606 GN=CADM1 PE=1 SV=2
TRAPPC4	Trafficking protein particle complex subunit 4	0.761917	-0.392294	+	14.8487	14.7032	14.7669	14.8264	14.4704	14.3865	14.3432	14.4226	29505.6	26675	27879.2	29053	22699.9	21417.5	20784.2	21960.1	28466.1	21688.8	0.761917	+	PSP_HC	3.97324	0.0419332	-0.380615	-1.57041	Q9Y296	Q9Y296	Q9Y296	TPPC4_HUMAN	>sp|Q9Y296|TPPC4_HUMAN Trafficking protein particle complex subunit 4 OS=Homo sapiens OX=9606 GN=TRAPPC4 PE=1 SV=1
ARF5	ADP-ribosylation factor 5	0.760461	-0.395054	+	17.3112	17.6349	17.4163	17.4649	17.065	17.0245	17.0473	17.0442	162626	203533	174916	180908	137112	133317	135441	135150	177912	135295	0.760461	+	PSP_HC	3.03596	0.0451903	-0.411573	-1.53579	P84085	P84085	P84085	ARF5_HUMAN	>sp|P84085|ARF5_HUMAN ADP-ribosylation factor 5 OS=Homo sapiens OX=9606 GN=ARF5 PE=1 SV=2
WDR7	WD repeat-containing protein 7	0.759885	-0.396148	+	13.8414	13.8517	14.0252	14.0581	13.4376	13.5499	13.5399	13.6156	14678.3	14783.5	16672.7	17057.3	11094.8	11993	11910.1	12551.7	15728.1	11951.5	0.759885	+	PSP_HC	3.03019	0.0458095	-0.408319	-1.52573	Q9Y4E6	Q9Y4E6	Q9Y4E6	WDR7_HUMAN	>sp|Q9Y4E6|WDR7_HUMAN WD repeat-containing protein 7 OS=Homo sapiens OX=9606 GN=WDR7 PE=1 SV=2
GNA11	Guanine nucleotide-binding protein subunit alpha-11	0.759774	-0.396358	+	16.1081	16.3735	16.2952	16.285	15.8919	15.8956	15.7772	15.9128	70635.2	84901.4	80416.3	79849.7	60804.9	60961	56157.8	61692.2	80133	60883	0.759774	+	PSP_HC	3.08405	0.0486392	-0.396057	-1.49984	P29992	P29992	P29992	GNA11_HUMAN	>sp|P29992|GNA11_HUMAN Guanine nucleotide-binding protein subunit alpha-11 OS=Homo sapiens OX=9606 GN=GNA11 PE=1 SV=2
TXN	Thioredoxin	0.759586	-0.396714	+	20.3594	20.4722	20.3563	20.407	19.9089	19.9531	20.0195	20.0578	1.34521e+06	1.45461e+06	1.34232e+06	1.39033e+06	984410	1.01504e+06	1.06285e+06	1.09144e+06	1.36777e+06	1.03894e+06	0.759586	+	PSP_HC	4.14725	0.0335544	-0.413876	-1.70375	P10599	P10599	P10599	THIO_HUMAN	>sp|P10599|THIO_HUMAN Thioredoxin OS=Homo sapiens OX=9606 GN=TXN PE=1 SV=3
PACSIN2	Protein kinase C and casein kinase substrate in neurons protein 2	0.759268	-0.39732	+	16.2635	16.2258	16.1557	16.1798	15.8723	15.6959	15.9199	15.7358	78668.6	76639.5	73004.6	74234.4	59984.4	53080.7	61996.5	54569.2	75436.9	57276.8	0.759268	+	PSP_HC	3.31161	0.0440378	-0.400207	-1.54706	Q9UNF0	Q9UNF0	Q9UNF0	PACN2_HUMAN	>sp|Q9UNF0|PACN2_HUMAN Protein kinase C and casein kinase substrate in neurons protein 2 OS=Homo sapiens OX=9606 GN=PACSIN2 PE=1 SV=2
SIRT3	NAD-dependent protein deacetylase sirtuin-3, mitochondrial	0.758617	-0.398556	+	13.703	13.714	13.8548	13.7102	13.4385	13.3544	13.2387	13.2715	13335.6	13437.7	14815.3	13402.4	11101.8	10473.1	9665.98	9888.25	13420	10180.7	0.758617	+	PSP_HC	3.46047	0.0386271	-0.41974	-1.62823	Q9NTG7	Q9NTG7	Q9NTG7	SIR3_HUMAN	>sp|Q9NTG7|SIR3_HUMAN NAD-dependent protein deacetylase sirtuin-3, mitochondrial OS=Homo sapiens OX=9606 GN=SIRT3 PE=1 SV=2
STX6	Syntaxin-6	0.758116	-0.399509	+	14.6166	14.8743	14.7581	14.6773	14.4041	14.0316	14.2841	14.3526	25120.9	30033.8	27709.6	26200.4	21680.3	16746.8	19950	20920.1	26955	20435	0.758116	+	PSP_HC	2.45684	0.0439419	-0.463485	-1.54696	O43752	O43752	O43752	STX6_HUMAN	>sp|O43752|STX6_HUMAN Syntaxin-6 OS=Homo sapiens OX=9606 GN=STX6 PE=1 SV=1
CSTB	Cystatin-B	0.757395	-0.400882	+	18.7211	18.7811	18.773	18.8579	18.4163	18.3349	18.4181	18.3277	432128	450479	447957	475109	349831	330640	350268	328994	449218	340235	0.757395	+	PSP_HC	4.44723	0.0323911	-0.409055	-1.72167	P04080	P04080	P04080	CYTB_HUMAN	>sp|P04080|CYTB_HUMAN Cystatin-B OS=Homo sapiens OX=9606 GN=CSTB PE=1 SV=2
AAK1	AP2-associated protein kinase 1	0.756074	-0.403401	+	14.9938	15.1151	15.0778	15.1225	14.7906	14.7073	14.6789	14.6735	32627.5	35489.4	34583.6	35671.9	28340.9	26750.9	26229.5	26131.5	35036.5	26490.2	0.756074	+	PSP_HC	4.00708	0.0462126	-0.364743	-1.51949	Q2M2I8	Q2M2I8	Q2M2I8	AAK1_HUMAN	>sp|Q2M2I8|AAK1_HUMAN AP2-associated protein kinase 1 OS=Homo sapiens OX=9606 GN=AAK1 PE=1 SV=3
TMED8	Protein TMED8	0.755119	-0.405224	+	14.0066	14.0923	13.9857	14.0547	13.6536	13.5971	13.5276	13.7185	16459.1	17466.5	16222.4	17017.1	12886.7	12391.8	11809	13479.7	16738.1	12639.3	0.755119	+	PSP_HC	3.89567	0.0363827	-0.410625	-1.66122	Q6PL24	Q6PL24	Q6PL24	TMED8_HUMAN	>sp|Q6PL24|TMED8_HUMAN Protein TMED8 OS=Homo sapiens OX=9606 GN=TMED8 PE=1 SV=1
RTL8A	Retrotransposon Gag-like protein 8A	0.754646	-0.406129	+	14.9834	14.4823	14.5413	14.5519	14.1251	14.1557	14.1849	13.7719	32393.1	22887.9	23843.4	24019.2	17868.1	18251.2	18624.3	13988	23931.3	18059.6	0.754646	+	PSP_HC	2.07373	0.0367577	-0.580293	-1.65495	Q9BWD3	Q9BWD3	Q9BWD3	RTL8A_HUMAN	>sp|Q9BWD3|RTL8A_HUMAN Retrotransposon Gag-like protein 8A OS=Homo sapiens OX=9606 GN=RTL8A PE=1 SV=3
BCR	Breakpoint cluster region protein	0.754175	-0.407029	+	13.3611	13.5254	13.4793	13.5353	13.0917	13.0993	13.154	13.012	10521.8	11791	11420.2	11872.2	8729.6	8775.71	9114.83	8260.42	11605.6	8752.66	0.754175	+	PSP_HC	3.62851	0.04391	-0.38601	-1.54694	P11274	P11274	P11274	BCR_HUMAN	>sp|P11274|BCR_HUMAN Breakpoint cluster region protein OS=Homo sapiens OX=9606 GN=BCR PE=1 SV=2
IMPA1	Inositol monophosphatase 1	0.754171	-0.407036	+	17.0214	17.2284	17.1361	17.175	16.76	16.6756	16.7372	16.8064	133031	153555	144039	147976	110985	104678	109244	114612	146007	110115	0.754171	+	PSP_HC	3.58703	0.0419257	-0.395422	-1.57147	P29218	P29218	P29218	IMPA1_HUMAN	>sp|P29218|IMPA1_HUMAN Inositol monophosphatase 1 OS=Homo sapiens OX=9606 GN=IMPA1 PE=1 SV=1
CAB39	Calcium-binding protein 39	0.750469	-0.414136	+	15.9163	15.951	16.017	16.063	15.6013	15.5385	15.6238	15.5157	61842	63347.5	66312.8	68461.2	49711.8	47594.3	50493.1	46848	64830.2	48653	0.750469	+	PSP_HC	4.24145	0.0322929	-0.416987	-1.72575	Q9Y376	Q9Y376	Q9Y376	CAB39_HUMAN	>sp|Q9Y376|CAB39_HUMAN Calcium-binding protein 39 OS=Homo sapiens OX=9606 GN=CAB39 PE=1 SV=1
DNAJB5	DnaJ homolog subfamily B member 5	0.749021	-0.416922	+	11.9707	12.2619	12.1104	11.9232	11.6	11.737	11.6502	11.5159	4013.65	4911.34	4421.74	3883.66	3104.19	3413.41	3214.1	2928.41	4217.7	3159.14	0.749021	+	PSP_HC	2.58468	0.045834	-0.440771	-1.52404	O75953	O75953	O75953	DNJB5_HUMAN	>sp|O75953|DNJB5_HUMAN DnaJ homolog subfamily B member 5 OS=Homo sapiens OX=9606 GN=DNAJB5 PE=1 SV=1
SGTB	Small glutamine-rich tetratricopeptide repeat-containing protein beta	0.748913	-0.417129	+	14.7001	14.8116	14.8267	14.8965	14.3462	14.2669	14.4558	14.5114	26617.7	28756.5	29059.1	30499.5	20827.5	19713.6	22471.4	23354.3	28907.8	21649.4	0.748913	+	PSP_HC	3.03933	0.0444457	-0.413672	-1.5422	Q96EQ0	Q96EQ0	Q96EQ0	SGTB_HUMAN	>sp|Q96EQ0|SGTB_HUMAN Small glutamine-rich tetratricopeptide repeat-containing protein beta OS=Homo sapiens OX=9606 GN=SGTB PE=1 SV=1
CACYBP	Calcyclin-binding protein	0.748829	-0.417292	+	17.3764	17.3988	17.3548	17.4077	16.9109	16.9683	16.9856	16.9724	170144	172807	167616	173876	123222	128223	129770	128588	171476	128406	0.748829	+	PSP_HC	6.1056	0.0235624	-0.425109	-1.92923	Q9HB71	Q9HB71	Q9HB71	CYBP_HUMAN	>sp|Q9HB71|CYBP_HUMAN Calcyclin-binding protein OS=Homo sapiens OX=9606 GN=CACYBP PE=1 SV=2
GNAL	Guanine nucleotide-binding protein G(olf) subunit alpha	0.748798	-0.417352	+	12.6413	12.7213	12.769	13.0173	12.4013	12.3721	12.2825	11.8074	6388.67	6752.94	6979.95	8290.83	5409.58	5301.19	4981.97	3584.11	6866.44	5141.58	0.748798	+	PSP_HC	1.92406	0.0410884	-0.571424	-1.58526	P38405	P38405	P38405	GNAL_HUMAN	>sp|P38405|GNAL_HUMAN Guanine nucleotide-binding protein G(olf) subunit alpha OS=Homo sapiens OX=9606 GN=GNAL PE=1 SV=1
LIN7A	Protein lin-7 homolog A	0.74878	-0.417385	+	15.4055	15.5593	15.5067	15.5706	15.1588	15.1331	14.9629	15.0984	43402.8	48285.4	46556.7	48665.1	36580.8	35934.9	31936.1	35080.9	47421	35507.9	0.74878	+	PSP_HC	3.48158	0.0374911	-0.422221	-1.63895	O14910	O14910	O14910	LIN7A_HUMAN	>sp|O14910|LIN7A_HUMAN Protein lin-7 homolog A OS=Homo sapiens OX=9606 GN=LIN7A PE=1 SV=2
PRDX2	Peroxiredoxin-2	0.748318	-0.418277	+	20.1092	20.2063	20.0759	20.1794	19.6772	19.726	19.7849	19.7269	1.13103e+06	1.20977e+06	1.10522e+06	1.18742e+06	838354	867197	903334	867738	1.15922e+06	867467	0.748318	+	PSP_HC	4.48936	0.0310633	-0.413962	-1.74369	P32119	P32119	P32119	PRDX2_HUMAN	>sp|P32119|PRDX2_HUMAN Peroxiredoxin-2 OS=Homo sapiens OX=9606 GN=PRDX2 PE=1 SV=5
LETM1	Mitochondrial proton/calcium exchanger protein	0.747824	-0.41923	+	16.4218	16.6954	16.5939	16.6124	16.1836	16.1289	16.1843	16.239	87791.9	106125	98914.9	100191	74430.2	71661	74466.3	77343.9	99553.2	74448.2	0.747824	+	PSP_HC	3.17717	0.0467411	-0.396965	-1.51704	O95202	O95202	O95202	LETM1_HUMAN	>sp|O95202|LETM1_HUMAN Mitochondrial proton/calcium exchanger protein OS=Homo sapiens OX=9606 GN=LETM1 PE=1 SV=1
ISOC1	Isochorismatase domain-containing protein 1	0.747691	-0.419485	+	15.3461	15.1697	15.2215	15.1508	14.8098	14.6538	14.961	14.7421	41652.1	36858.3	38205.7	36378.5	28720.6	25777.1	31894.1	27404	37532	28062.3	0.747691	+	PSP_HC	2.81656	0.0439855	-0.430357	-1.54607	Q96CN7	Q96CN7	Q96CN7	ISOC1_HUMAN	>sp|Q96CN7|ISOC1_HUMAN Isochorismatase domain-containing protein 1 OS=Homo sapiens OX=9606 GN=ISOC1 PE=1 SV=3
DLGAP4	Disks large-associated protein 4	0.746827	-0.421154	+	15.7182	15.8668	15.8123	15.7748	15.5274	15.3263	15.4173	15.2712	53907.6	59756.2	57540.9	56064.5	47229.5	41084.3	43759.2	39544.8	56802.7	42421.8	0.746827	+	PSP_HC	3.14426	0.0444403	-0.407469	-1.54222	Q9Y2H0	Q9Y2H0	Q9Y2H0	DLGP4_HUMAN	>sp|Q9Y2H0|DLGP4_HUMAN Disks large-associated protein 4 OS=Homo sapiens OX=9606 GN=DLGAP4 PE=1 SV=3
MACF1	Microtubule-actin cross-linking factor 1, isoforms 1/2/3/5	0.746803	-0.421201	+	15.2728	15.4136	15.3723	15.4075	14.9644	14.9526	14.9732	14.9763	39588.7	43647.2	42415.4	43463	31969.3	31708.9	32164.9	32234.1	42939.2	32067.1	0.746803	+	PSP_HC	4.718	0.032515	-0.3999	-1.71641	Q9UPN3	Q9UPN3	Q9UPN3	MACF1_HUMAN	>sp|Q9UPN3|MACF1_HUMAN Microtubule-actin cross-linking factor 1, isoforms 1/2/3/5 OS=Homo sapiens OX=9606 GN=MACF1 PE=1 SV=4
HSD17B12	Very-long-chain 3-oxoacyl-CoA reductase	0.746505	-0.421777	+	17.3043	17.3934	17.398	17.4238	16.9475	16.9654	16.9824	17.0451	161850	172161	172711	175827	126388	127966	129483	135234	172436	128724	0.746505	+	PSP_HC	4.6372	0.0346036	-0.394771	-1.68974	Q53GQ0	Q53GQ0	Q53GQ0	DHB12_HUMAN	>sp|Q53GQ0|DHB12_HUMAN Very-long-chain 3-oxoacyl-CoA reductase OS=Homo sapiens OX=9606 GN=HSD17B12 PE=1 SV=2
PPP1R21	Protein phosphatase 1 regulatory subunit 21	0.745904	-0.422939	+	14.2843	14.3586	14.3379	14.3303	14.0171	13.8529	13.9643	13.856	19952.8	21007.3	20708	20599.2	16579.4	14795.8	15983.5	14827.6	20653.6	15405.6	0.745904	+	PSP_HC	4.05128	0.036387	-0.405209	-1.66279	Q6ZMI0	Q6ZMI0	Q6ZMI0	PPR21_HUMAN	>sp|Q6ZMI0|PPR21_HUMAN Protein phosphatase 1 regulatory subunit 21 OS=Homo sapiens OX=9606 GN=PPP1R21 PE=1 SV=1
ARHGAP35	Rho GTPase-activating protein 35	0.745703	-0.423327	+	14.329	14.4553	14.5051	14.5435	14.037	14.0769	13.9766	14.091	20580.6	22463.6	23252.5	23879.7	16809.6	17281	16120.4	17450.7	22858.1	17045.3	0.745703	+	PSP_HC	3.61534	0.0383717	-0.412817	-1.62999	Q9NRY4	Q9NRY4	Q9NRY4	RHG35_HUMAN	>sp|Q9NRY4|RHG35_HUMAN Rho GTPase-activating protein 35 OS=Homo sapiens OX=9606 GN=ARHGAP35 PE=1 SV=3
KIF3A	Kinesin-like protein KIF3A	0.741268	-0.431932	+	14.3362	14.464	14.5249	14.4977	14.0789	13.9487	14.0185	14.1617	20683.6	22599.4	23573.9	23133.6	17305	15811.6	16595.4	18327.2	22866.5	16950.2	0.741268	+	PSP_HC	3.2213	0.0442771	-0.403728	-1.54365	Q9Y496	Q9Y496	Q9Y496	KIF3A_HUMAN	>sp|Q9Y496|KIF3A_HUMAN Kinesin-like protein KIF3A OS=Homo sapiens OX=9606 GN=KIF3A PE=1 SV=4
RAB10	Ras-related protein Rab-10	0.741018	-0.432419	+	17.6197	17.7529	17.6412	17.7195	17.2115	17.2845	17.4043	17.2028	201399	220879	204423	215825	151767	159644	173467	150855	210124	155706	0.741018	+	PSP_HC	3.45328	0.0409139	-0.407547	-1.59023	P61026	P61026	P61026	RAB10_HUMAN	>sp|P61026|RAB10_HUMAN Ras-related protein Rab-10 OS=Homo sapiens OX=9606 GN=RAB10 PE=1 SV=1
SEZ6L	Seizure 6-like protein	0.740191	-0.43403	+	14.1184	13.9011	13.9437	14.092	13.7211	13.3542	13.5238	13.6451	17785.3	15298.5	15756.9	17462.8	13504	10471.6	11777.9	12811	16609.9	12294.5	0.740191	+	PSP_HC	2.47655	0.0455994	-0.452776	-1.52757	Q9BYH1	Q9BYH1	Q9BYH1	SE6L1_HUMAN	>sp|Q9BYH1|SE6L1_HUMAN Seizure 6-like protein OS=Homo sapiens OX=9606 GN=SEZ6L PE=1 SV=1
SAT2	Thialysine N-epsilon-acetyltransferase	0.738777	-0.43679	+	13.6677	13.9886	13.8088	13.6866	13.339	13.4727	13.2849	13.2248	13013.3	16255	14350.4	13184.9	10361.9	11368.1	9980.53	9573.3	13767.6	10171.2	0.738777	+	PSP_HC	2.62673	0.041744	-0.457588	-1.57338	Q96F10	Q96F10	Q96F10	SAT2_HUMAN	>sp|Q96F10|SAT2_HUMAN Thialysine N-epsilon-acetyltransferase OS=Homo sapiens OX=9606 GN=SAT2 PE=1 SV=1
GPAT4	Glycerol-3-phosphate acyltransferase 4	0.738512	-0.437306	+	12.873	13.0263	12.8965	12.7537	12.6012	12.3854	12.4708	12.4238	7501.69	8342.71	7624.89	6906.31	6213.54	5350.28	5676.56	5494.6	7563.29	5585.58	0.738512	+	PSP_HC	2.9048	0.0456317	-0.417055	-1.52769	Q86UL3	Q86UL3	Q86UL3	GPAT4_HUMAN	>sp|Q86UL3|GPAT4_HUMAN Glycerol-3-phosphate acyltransferase 4 OS=Homo sapiens OX=9606 GN=GPAT4 PE=1 SV=1
SLC4A7	Sodium bicarbonate cotransporter 3	0.737746	-0.438804	+	12.0629	11.9888	11.9124	11.8884	11.5624	11.4593	11.6621	11.4604	4278.53	4064.32	3854.69	3791.1	3024.33	2815.74	3240.72	2817.89	3959.51	2921.11	0.737746	+	PSP_HC	3.31394	0.0387756	-0.427045	-1.62645	Q9Y6M7	Q9Y6M7	Q9Y6M7	S4A7_HUMAN	>sp|Q9Y6M7|S4A7_HUMAN Sodium bicarbonate cotransporter 3 OS=Homo sapiens OX=9606 GN=SLC4A7 PE=1 SV=2
FAF1	FAS-associated factor 1	0.737646	-0.439	+	14.1472	14.0506	13.9301	14.1556	13.768	13.574	13.7425	13.5524	18143.9	16968.8	15609.1	18249.9	13950.2	12195	13705.8	12013.8	17556.4	12950.4	0.737646	+	PSP_HC	2.76442	0.0499986	-0.411664	-1.48758	Q9UNN5	Q9UNN5	Q9UNN5	FAF1_HUMAN	>sp|Q9UNN5|FAF1_HUMAN FAS-associated factor 1 OS=Homo sapiens OX=9606 GN=FAF1 PE=1 SV=2
DYNC1LI1	Cytoplasmic dynein 1 light intermediate chain 1	0.736863	-0.440531	+	16.7479	16.9889	16.9534	16.8906	16.4874	16.4762	16.4302	16.6017	110058	130067	126906	121500	91876	91165.5	88304.5	99451.1	124203	91520.7	0.736863	+	PSP_HC	3.07269	0.0488405	-0.396323	-1.4988	Q9Y6G9	Q9Y6G9	Q9Y6G9	DC1L1_HUMAN	>sp|Q9Y6G9|DC1L1_HUMAN Cytoplasmic dynein 1 light intermediate chain 1 OS=Homo sapiens OX=9606 GN=DYNC1LI1 PE=1 SV=3
HECTD4	Probable E3 ubiquitin-protein ligase HECTD4	0.736708	-0.440835	+	13.0745	13.2667	13.2668	13.3251	12.844	12.7557	12.887	12.8076	8626.14	9855.41	9856.09	10262.5	7352.4	6915.89	7574.84	7169.22	9855.75	7260.81	0.736708	+	PSP_HC	3.26196	0.0422683	-0.409678	-1.56744	Q9Y4D8	Q9Y4D8	Q9Y4D8	HECD4_HUMAN	>sp|Q9Y4D8|HECD4_HUMAN Probable E3 ubiquitin-protein ligase HECTD4 OS=Homo sapiens OX=9606 GN=HECTD4 PE=1 SV=5
NSFL1C	NSFL1 cofactor p47	0.736007	-0.442208	+	16.0676	16.2237	16.0422	16.1624	15.6512	15.6956	15.6139	15.7932	68679.9	76528	67481.3	73344.4	51461.3	53069.7	50147.8	56784.1	71012.2	52265.5	0.736007	+	PSP_HC	3.57339	0.0343109	-0.435485	-1.6933	Q9UNZ2	Q9UNZ2	Q9UNZ2	NSF1C_HUMAN	>sp|Q9UNZ2|NSF1C_HUMAN NSFL1 cofactor p47 OS=Homo sapiens OX=9606 GN=NSFL1C PE=1 SV=2
DYNLT1	Dynein light chain Tctex-type 1	0.735377	-0.443445	+	14.883	15.1903	14.9509	15.1132	14.575	14.6066	14.5647	14.7027	30215.5	37388.3	31671.6	35442.7	24406.9	24947.4	24233.2	26665.7	33557.1	24677.1	0.735377	+	PSP_HC	2.7948	0.0461976	-0.422107	-1.52051	P63172	P63172	P63172	DYLT1_HUMAN	>sp|P63172|DYLT1_HUMAN Dynein light chain Tctex-type 1 OS=Homo sapiens OX=9606 GN=DYNLT1 PE=1 SV=1
RABEP1	Rab GTPase-binding effector protein 1	0.734941	-0.444299	+	15.1123	15.3851	15.2347	15.2274	14.7542	14.8117	14.7907	14.7828	35420.6	42793.4	38556.9	38362.3	27634.8	28758.5	28342.9	28188.1	38459.6	28265.5	0.734941	+	PSP_HC	3.6783	0.0288742	-0.45503	-1.76923	Q15276	Q15276	Q15276	RABE1_HUMAN	>sp|Q15276|RABE1_HUMAN Rab GTPase-binding effector protein 1 OS=Homo sapiens OX=9606 GN=RABEP1 PE=1 SV=2
GSTA4	Glutathione S-transferase A4	0.734907	-0.444366	+	14.4674	14.6885	14.5643	14.6042	14.1834	14.0953	14.0897	14.3288	22652.8	26404.6	24226.5	24905.9	18605	17502.8	17435	20577.8	24566.2	18053.9	0.734907	+	PSP_HC	2.87259	0.049179	-0.40679	-1.49429	O15217	O15217	O15217	GSTA4_HUMAN	>sp|O15217|GSTA4_HUMAN Glutathione S-transferase A4 OS=Homo sapiens OX=9606 GN=GSTA4 PE=1 SV=1
GOLGA7	Golgin subfamily A member 7	0.73471	-0.444754	+	13.4393	13.7874	13.4396	13.6676	13.0894	13.2334	13.1369	12.3792	11107.9	14139.1	11110.2	13012.4	8715.7	9630.53	9007.43	5327.34	12061.3	8861.56	0.73471	+	PSP_HC	1.57045	0.0478647	-0.623723	-1.50606	Q7Z5G4	Q7Z5G4	Q7Z5G4	GOGA7_HUMAN	>sp|Q7Z5G4|GOGA7_HUMAN Golgin subfamily A member 7 OS=Homo sapiens OX=9606 GN=GOLGA7 PE=1 SV=2
ATL2	Atlastin-2	0.734323	-0.445513	+	14.241	14.3387	14.0439	14.1532	13.738	13.7484	13.7561	13.7732	19362.8	20719.5	16890.2	18219.6	13663.1	13762	13835.6	14000.6	18791.2	13798.8	0.734323	+	PSP_HC	3.36007	0.0359832	-0.440291	-1.67252	Q8NHH9	Q8NHH9	Q8NHH9	ATLA2_HUMAN	>sp|Q8NHH9|ATLA2_HUMAN Atlastin-2 OS=Homo sapiens OX=9606 GN=ATL2 PE=1 SV=2
SKP1	S-phase kinase-associated protein 1	0.734289	-0.445579	+	17.8862	17.9889	17.884	17.9344	17.3562	17.5337	17.5775	17.3927	242261	260135	241891	250491	167779	189745	195594	172078	246376	180911	0.734289	+	PSP_HC	3.62047	0.028864	-0.458349	-1.76961	P63208	P63208	P63208	SKP1_HUMAN	>sp|P63208|SKP1_HUMAN S-phase kinase-associated protein 1 OS=Homo sapiens OX=9606 GN=SKP1 PE=1 SV=2
TERF2IP	Telomeric repeat-binding factor 2-interacting protein 1	0.733719	-0.446701	+	13.8558	14.0044	13.7076	14.0308	13.404	13.5125	13.5393	13.4576	14825.6	16434	13378.2	16737.5	10839.4	11686.1	11905.2	11249.7	15629.8	11467.9	0.733719	+	PSP_HC	2.709	0.0484019	-0.421274	-1.50173	Q9NYB0	Q9NYB0	Q9NYB0	TE2IP_HUMAN	>sp|Q9NYB0|TE2IP_HUMAN Telomeric repeat-binding factor 2-interacting protein 1 OS=Homo sapiens OX=9606 GN=TERF2IP PE=1 SV=1
DCTN3	Dynactin subunit 3	0.733692	-0.446754	+	16.616	16.8327	16.7718	16.8095	16.2845	16.3946	16.2916	16.4183	100442	116721	111896	114859	79822.1	86152.2	80215.9	87579.2	113377	83184	0.733692	+	PSP_HC	3.32577	0.0415669	-0.41024	-1.57907	O75935	O75935	O75935	DCTN3_HUMAN	>sp|O75935|DCTN3_HUMAN Dynactin subunit 3 OS=Homo sapiens OX=9606 GN=DCTN3 PE=1 SV=1
RAB18	Ras-related protein Rab-18	0.732999	-0.448117	+	17.0632	17.3066	17.234	17.2381	16.7496	16.7978	16.778	16.8075	136941	162108	154153	154591	110187	113931	112378	114700	154372	113154	0.732999	+	PSP_HC	3.69193	0.0345902	-0.427247	-1.68608	Q9NP72	Q9NP72	Q9NP72	RAB18_HUMAN	>sp|Q9NP72|RAB18_HUMAN Ras-related protein Rab-18 OS=Homo sapiens OX=9606 GN=RAB18 PE=1 SV=1
TRAPPC1	Trafficking protein particle complex subunit 1	0.732321	-0.449451	+	14.4086	14.6159	14.4727	14.4941	14.0746	13.9518	14.1024	13.9922	21748.1	25108.7	22736.1	23075.9	17253.5	15845.7	17589.2	16295.7	22906	16774.6	0.732321	+	PSP_HC	3.80504	0.0271655	-0.467575	-1.82814	Q9Y5R8	Q9Y5R8	Q9Y5R8	TPPC1_HUMAN	>sp|Q9Y5R8|TPPC1_HUMAN Trafficking protein particle complex subunit 1 OS=Homo sapiens OX=9606 GN=TRAPPC1 PE=1 SV=1
FAM136A	Protein FAM136A	0.7322	-0.44969	+	14.7754	14.9468	14.8225	14.9634	14.3614	14.509	14.3604	14.5075	28043.9	31581.7	28974.6	31947.2	21048.1	23315.5	21033.5	23291.2	30278.1	22169.7	0.7322	+	PSP_HC	3.38779	0.0348089	-0.442478	-1.68358	Q96C01	Q96C01	Q96C01	F136A_HUMAN	>sp|Q96C01|F136A_HUMAN Protein FAM136A OS=Homo sapiens OX=9606 GN=FAM136A PE=1 SV=1
PET100	Protein PET100 homolog, mitochondrial	0.73177	-0.450537	+	13.1098	13.0841	12.9668	13.2358	12.5509	12.7365	12.5154	12.7361	8839.81	8683.74	8005.63	9646.57	6000.64	6824.46	5854.78	6822.57	8761.77	6411.6	0.73177	+	PSP_HC	2.9168	0.036905	-0.46436	-1.65344	P0DJ07	P0DJ07	P0DJ07	PT100_HUMAN	>sp|P0DJ07|PT100_HUMAN Protein PET100 homolog, mitochondrial OS=Homo sapiens OX=9606 GN=PET100 PE=1 SV=1
TUSC2	Tumor suppressor candidate 2	0.730329	-0.453381	+	13.3222	13.7468	13.4762	13.5736	13.1193	13.0614	12.9846	13.0832	10241.9	13746.7	11395.7	12191.6	8898.21	8548.17	8105.02	8678.32	11793.6	8613.25	0.730329	+	PSP_HC	2.61279	0.0409632	-0.467563	-1.59355	O75896	O75896	O75896	TUSC2_HUMAN	>sp|O75896|TUSC2_HUMAN Tumor suppressor candidate 2 OS=Homo sapiens OX=9606 GN=TUSC2 PE=1 SV=3
BRK1	Protein BRICK1	0.729707	-0.45461	+	15.5443	15.7325	15.7206	15.7351	15.3186	15.2745	15.2314	15.2694	47786	54444.5	53997.3	54542.8	40865.6	39635.3	38468.8	39495.5	54220.9	39565.4	0.729707	+	PSP_HC	3.76301	0.0375	-0.409598	-1.64032	Q8WUW1	Q8WUW1	Q8WUW1	BRK1_HUMAN	>sp|Q8WUW1|BRK1_HUMAN Protein BRICK1 OS=Homo sapiens OX=9606 GN=BRK1 PE=1 SV=1
SLC39A10	Zinc transporter ZIP10	0.729395	-0.455228	+	14.6783	14.902	14.7857	14.8674	14.3731	14.2964	14.3759	14.3707	26218.5	30616	28244.8	29890.5	21219.5	20120.8	21260.7	21184.2	29067.7	21201.8	0.729395	+	PSP_HC	3.84364	0.0280189	-0.454324	-1.7934	Q9ULF5	Q9ULF5	Q9ULF5	S39AA_HUMAN	>sp|Q9ULF5|S39AA_HUMAN Zinc transporter ZIP10 OS=Homo sapiens OX=9606 GN=SLC39A10 PE=1 SV=2
ME3	NADP-dependent malic enzyme, mitochondrial	0.728967	-0.456075	+	14.1811	14.3275	14.2918	14.3483	13.9005	13.9459	13.8053	13.7749	18575.3	20559.2	20056.7	20857.8	15292.1	15781	14315.6	14017.1	20308	14803.9	0.728967	+	PSP_HC	3.65399	0.0345921	-0.43049	-1.69047	Q16798	Q16798	Q16798	MAON_HUMAN	>sp|Q16798|MAON_HUMAN NADP-dependent malic enzyme, mitochondrial OS=Homo sapiens OX=9606 GN=ME3 PE=1 SV=2
PMM1	Phosphomannomutase 1	0.728455	-0.457089	+	14.2781	14.4854	14.3801	14.5755	13.9435	14.009	13.8857	14.0736	19867.2	22937.2	21322.7	24415.3	15754.8	16486.5	15136	17241.5	22129.9	16120.6	0.728455	+	PSP_HC	2.98981	0.0378514	-0.45182	-1.63606	Q92871	Q92871	Q92871	PMM1_HUMAN	>sp|Q92871|PMM1_HUMAN Phosphomannomutase 1 OS=Homo sapiens OX=9606 GN=PMM1 PE=1 SV=2
MICAL1	[F-actin]-monooxygenase MICAL1	0.728317	-0.457362	+	13.0396	13.0234	12.9579	12.9503	12.3544	12.6748	12.685	12.3772	8419.97	8325.95	7956.4	7914.6	5236.55	6538.75	6585.15	5319.96	8141.18	5929.36	0.728317	+	PSP_HC	2.61926	0.0407166	-0.469915	-1.60053	Q8TDZ2	Q8TDZ2	Q8TDZ2	MICA1_HUMAN	>sp|Q8TDZ2|MICA1_HUMAN [F-actin]-monooxygenase MICAL1 OS=Homo sapiens OX=9606 GN=MICAL1 PE=1 SV=2
CNNM2	Metal transporter CNNM2	0.727215	-0.459546	+	10.8415	10.7886	11.0549	10.9656	10.6114	10.4558	10.2675	10.4348	1834.92	1768.85	2127.44	1999.74	1564.41	1404.46	1232.61	1384.16	1917.33	1394.31	0.727215	+	PSP_HC	2.64431	0.0402115	-0.470317	-1.60735	Q9H8M5	Q9H8M5	Q9H8M5	CNNM2_HUMAN	>sp|Q9H8M5|CNNM2_HUMAN Metal transporter CNNM2 OS=Homo sapiens OX=9606 GN=CNNM2 PE=1 SV=2
USP32	Ubiquitin carboxyl-terminal hydrolase 32	0.726963	-0.460047	+	11.7779	12.0121	12.009	11.9621	11.4658	11.5832	11.6124	11.3676	3511.57	4130.5	4121.63	3989.8	2828.46	3068.25	3130.98	2642.34	4055.72	2948.35	0.726963	+	PSP_HC	2.81355	0.0436693	-0.433027	-1.55236	Q8NFA0	Q8NFA0	Q8NFA0	UBP32_HUMAN	>sp|Q8NFA0|UBP32_HUMAN Ubiquitin carboxyl-terminal hydrolase 32 OS=Homo sapiens OX=9606 GN=USP32 PE=1 SV=1
FN3K	Fructosamine-3-kinase	0.726825	-0.46032	+	15.6895	15.7156	15.6719	15.7468	15.2316	15.1953	15.3311	15.2529	52845.8	53810.5	52205	54986.9	38474.1	37518.1	41221.2	39046.3	53328.1	38760.2	0.726825	+	PSP_HC	5.03294	0.022606	-0.453241	-1.9452	Q9H479	Q9H479	Q9H479	FN3K_HUMAN	>sp|Q9H479|FN3K_HUMAN Fructosamine-3-kinase OS=Homo sapiens OX=9606 GN=FN3K PE=1 SV=1
CORO1C	Coronin-1C	0.726498	-0.460969	+	16.9388	16.9572	16.9776	16.9073	16.5104	16.4654	16.5084	16.4275	125628	127241	129053	122915	93352.4	90485.6	93223.1	88139.4	126434	91854.3	0.726498	+	PSP_HC	5.84626	0.0177625	-0.467332	-2.07936	Q9ULV4	Q9ULV4	Q9ULV4	COR1C_HUMAN	>sp|Q9ULV4|COR1C_HUMAN Coronin-1C OS=Homo sapiens OX=9606 GN=CORO1C PE=1 SV=1
VPS37C	Vacuolar protein sorting-associated protein 37C	0.726217	-0.461527	+	12.5559	12.692	12.6239	12.6906	12.1783	12.1261	12.2315	12.2137	6021.47	6617.18	6312.08	6610.76	4634.83	4470.13	4808.93	4749.96	6461.42	4692.39	0.726217	+	PSP_HC	4.55719	0.025266	-0.45321	-1.8895	A5D8V6	A5D8V6	A5D8V6	VP37C_HUMAN	>sp|A5D8V6|VP37C_HUMAN Vacuolar protein sorting-associated protein 37C OS=Homo sapiens OX=9606 GN=VPS37C PE=1 SV=2
DCTN1	Dynactin subunit 1	0.725964	-0.46203	+	17.0511	17.2482	17.1992	17.2296	16.752	16.749	16.7529	16.846	135798	155677	150479	153683	110371	110142	110440	117802	152081	110405	0.725964	+	PSP_HC	3.70107	0.0388462	-0.407049	-1.62378	Q14203	Q14203	Q14203	DCTN1_HUMAN	>sp|Q14203|DCTN1_HUMAN Dynactin subunit 1 OS=Homo sapiens OX=9606 GN=DCTN1 PE=1 SV=3
NDRG2	Protein NDRG2	0.725501	-0.462951	+	15.7696	15.7601	15.9476	15.9314	15.2943	15.4804	15.2853	15.4794	55862.8	55496.1	63198.4	62492.7	40183.1	45715.6	39933.2	45684	59177.7	42933.5	0.725501	+	PSP_HC	3.11279	0.0335672	-0.467284	-1.70139	Q9UN36	Q9UN36	Q9UN36	NDRG2_HUMAN	>sp|Q9UN36|NDRG2_HUMAN Protein NDRG2 OS=Homo sapiens OX=9606 GN=NDRG2 PE=1 SV=2
PDE6D	Retinal rod rhodopsin-sensitive cGMP 3',5'-cyclic phosphodiesterase subunit delta	0.725386	-0.46318	+	15.403	15.6639	15.4569	15.5862	15.0979	15.0738	15.0457	15.0238	43327.6	51916.3	44977	49194.2	35068.8	34487.8	33822.6	33313.1	47085.6	34155.2	0.725386	+	PSP_HC	3.56011	0.0279214	-0.467212	-1.78537	O43924	O43924	O43924	PDE6D_HUMAN	>sp|O43924|PDE6D_HUMAN Retinal rod rhodopsin-sensitive cGMP 3',5'-cyclic phosphodiesterase subunit delta OS=Homo sapiens OX=9606 GN=PDE6D PE=1 SV=1
CERS1	Ceramide synthase 1	0.725382	-0.463187	+	14.4812	14.894	14.7191	14.8096	14.2794	14.324	14.1128	14.3618	22870.5	30446.7	26970.6	28716.7	19885.1	20509.4	17716.4	21053.9	27843.6	20197.3	0.725382	+	PSP_HC	2.32281	0.0487738	-0.456476	-1.49848	P27544	P27544	P27544	CERS1_HUMAN	>sp|P27544|CERS1_HUMAN Ceramide synthase 1 OS=Homo sapiens OX=9606 GN=CERS1 PE=1 SV=1
CHCHD6	MICOS complex subunit MIC25	0.724003	-0.465933	+	13.4972	13.5103	13.9091	13.3854	13.237	12.9733	12.4235	13.0996	11562.8	11668.2	15383.5	10700.6	9654.59	8041.78	5493.46	8777.53	11615.5	8409.66	0.724003	+	PSP_HC	1.63609	0.0430486	-0.642143	-1.55871	Q9BRQ6	Q9BRQ6	Q9BRQ6	MIC25_HUMAN	>sp|Q9BRQ6|MIC25_HUMAN MICOS complex subunit MIC25 OS=Homo sapiens OX=9606 GN=CHCHD6 PE=1 SV=1
PDXP	Chronophin	0.723231	-0.467472	+	15.6804	15.7269	15.7855	15.8068	15.2633	15.2209	15.3143	15.5196	52513.5	54233.6	56481.9	57321.9	39328.8	38189.8	40744	46974.8	55357.7	40036.4	0.723231	+	PSP_HC	2.95004	0.0441447	-0.420384	-1.54485	Q96GD0	Q96GD0	Q96GD0	PLPP_HUMAN	>sp|Q96GD0|PLPP_HUMAN Chronophin OS=Homo sapiens OX=9606 GN=PDXP PE=1 SV=2
GNAI1	Guanine nucleotide-binding protein G(i) subunit alpha-1	0.722261	-0.469409	+	16.2182	16.3103	16.2841	16.3438	16.0324	15.6784	15.8448	15.8107	76236.8	81262.4	79799.9	83171.4	67024.5	52440.7	58851.8	57477.1	80531.2	58164.5	0.722261	+	PSP_HC	2.92191	0.0399187	-0.447518	-1.6113	P63096	P63096	P63096	GNAI1_HUMAN	>sp|P63096|GNAI1_HUMAN Guanine nucleotide-binding protein G(i) subunit alpha-1 OS=Homo sapiens OX=9606 GN=GNAI1 PE=1 SV=2
MTHFR	Methylenetetrahydrofolate reductase	0.721891	-0.470147	+	12.9446	12.848	12.8867	12.9257	12.462	12.4099	12.4957	12.0661	7883.39	7372.82	7573.27	7780.78	5642.04	5441.92	5775.38	4288.03	7677.03	5541.98	0.721891	+	PSP_HC	2.76137	0.0280306	-0.542796	-1.80141	P42898	P42898	P42898	MTHR_HUMAN	>sp|P42898|MTHR_HUMAN Methylenetetrahydrofolate reductase OS=Homo sapiens OX=9606 GN=MTHFR PE=1 SV=3
TBCA	Tubulin-specific chaperone A	0.72175	-0.470429	+	18.4984	18.3816	18.2166	18.3566	17.7008	17.9073	18.0822	17.8901	370317	341518	304609	335650	213045	245830	277514	242916	338584	244373	0.72175	+	PSP_HC	2.53311	0.0415564	-0.468222	-1.57611	O75347	O75347	O75347	TBCA_HUMAN	>sp|O75347|TBCA_HUMAN Tubulin-specific chaperone A OS=Homo sapiens OX=9606 GN=TBCA PE=1 SV=3
NAV1	Neuron navigator 1	0.721263	-0.471404	+	14.4892	14.8358	14.6654	14.6776	14.1949	14.1654	14.2053	14.2509	22997.7	29242.9	25985.2	26205.8	18753.9	18374.3	18889.5	19496.1	26095.5	18821.7	0.721263	+	PSP_HC	3.14123	0.0340381	-0.462868	-1.69527	Q8NEY1	Q8NEY1	Q8NEY1	NAV1_HUMAN	>sp|Q8NEY1|NAV1_HUMAN Neuron navigator 1 OS=Homo sapiens OX=9606 GN=NAV1 PE=1 SV=2
EFNB3	Ephrin-B3	0.720442	-0.473047	+	15.3309	15.377	15.4033	15.4876	14.9387	14.8012	14.8953	15.0295	41215.5	42553.8	43336.6	45944.4	31404.9	28549.9	30474.2	33444.9	42945.2	30939.5	0.720442	+	PSP_HC	3.8028	0.0258583	-0.483536	-1.87618	Q15768	Q15768	Q15768	EFNB3_HUMAN	>sp|Q15768|EFNB3_HUMAN Ephrin-B3 OS=Homo sapiens OX=9606 GN=EFNB3 PE=1 SV=1
CAMK1	Calcium/calmodulin-dependent protein kinase type 1	0.720279	-0.473373	+	12.4992	12.6452	12.6201	12.9108	11.9595	12.3062	12.3135	11.9958	5789.41	6405.96	6295.48	7700.84	3982.61	5064.49	5090.18	4084.09	6350.72	4574.29	0.720279	+	PSP_HC	2.17402	0.0409318	-0.525095	-1.59343	Q14012	Q14012	Q14012	KCC1A_HUMAN	>sp|Q14012|KCC1A_HUMAN Calcium/calmodulin-dependent protein kinase type 1 OS=Homo sapiens OX=9606 GN=CAMK1 PE=1 SV=1
RAB2A	Ras-related protein Rab-2A	0.719854	-0.474225	+	17.409	17.5348	17.5676	17.5519	17.1988	17.0417	17.0812	17.057	174033	189889	194256	192154	150437	134916	138661	136354	191021	137507	0.719854	+	PSP_HC	3.77659	0.0352068	-0.421198	-1.67923	P61019	P61019	P61019	RAB2A_HUMAN	>sp|P61019|RAB2A_HUMAN Ras-related protein Rab-2A OS=Homo sapiens OX=9606 GN=RAB2A PE=1 SV=1
SMAP2	Stromal membrane-associated protein 2	0.719743	-0.474446	+	14.3681	14.6649	14.5698	14.6517	14.1998	14.0711	14.0615	14.2267	21146	25976.2	24319.1	25739.6	18817.7	17211.7	17097.5	19171.8	25029.3	18014.7	0.719743	+	PSP_HC	2.71598	0.0476706	-0.423857	-1.50966	Q8WU79	Q8WU79	Q8WU79	SMAP2_HUMAN	>sp|Q8WU79|SMAP2_HUMAN Stromal membrane-associated protein 2 OS=Homo sapiens OX=9606 GN=SMAP2 PE=1 SV=1
FXN	Frataxin, mitochondrial	0.719731	-0.474471	+	14.2584	14.2243	14.0715	13.8547	13.6736	13.498	13.6773	13.696	19597.7	19140	17216.4	14814.3	13066.6	11569.2	13100.2	13271.1	18178.2	13083.4	0.719731	+	PSP_HC	2.39826	0.0450602	-0.465997	-1.53801	Q16595	Q16595	Q16595	FRDA_HUMAN	>sp|Q16595|FRDA_HUMAN Frataxin, mitochondrial OS=Homo sapiens OX=9606 GN=FXN PE=1 SV=2
ATP6V1C1	V-type proton ATPase subunit C 1	0.718464	-0.477012	+	16.03	16.2632	16.2491	16.254	15.7503	15.883	15.7945	15.7543	66913.1	78652.2	77887.3	78152.3	55120.4	60430.9	56835.3	55273.5	78019.8	56054.4	0.718464	+	PSP_HC	3.11846	0.0456905	-0.403554	-1.52683	P21283	P21283	P21283	VATC1_HUMAN	>sp|P21283|VATC1_HUMAN V-type proton ATPase subunit C 1 OS=Homo sapiens OX=9606 GN=ATP6V1C1 PE=1 SV=4
GRIPAP1	GRIP1-associated protein 1	0.718225	-0.477492	+	15.5813	15.902	15.7807	15.732	15.2441	15.1027	15.3358	15.3132	49027.4	61232.1	56294.3	54425.7	38808.9	35185.7	41355.7	40712.9	55360	39760.9	0.718225	+	PSP_HC	2.98128	0.030137	-0.500064	-1.75699	Q4V328	Q4V328	Q4V328	GRAP1_HUMAN	>sp|Q4V328|GRAP1_HUMAN GRIP1-associated protein 1 OS=Homo sapiens OX=9606 GN=GRIPAP1 PE=1 SV=2
BICD1	Protein bicaudal D homolog 1	0.717728	-0.47849	+	12.295	12.3956	12.4297	12.2615	12.0417	11.8477	11.8874	11.71	5025.32	5388.25	5517.12	4909.98	4216.12	3685.64	3788.47	3350.13	5206.78	3737.06	0.717728	+	PSP_HC	3.0122	0.0338213	-0.473756	-1.69756	Q96G01	Q96G01	Q96G01	BICD1_HUMAN	>sp|Q96G01|BICD1_HUMAN Protein bicaudal D homolog 1 OS=Homo sapiens OX=9606 GN=BICD1 PE=1 SV=3
PAK1	Serine/threonine-protein kinase PAK 1	0.717502	-0.478945	+	15.6206	15.5604	15.5844	15.4146	15.1157	15.0298	15.0972	15.0898	50381.3	48322.2	49132.8	43677.4	35504.1	33451.9	35051.8	34872.4	48727.5	34962.1	0.717502	+	PSP_HC	4.09877	0.0268012	-0.461883	-1.85606	Q13153	Q13153	Q13153	PAK1_HUMAN	>sp|Q13153|PAK1_HUMAN Serine/threonine-protein kinase PAK 1 OS=Homo sapiens OX=9606 GN=PAK1 PE=1 SV=2
GATD1	Glutamine amidotransferase-like class 1 domain-containing protein 1	0.717204	-0.479545	+	14.8935	14.7682	14.6654	14.746	14.4524	14.1968	14.2176	14.3352	30436.2	27904.3	25985.2	27478.2	22418.5	18778.6	19051.3	20669.3	27691.3	19860.3	0.717204	+	PSP_HC	3.08443	0.033792	-0.467761	-1.69693	Q8NB37	Q8NB37	Q8NB37	GALD1_HUMAN	>sp|Q8NB37|GALD1_HUMAN Glutamine amidotransferase-like class 1 domain-containing protein 1 OS=Homo sapiens OX=9606 GN=GATD1 PE=1 SV=1
MAPK8IP3	C-Jun-amino-terminal kinase-interacting protein 3	0.717039	-0.479877	+	14.5989	14.5794	14.5361	14.5718	14.1359	13.9286	14.1182	14.0729	24814.6	24481.4	23757.6	24352.8	18002.4	15592.9	17782.9	17233.2	24417.1	17508	0.717039	+	PSP_HC	4.33488	0.0194469	-0.507635	-2.04031	Q9UPT6	Q9UPT6	Q9UPT6	JIP3_HUMAN	>sp|Q9UPT6|JIP3_HUMAN C-Jun-amino-terminal kinase-interacting protein 3 OS=Homo sapiens OX=9606 GN=MAPK8IP3 PE=1 SV=3
ACSL6	Long-chain-fatty-acid--CoA ligase 6	0.716691	-0.480577	+	12.8469	13.0555	12.8126	12.7847	12.3012	12.4301	12.1454	12.3958	7367.2	8513.28	7194.11	7056.32	5046.96	5518.65	4530.33	5388.99	7280.65	5217.98	0.716691	+	PSP_HC	3.12341	0.0235526	-0.556823	-1.92978	Q9UKU0	Q9UKU0	Q9UKU0	ACSL6_HUMAN	>sp|Q9UKU0|ACSL6_HUMAN Long-chain-fatty-acid--CoA ligase 6 OS=Homo sapiens OX=9606 GN=ACSL6 PE=1 SV=4
ACAT2	Acetyl-CoA acetyltransferase, cytosolic	0.716529	-0.480904	+	18.281	18.3515	18.4114	18.425	17.9444	17.8963	17.9054	17.8711	318515	334466	348645	351947	252233	243963	245506	239738	341556	244734	0.716529	+	PSP_HC	4.8518	0.0217622	-0.462931	-1.95981	Q9BWD1	Q9BWD1	Q9BWD1	THIC_HUMAN	>sp|Q9BWD1|THIC_HUMAN Acetyl-CoA acetyltransferase, cytosolic OS=Homo sapiens OX=9606 GN=ACAT2 PE=1 SV=2
APLP2	Amyloid beta precursor like protein 2	0.716518	-0.480925	+	14.71	14.849	14.7419	14.8222	14.4559	14.0451	14.4037	14.1919	26801	29511.7	27400.2	28968.6	22472.9	16904.3	21674.3	18714.9	28184.4	20194.6	0.716518	+	PSP_HC	2.62129	0.034801	-0.506632	-1.68418	Q06481	Q06481	Q06481	APLP2_HUMAN	>sp|Q06481|APLP2_HUMAN Amyloid beta precursor like protein 2 OS=Homo sapiens OX=9606 GN=APLP2 PE=1 SV=2
RAB22A	Ras-related protein Rab-22A	0.715252	-0.483477	+	14.1488	14.2546	14.2834	14.2866	13.8312	13.9943	13.7385	13.682	18164.1	19546.2	19940.3	19984.6	14574.9	16319.4	13667.9	13142.9	19743.2	14121.4	0.715252	+	PSP_HC	2.90708	0.0422997	-0.431859	-1.56748	Q9UL26	Q9UL26	Q9UL26	RB22A_HUMAN	>sp|Q9UL26|RB22A_HUMAN Ras-related protein Rab-22A OS=Homo sapiens OX=9606 GN=RAB22A PE=1 SV=2
PIP4K2B	Phosphatidylinositol 5-phosphate 4-kinase type-2 beta	0.714936	-0.484115	+	15.0677	15.2678	15.1789	15.1477	14.6511	14.7902	14.7069	14.6279	34342.3	39451.7	37094	36300.5	25728.9	28333.1	26743.5	25318.4	36697.3	26236.2	0.714936	+	PSP_HC	3.86348	0.0268577	-0.471488	-1.84972	P78356	P78356	P78356	PI42B_HUMAN	>sp|P78356|PI42B_HUMAN Phosphatidylinositol 5-phosphate 4-kinase type-2 beta OS=Homo sapiens OX=9606 GN=PIP4K2B PE=1 SV=1
ATP1A1	Sodium/potassium-transporting ATPase subunit alpha-1	0.714858	-0.484271	+	17.9865	17.9442	17.8259	17.9299	17.5709	17.3822	17.5201	17.3746	259702	252198	232344	249711	194701	170830	187964	169932	250955	179397	0.714858	+	PSP_HC	3.58751	0.0289725	-0.459676	-1.76797	P05023	P05023	P05023	AT1A1_HUMAN	>sp|P05023|AT1A1_HUMAN Sodium/potassium-transporting ATPase subunit alpha-1 OS=Homo sapiens OX=9606 GN=ATP1A1 PE=1 SV=1
MACROD1	ADP-ribose glycohydrolase MACROD1	0.714474	-0.485046	+	16.041	15.9793	16.0876	16.0767	15.5926	15.5675	15.5803	15.5341	67425.2	64602.4	69638.6	69114.5	49412.9	48560.6	48993.4	47449.3	68269.8	48777	0.714474	+	PSP_HC	5.63592	0.0174593	-0.477508	-2.09942	Q9BQ69	Q9BQ69	Q9BQ69	MACD1_HUMAN	>sp|Q9BQ69|MACD1_HUMAN ADP-ribose glycohydrolase MACROD1 OS=Homo sapiens OX=9606 GN=MACROD1 PE=1 SV=2
ZADH2	Prostaglandin reductase 3	0.714216	-0.485568	+	12.8327	12.7362	12.6048	12.618	12.3593	12.0582	12.3158	11.9698	7295.04	6823.04	6229.07	6286.32	5254.36	4264.62	5098.3	4011.15	6554.68	4681.46	0.714216	+	PSP_HC	2.50646	0.0346199	-0.522186	-1.68651	Q8N4Q0	Q8N4Q0	Q8N4Q0	PTGR3_HUMAN	>sp|Q8N4Q0|PTGR3_HUMAN Prostaglandin reductase 3 OS=Homo sapiens OX=9606 GN=ZADH2 PE=1 SV=1
PPM1B	Protein phosphatase 1B	0.713456	-0.487104	+	14.4866	14.5435	14.5377	14.4528	14.0831	13.9965	14.0064	14.0439	22956.3	23879.7	23783.9	22424.7	17355.4	16344.3	16456.8	16890.2	23370.1	16673.5	0.713456	+	PSP_HC	5.44488	0.018073	-0.472638	-2.06145	O75688	O75688	O75688	PPM1B_HUMAN	>sp|O75688|PPM1B_HUMAN Protein phosphatase 1B OS=Homo sapiens OX=9606 GN=PPM1B PE=1 SV=1
GSTM3	Glutathione S-transferase Mu 3	0.712412	-0.489216	+	17.6416	17.9553	17.8619	17.9054	17.3285	17.4211	17.3676	17.5297	204480	254146	238214	245506	164588	175499	169110	189219	241860	172304	0.712412	+	PSP_HC	2.71619	0.045882	-0.429335	-1.52355	P21266	P21266	P21266	GSTM3_HUMAN	>sp|P21266|GSTM3_HUMAN Glutathione S-transferase Mu 3 OS=Homo sapiens OX=9606 GN=GSTM3 PE=1 SV=3
DBI	Acyl-CoA-binding protein	0.712122	-0.489803	+	17.5927	17.8882	17.8341	17.9853	17.1523	17.3703	17.3729	17.4313	197665	242597	233668	259487	145666	169426	169732	176744	238132	169579	0.712122	+	PSP_HC	2.5039	0.0389321	-0.493383	-1.62456	P07108	P07108	P07108	ACBP_HUMAN	>sp|P07108|ACBP_HUMAN Acyl-CoA-binding protein OS=Homo sapiens OX=9606 GN=DBI PE=1 SV=2
UQCRB	Cytochrome b-c1 complex subunit 7	0.711843	-0.49037	+	15.7615	15.9603	16.0091	15.8948	15.4203	15.576	15.4546	15.3093	55550	63757.2	65950.7	60927.2	43850.3	48847.6	44905.4	40603	62342.2	44377.8	0.711843	+	PSP_HC	3.04297	0.0347282	-0.466393	-1.6849	P14927	P14927	P14927	QCR7_HUMAN	>sp|P14927|QCR7_HUMAN Cytochrome b-c1 complex subunit 7 OS=Homo sapiens OX=9606 GN=UQCRB PE=1 SV=2
TBCB	Tubulin-folding cofactor B	0.711163	-0.491747	+	17.7033	17.9661	17.8978	17.9434	17.4825	17.4135	17.4086	17.4444	213415	256056	244216	252059	183129	174577	173985	178356	248137	176466	0.711163	+	PSP_HC	3.39939	0.035138	-0.440382	-1.67946	Q99426	Q99426	Q99426	TBCB_HUMAN	>sp|Q99426|TBCB_HUMAN Tubulin-folding cofactor B OS=Homo sapiens OX=9606 GN=TBCB PE=1 SV=2
PFDN2	Prefoldin subunit 2	0.711012	-0.492054	+	17.1749	17.204	17.0968	17.134	16.7163	16.5955	16.6734	16.6516	147965	150980	140168	143829	107673	99024.6	104519	102951	145897	103735	0.711012	+	PSP_HC	5.14584	0.0173245	-0.493234	-2.10465	Q9UHV9	Q9UHV9	Q9UHV9	PFD2_HUMAN	>sp|Q9UHV9|PFD2_HUMAN Prefoldin subunit 2 OS=Homo sapiens OX=9606 GN=PFDN2 PE=1 SV=1
SESTD1	SEC14 domain and spectrin repeat-containing protein 1	0.710916	-0.492248	+	14.2181	14.5258	14.3928	14.4449	13.785	13.9109	13.9426	13.9465	19057.9	23588.6	21511.2	22302.2	14115.6	15402.7	15744.9	15787.6	21906.7	15573.8	0.710916	+	PSP_HC	3.24312	0.0276346	-0.499102	-1.81249	Q86VW0	Q86VW0	Q86VW0	SESD1_HUMAN	>sp|Q86VW0|SESD1_HUMAN SEC14 domain and spectrin repeat-containing protein 1 OS=Homo sapiens OX=9606 GN=SESTD1 PE=1 SV=2
ABI2	Abl interactor 2	0.710266	-0.493568	+	15.347	15.6561	15.4727	15.516	15.0343	14.9668	14.855	15.0376	41678	51636.4	45472.3	46857.7	33556.4	32022.5	29634.7	33633.2	46165	32789.5	0.710266	+	PSP_HC	3.31729	0.0251453	-0.524569	-1.89552	Q9NYB9	Q9NYB9	Q9NYB9	ABI2_HUMAN	>sp|Q9NYB9|ABI2_HUMAN Abl interactor 2 OS=Homo sapiens OX=9606 GN=ABI2 PE=1 SV=1
DCTN2	Dynactin subunit 2	0.710153	-0.493799	+	17.8575	18.0512	17.9868	18.0011	17.5075	17.4928	17.4825	17.522	237489	271614	259756	262344	186330	184441	183129	188212	261050	185385	0.710153	+	PSP_HC	4.52294	0.0222593	-0.472939	-1.95296	Q13561	Q13561	Q13561	DCTN2_HUMAN	>sp|Q13561|DCTN2_HUMAN Dynactin subunit 2 OS=Homo sapiens OX=9606 GN=DCTN2 PE=1 SV=4
HK1	Hexokinase-1	0.708904	-0.496338	+	17.2834	17.3805	17.8722	17.3124	16.9119	16.9483	16.4801	16.7864	159522	170629	239921	162762	123307	126458	91412.3	113034	166695	118171	0.708904	+	PSP_HC	2.0989	0.0274556	-0.680451	-1.81756	P19367	P19367	P19367	HXK1_HUMAN	>sp|P19367|HXK1_HUMAN Hexokinase-1 OS=Homo sapiens OX=9606 GN=HK1 PE=1 SV=3
CHMP2B	Charged multivesicular body protein 2b	0.707472	-0.499255	+	14.492	14.3559	14.648	14.6214	13.4795	14.1319	13.9917	14.1231	23042.3	20968	25673.6	25204.6	11421.8	17952.5	16290	17843.4	24123.5	17066.7	0.707472	+	PSP_HC	1.92219	0.0388699	-0.597792	-1.62429	Q9UQN3	Q9UQN3	Q9UQN3	CHM2B_HUMAN	>sp|Q9UQN3|CHM2B_HUMAN Charged multivesicular body protein 2b OS=Homo sapiens OX=9606 GN=CHMP2B PE=1 SV=1
BPHL	Valacyclovir hydrolase	0.707437	-0.499327	+	15.4933	15.6157	15.5825	15.4878	15.0732	14.8882	15.0452	15.0333	46126.2	50210.4	49068.2	45950.7	34473.5	30324.6	33810.9	33533.1	47597.2	33672	0.707437	+	PSP_HC	4.2871	0.0165668	-0.534801	-2.11875	Q86WA6	Q86WA6	Q86WA6	BPHL_HUMAN	>sp|Q86WA6|BPHL_HUMAN Valacyclovir hydrolase OS=Homo sapiens OX=9606 GN=BPHL PE=1 SV=1
MYL6B	Myosin light chain 6B	0.706959	-0.500301	+	14.0937	14.372	14.1829	14.1223	13.5838	13.7941	13.7183	13.5012	17483.4	21203.3	18598.5	17833.5	12278.1	14204.9	13477.8	11594.9	18216	12878	0.706959	+	PSP_HC	3.00977	0.0262048	-0.543377	-1.86857	P14649	P14649	P14649	MYL6B_HUMAN	>sp|P14649|MYL6B_HUMAN Myosin light chain 6B OS=Homo sapiens OX=9606 GN=MYL6B PE=1 SV=1
CEP170	Centrosomal protein of 170 kDa	0.706776	-0.500675	+	14.8937	15.094	15.1891	15.0196	14.5691	14.5394	14.544	14.6448	30440.4	34974.1	37357.2	33216.2	24307.3	23812	23888	25616.8	34095.2	24097.6	0.706776	+	PSP_HC	3.404	0.0282563	-0.474751	-1.77849	Q5SW79	Q5SW79	Q5SW79	CE170_HUMAN	>sp|Q5SW79|CE170_HUMAN Centrosomal protein of 170 kDa OS=Homo sapiens OX=9606 GN=CEP170 PE=1 SV=1
PPP2CB	Serine/threonine-protein phosphatase 2A catalytic subunit beta isoform	0.705902	-0.50246	+	14.9906	15.1678	14.9558	14.9845	14.116	14.6542	14.7061	14.2935	32555.2	36809.7	31779.3	32417.8	17755.8	25784.2	26728.7	20080.4	32486.5	22932.3	0.705902	+	PSP_HC	2.08454	0.0363567	-0.582245	-1.66209	P62714	P62714	P62714	PP2AB_HUMAN	>sp|P62714|PP2AB_HUMAN Serine/threonine-protein phosphatase 2A catalytic subunit beta isoform OS=Homo sapiens OX=9606 GN=PPP2CB PE=1 SV=1
KCTD12	BTB/POZ domain-containing protein KCTD12	0.705473	-0.503336	+	17.3116	17.5012	17.5081	17.6558	16.8256	17.2045	16.9461	17.0545	162671	185518	186407	206503	116148	151033	126265	136118	185963	131192	0.705473	+	PSP_HC	2.40675	0.0411601	-0.486478	-1.58422	Q96CX2	Q96CX2	Q96CX2	KCD12_HUMAN	>sp|Q96CX2|KCD12_HUMAN BTB/POZ domain-containing protein KCTD12 OS=Homo sapiens OX=9606 GN=KCTD12 PE=1 SV=1
BORCS6	BLOC-1-related complex subunit 6	0.704965	-0.504377	+	15.0705	15.3454	15.3521	15.2343	14.7267	14.943	14.3568	14.844	34409	41631.8	41825.6	38546.2	27113.1	31498.6	20981.1	29409.6	40089	28261.3	0.704965	+	PSP_HC	1.99587	0.0440204	-0.532937	-1.54896	Q96GS4	Q96GS4	Q96GS4	BORC6_HUMAN	>sp|Q96GS4|BORC6_HUMAN BLOC-1-related complex subunit 6 OS=Homo sapiens OX=9606 GN=BORCS6 PE=1 SV=2
PPP3CA	Serine/threonine-protein phosphatase 2B catalytic subunit alpha isoform	0.704661	-0.504998	+	16.6282	16.835	16.7762	16.779	16.2754	16.2698	16.1899	16.3657	101295	116907	112238	112456	79320.2	79012.9	74755.9	84443.6	112347	79166.5	0.704661	+	PSP_HC	3.8122	0.0263539	-0.479392	-1.86529	Q08209	Q08209	Q08209	PP2BA_HUMAN	>sp|Q08209|PP2BA_HUMAN Serine/threonine-protein phosphatase 2B catalytic subunit alpha isoform OS=Homo sapiens OX=9606 GN=PPP3CA PE=1 SV=1
TIMM10	Mitochondrial import inner membrane translocase subunit Tim10	0.704522	-0.505283	+	14.71	15.1235	15.0166	14.881	14.3874	14.651	14.5006	14.0161	26801	35696.6	33147.2	30173.6	21430.8	25727.1	23180.1	16567.9	31660.4	22305.5	0.704522	+	PSP_HC	1.81377	0.0484022	-0.544018	-1.50187	P62072	P62072	P62072	TIM10_HUMAN	>sp|P62072|TIM10_HUMAN Mitochondrial import inner membrane translocase subunit Tim10 OS=Homo sapiens OX=9606 GN=TIMM10 PE=1 SV=1
DYNLL2	Dynein light chain 2, cytoplasmic	0.704475	-0.505379	+	16.7914	17.1306	16.9085	17.0855	16.5643	16.3766	16.4208	16.6684	113427	143491	123017	139075	96906.1	85084	87731.1	104157	131046	92318.6	0.704475	+	PSP_HC	2.41467	0.043578	-0.471487	-1.55409	Q96FJ2	Q96FJ2	Q96FJ2	DYL2_HUMAN	>sp|Q96FJ2|DYL2_HUMAN Dynein light chain 2, cytoplasmic OS=Homo sapiens OX=9606 GN=DYNLL2 PE=1 SV=1
ACTR1A	Alpha-centractin	0.702475	-0.50948	+	17.4628	17.5799	17.562	17.5416	16.9949	17.111	16.9573	17.0883	180645	195919	193503	190787	130609	141555	127249	139345	192145	134977	0.702475	+	PSP_HC	4.49688	0.0194545	-0.498724	-2.03619	P61163	P61163	P61163	ACTZ_HUMAN	>sp|P61163|ACTZ_HUMAN Alpha-centractin OS=Homo sapiens OX=9606 GN=ACTR1A PE=1 SV=1
MRPS17	28S ribosomal protein S17, mitochondrial	0.702321	-0.509797	+	15.0569	15.0941	14.967	14.9819	14.6122	14.6283	14.3535	14.4002	34086.2	34976.5	32027	32359.5	25044.4	25325.4	20933.1	21621.8	33222.8	23333.1	0.702321	+	PSP_HC	3.31233	0.0247745	-0.526459	-1.89934	Q9Y2R5	Q9Y2R5	Q9Y2R5	RT17_HUMAN	>sp|Q9Y2R5|RT17_HUMAN 28S ribosomal protein S17, mitochondrial OS=Homo sapiens OX=9606 GN=MRPS17 PE=1 SV=1
INPP5A	Inositol polyphosphate-5-phosphatase A	0.702106	-0.51024	+	13.1431	13.1784	13.2167	13.1569	12.5747	12.6587	12.6562	12.7337	9046.22	9270.3	9519.7	9133.17	6100.45	6466.19	6454.99	6811.23	9201.73	6460.59	0.702106	+	PSP_HC	5.13502	0.0144776	-0.517944	-2.19255	Q14642	Q14642	Q14642	I5P1_HUMAN	>sp|Q14642|I5P1_HUMAN Inositol polyphosphate-5-phosphatase A OS=Homo sapiens OX=9606 GN=INPP5A PE=1 SV=1
RAB6B	Ras-related protein Rab-6B	0.701878	-0.510707	+	16.2394	16.53	16.3813	16.394	15.8306	15.8726	15.8813	16.01	77365.4	94629.3	85361.6	86116.4	58275.4	59996.9	60359.8	65991.8	85739	60178.3	0.701878	+	PSP_HC	3.33063	0.0280571	-0.487533	-1.79956	Q9NRW1	Q9NRW1	Q9NRW1	RAB6B_HUMAN	>sp|Q9NRW1|RAB6B_HUMAN Ras-related protein Rab-6B OS=Homo sapiens OX=9606 GN=RAB6B PE=1 SV=1
CFAP36	Cilia- and flagella-associated protein 36	0.701226	-0.51205	+	13.8708	14.0538	13.9972	14.1155	13.4481	13.5765	13.6422	13.4301	14980.5	17006.5	16352.2	17749.6	11175.9	12216.1	12785.3	11037.3	16679.4	11696	0.701226	+	PSP_HC	3.25217	0.0282889	-0.485103	-1.77712	Q96G28	Q96G28	Q96G28	CFA36_HUMAN	>sp|Q96G28|CFA36_HUMAN Cilia- and flagella-associated protein 36 OS=Homo sapiens OX=9606 GN=CFAP36 PE=1 SV=2
PITPNA	Phosphatidylinositol transfer protein alpha isoform	0.701073	-0.512363	+	16.6642	16.8613	16.7939	16.8973	16.3383	16.2603	16.2926	16.411	103854	119058	113623	122066	82854.9	78494.3	80271.5	87137.1	116340	81563.2	0.701073	+	PSP_HC	3.65034	0.0271604	-0.478616	-1.83477	Q00169	Q00169	Q00169	PIPNA_HUMAN	>sp|Q00169|PIPNA_HUMAN Phosphatidylinositol transfer protein alpha isoform OS=Homo sapiens OX=9606 GN=PITPNA PE=1 SV=2
PAFAH1B3	Platelet-activating factor acetylhydrolase IB subunit alpha1	0.700935	-0.512648	+	18.6923	18.8834	18.9963	18.9554	18.4754	18.3422	18.3191	18.4694	423587	483582	522945	508328	364460	332317	327038	362947	495955	347632	0.700935	+	PSP_HC	3.04739	0.0324199	-0.480326	-1.72191	Q15102	Q15102	Q15102	PA1B3_HUMAN	>sp|Q15102|PA1B3_HUMAN Platelet-activating factor acetylhydrolase IB subunit alpha1 OS=Homo sapiens OX=9606 GN=PAFAH1B3 PE=1 SV=1
ADCY8	Adenylate cyclase type 8	0.700861	-0.512799	+	12.3817	12.6756	12.8839	12.2894	12.1725	11.7623	12.1077	11.9337	5336.58	6542.38	7558.58	5005.85	4616.23	3473.8	4413.48	3912.03	5939.48	4162.75	0.700861	+	PSP_HC	1.85083	0.0440782	-0.563553	-1.54544	P40145	P40145	P40145	ADCY8_HUMAN	>sp|P40145|ADCY8_HUMAN Adenylate cyclase type 8 OS=Homo sapiens OX=9606 GN=ADCY8 PE=1 SV=1
LIPG	Endothelial lipase	0.700301	-0.513954	+	16.2632	16.4716	16.9086	16.3139	16.1802	15.8689	15.8185	15.8929	78652.2	90875.3	123026	81465.4	74255	59843.2	57788.7	60847.1	86170.3	60345.1	0.700301	+	PSP_HC	1.77076	0.0493116	-0.549237	-1.49344	Q9Y5X9	Q9Y5X9	Q9Y5X9	LIPE_HUMAN	>sp|Q9Y5X9|LIPE_HUMAN Endothelial lipase OS=Homo sapiens OX=9606 GN=LIPG PE=1 SV=1
NLN	Neurolysin, mitochondrial	0.700021	-0.51453	+	16.0121	16.2299	16.0793	16.0949	15.5987	15.4805	15.546	15.6799	66088	76857.6	69239.1	69991.9	49622.3	45718.8	47842.3	52495.3	69615.5	48732.3	0.700021	+	PSP_HC	3.83627	0.0199424	-0.527778	-2.01333	Q9BYT8	Q9BYT8	Q9BYT8	NEUL_HUMAN	>sp|Q9BYT8|NEUL_HUMAN Neurolysin, mitochondrial OS=Homo sapiens OX=9606 GN=NLN PE=1 SV=1
RAB4B	Ras-related protein Rab-4B	0.699759	-0.515071	+	14.4496	14.7367	14.5395	14.6794	14.1213	14.0704	14.1713	13.9236	22375	27301.6	23813.6	26238.5	17821.1	17203.3	18449.6	15538.9	25026.1	17512.2	0.699759	+	PSP_HC	3.11694	0.0265723	-0.529646	-1.86195	P61018	P61018	P61018	RAB4B_HUMAN	>sp|P61018|RAB4B_HUMAN Ras-related protein Rab-4B OS=Homo sapiens OX=9606 GN=RAB4B PE=1 SV=1
ATP6AP2	Renin receptor	0.699692	-0.515209	+	14.0486	14.1822	14.3154	14.1427	13.861	13.5606	13.5631	13.727	16945.3	18589.5	20387.5	18087.4	14879.1	12082.2	12103.2	13559.3	18338.5	12831.3	0.699692	+	PSP_HC	2.78901	0.0337932	-0.494324	-1.69798	O75787	O75787	O75787	RENR_HUMAN	>sp|O75787|RENR_HUMAN Renin receptor OS=Homo sapiens OX=9606 GN=ATP6AP2 PE=1 SV=2
GOT1	Aspartate aminotransferase, cytoplasmic	0.699529	-0.515545	+	17.5286	17.5434	17.3891	17.5162	17.0736	16.8981	16.9369	17.1198	189075	191025	171649	187457	137932	122134	125463	142421	188266	131698	0.699529	+	PSP_HC	3.57504	0.0271339	-0.487261	-1.84614	P17174	P17174	P17174	AATC_HUMAN	>sp|P17174|AATC_HUMAN Aspartate aminotransferase, cytoplasmic OS=Homo sapiens OX=9606 GN=GOT1 PE=1 SV=3
MADD	MAP kinase-activating death domain protein	0.69905	-0.516531	+	13.1095	13.2475	13.2526	13.2423	12.7787	12.6797	12.7426	12.714	8837.97	9725.12	9759.56	9690.13	7027.03	6561	6853.38	6718.86	9707.62	6786.12	0.69905	+	PSP_HC	4.6862	0.0199904	-0.484235	-2.01386	Q8WXG6	Q8WXG6	Q8WXG6	MADD_HUMAN	>sp|Q8WXG6|MADD_HUMAN MAP kinase-activating death domain protein OS=Homo sapiens OX=9606 GN=MADD PE=1 SV=2
SLC9A6	Sodium/hydrogen exchanger 6	0.698771	-0.517107	+	14.2723	14.1261	14.6052	14.4038	13.8385	13.8769	13.8062	13.4272	19787.5	17880.5	24923.2	21675.8	14648.9	15044	14324.5	11015.1	20731.7	14486.7	0.698771	+	PSP_HC	2.25405	0.0282039	-0.6147	-1.77803	Q92581	Q92581	Q92581	SL9A6_HUMAN	>sp|Q92581|SL9A6_HUMAN Sodium/hydrogen exchanger 6 OS=Homo sapiens OX=9606 GN=SLC9A6 PE=1 SV=2
MSRA	Mitochondrial peptide methionine sulfoxide reductase	0.69875	-0.517151	+	12.1778	12.4509	12.1275	12.3971	11.6877	11.5349	11.8563	11.9504	4633.22	5598.79	4474.47	5393.85	3298.74	2967.23	3707.68	3957.57	5013.54	3503.21	0.69875	+	PSP_HC	2.32289	0.0370987	-0.530983	-1.65056	Q9UJ68	Q9UJ68	Q9UJ68	MSRA_HUMAN	>sp|Q9UJ68|MSRA_HUMAN Mitochondrial peptide methionine sulfoxide reductase OS=Homo sapiens OX=9606 GN=MSRA PE=1 SV=1
DDAH2	N(G),N(G)-dimethylarginine dimethylaminohydrolase 2	0.698512	-0.517643	+	17.7979	17.9768	17.9815	18.1276	17.2378	17.531	17.3885	17.6007	227878	257962	258804	286386	154559	189390	171577	198764	258383	180484	0.698512	+	PSP_HC	2.63721	0.031093	-0.531449	-1.74255	O95865	O95865	O95865	DDAH2_HUMAN	>sp|O95865|DDAH2_HUMAN N(G),N(G)-dimethylarginine dimethylaminohydrolase 2 OS=Homo sapiens OX=9606 GN=DDAH2 PE=1 SV=1
SRGAP1	SLIT-ROBO Rho GTPase-activating protein 1	0.698413	-0.517847	+	12.5046	12.2269	12.6457	12.414	11.9357	11.6182	12.074	11.9486	5811.12	4793.62	6408.18	5457.41	3917.45	3143.6	4311.58	3952.64	5634.26	3935.04	0.698413	+	PSP_HC	2.26019	0.0359932	-0.553665	-1.67344	Q7Z6B7	Q7Z6B7	Q7Z6B7	SRGP1_HUMAN	>sp|Q7Z6B7|SRGP1_HUMAN SLIT-ROBO Rho GTPase-activating protein 1 OS=Homo sapiens OX=9606 GN=SRGAP1 PE=1 SV=1
CLIP2	CAP-Gly domain-containing linker protein 2	0.698349	-0.517979	+	15.2495	15.6186	15.4837	15.5657	14.966	15.0341	14.98	15.09	38954.4	50311.5	45820.3	48500.1	32004.8	33551.7	32316.9	34877.3	47160.2	32934.3	0.698349	+	PSP_HC	2.75999	0.0397331	-0.461855	-1.6134	Q9UDT6	Q9UDT6	Q9UDT6	CLIP2_HUMAN	>sp|Q9UDT6|CLIP2_HUMAN CAP-Gly domain-containing linker protein 2 OS=Homo sapiens OX=9606 GN=CLIP2 PE=1 SV=1
MTMR7	Myotubularin-related protein 7	0.698306	-0.518069	+	12.3183	12.2978	12.3947	12.3777	11.9517	11.691	12.0729	11.6976	5107.14	5035.08	5384.89	5321.81	3961.14	3306.3	4308.29	3321.46	5214.47	3641.3	0.698306	+	PSP_HC	2.63017	0.0365506	-0.493806	-1.65782	Q9Y216	Q9Y216	Q9Y216	MTMR7_HUMAN	>sp|Q9Y216|MTMR7_HUMAN Myotubularin-related protein 7 OS=Homo sapiens OX=9606 GN=MTMR7 PE=1 SV=3
RAB12	Ras-related protein Rab-12	0.697347	-0.520052	+	14.718	14.9897	14.928	14.9336	14.3865	14.3115	14.4346	14.4582	26950	32534.9	31172.8	31294	21417.5	20332.5	22143.6	22508.8	31233.4	21780.5	0.697347	+	PSP_HC	3.46537	0.0271509	-0.494602	-1.84584	Q6IQ22	Q6IQ22	Q6IQ22	RAB12_HUMAN	>sp|Q6IQ22|RAB12_HUMAN Ras-related protein Rab-12 OS=Homo sapiens OX=9606 GN=RAB12 PE=1 SV=3
LGI1	Leucine-rich glioma-inactivated protein 1	0.697164	-0.520429	+	10.5354	10.7824	10.8075	10.9391	10.4393	10.3196	10.2281	9.93816	1484.13	1761.27	1792.18	1963.35	1388.49	1277.94	1199.4	981.034	1776.72	1238.67	0.697164	+	PSP_HC	2.11304	0.0410076	-0.534793	-1.59135	O95970	O95970	O95970	LGI1_HUMAN	>sp|O95970|LGI1_HUMAN Leucine-rich glioma-inactivated protein 1 OS=Homo sapiens OX=9606 GN=LGI1 PE=1 SV=1
PREPL	Prolyl endopeptidase-like	0.697102	-0.520559	+	16.0857	16.4978	16.3172	16.3621	15.8535	15.7842	15.773	15.8804	69547	92540.7	81652	84233.1	59207.8	56431	55994.6	60322.1	82942.5	57819.4	0.697102	+	PSP_HC	2.81889	0.0335476	-0.492897	-1.70171	Q4J6C6	Q4J6C6	Q4J6C6	PPCEL_HUMAN	>sp|Q4J6C6|PPCEL_HUMAN Prolyl endopeptidase-like OS=Homo sapiens OX=9606 GN=PREPL PE=1 SV=1
DHTKD1	Probable 2-oxoglutarate dehydrogenase E1 component DHKTD1, mitochondrial	0.696914	-0.520947	+	13.3401	13.2436	13.1505	13.1753	12.9476	12.6933	12.6845	12.6149	10369.8	9698.86	9092.74	9250.4	7899.8	6623.14	6582.87	6272.83	9474.63	6603	0.696914	+	PSP_HC	2.95103	0.0321076	-0.492275	-1.73083	Q96HY7	Q96HY7	Q96HY7	DHTK1_HUMAN	>sp|Q96HY7|DHTK1_HUMAN Probable 2-oxoglutarate dehydrogenase E1 component DHKTD1, mitochondrial OS=Homo sapiens OX=9606 GN=DHTKD1 PE=1 SV=2
PIK3CA	Phosphatidylinositol 4,5-bisphosphate 3-kinase catalytic subunit alpha isoform	0.696749	-0.52129	+	12.2304	12.4835	12.5413	12.5285	12.041	12.1145	11.9106	11.9265	4805.26	5726.75	5960.84	5908.19	4214.07	4434.33	3849.89	3892.55	5817.47	4053.31	0.696749	+	PSP_HC	2.66029	0.0431007	-0.447794	-1.55741	P42336	P42336	P42336	PK3CA_HUMAN	>sp|P42336|PK3CA_HUMAN Phosphatidylinositol 4,5-bisphosphate 3-kinase catalytic subunit alpha isoform OS=Homo sapiens OX=9606 GN=PIK3CA PE=1 SV=2
EVI5L	EVI5-like protein	0.696676	-0.52144	+	13.3059	13.7546	13.4879	13.6709	13.1216	13.0283	13.0927	13.0061	10126.9	13821.2	11488.5	13042.2	8912.41	8354.28	8735.65	8226.71	12265.3	8544.97	0.696676	+	PSP_HC	2.50425	0.0387844	-0.492651	-1.62306	Q96CN4	Q96CN4	Q96CN4	EVI5L_HUMAN	>sp|Q96CN4|EVI5L_HUMAN EVI5-like protein OS=Homo sapiens OX=9606 GN=EVI5L PE=1 SV=1
TRIM36	E3 ubiquitin-protein ligase TRIM36	0.696596	-0.521607	+	13.2822	13.6073	13.4756	13.5037	12.9978	12.9378	12.9089	13.0145	9961.86	12479.7	11390.9	11615	8179.52	7846.32	7690.7	8274.75	11503	8012.92	0.696596	+	PSP_HC	3.35719	0.0270692	-0.502473	-1.84549	Q9NQ86	Q9NQ86	Q9NQ86	TRI36_HUMAN	>sp|Q9NQ86|TRI36_HUMAN E3 ubiquitin-protein ligase TRIM36 OS=Homo sapiens OX=9606 GN=TRIM36 PE=1 SV=2
AP3B2	AP-3 complex subunit beta-2	0.696186	-0.522456	+	13.5685	13.8755	13.9202	13.8023	13.2339	13.4461	13.3954	13.2211	12148.6	15029.4	15502.4	14285.9	9633.87	11160.4	10775	9548.78	14657.6	10204.4	0.696186	+	PSP_HC	2.53889	0.0415612	-0.467533	-1.57594	Q13367	Q13367	Q13367	AP3B2_HUMAN	>sp|Q13367|AP3B2_HUMAN AP-3 complex subunit beta-2 OS=Homo sapiens OX=9606 GN=AP3B2 PE=1 SV=2
NT5C3A	Cytosolic 5'-nucleotidase 3A	0.696083	-0.522669	+	13.2295	13.7258	13.4868	13.3646	12.9368	13.0204	12.69	12.8711	9604.53	13548.1	11479.7	10547.4	7840.88	8308.66	6608.01	7491.82	11013.6	7666.35	0.696083	+	PSP_HC	2.3948	0.0305077	-0.57207	-1.75138	Q9H0P0	Q9H0P0	Q9H0P0	5NT3A_HUMAN	>sp|Q9H0P0|5NT3A_HUMAN Cytosolic 5'-nucleotidase 3A OS=Homo sapiens OX=9606 GN=NT5C3A PE=1 SV=3
TCAF1	TRPM8 channel-associated factor 1	0.696	-0.522841	+	14.1575	14.26	14.1883	14.207	13.7058	13.7694	13.6432	13.5337	18273.9	19619.5	18668.3	18911.8	13361.6	13963.8	12794.2	11859	18790	13077.9	0.696	+	PSP_HC	4.20873	0.0164081	-0.540189	-2.12136	Q9Y4C2	Q9Y4C2	Q9Y4C2	TCAF1_HUMAN	>sp|Q9Y4C2|TCAF1_HUMAN TRPM8 channel-associated factor 1 OS=Homo sapiens OX=9606 GN=TCAF1 PE=1 SV=3
SLC41A3	Solute carrier family 41 member 3	0.695987	-0.522867	+	13.6482	13.3353	13.0076	13.1821	12.8317	12.6375	12.8852	12.3003	12838.6	10335.4	8235.27	9294.1	7289.98	6371.87	7565.4	5043.82	9814.73	6830.92	0.695987	+	PSP_HC	1.79552	0.0393076	-0.629644	-1.61581	Q96GZ6	Q96GZ6	Q96GZ6	S41A3_HUMAN	>sp|Q96GZ6|S41A3_HUMAN Solute carrier family 41 member 3 OS=Homo sapiens OX=9606 GN=SLC41A3 PE=1 SV=2
AP3M2	AP-3 complex subunit mu-2	0.695909	-0.52303	+	12.2157	12.3098	12.3076	12.3261	11.8239	11.9115	11.7464	11.328	4756.55	5077.14	5069.4	5134.83	3625.34	3852.29	3435.73	2570.8	5073.27	3530.53	0.695909	+	PSP_HC	2.36835	0.0288059	-0.587364	-1.77083	P53677	P53677	P53677	AP3M2_HUMAN	>sp|P53677|AP3M2_HUMAN AP-3 complex subunit mu-2 OS=Homo sapiens OX=9606 GN=AP3M2 PE=1 SV=1
NDUFAF2	NADH dehydrogenase [ubiquinone] 1 alpha subcomplex assembly factor 2	0.695828	-0.523197	+	14.6683	14.9835	14.7351	14.8884	14.4994	14.2707	14.2745	14.3065	26037.4	32395.4	27271.4	30328.8	23160.8	19765.5	19817.7	20262.2	28800.1	20039.9	0.695828	+	PSP_HC	2.7558	0.0364747	-0.481042	-1.65867	Q8N183	Q8N183	Q8N183	NDUF2_HUMAN	>sp|Q8N183|NDUF2_HUMAN NADH dehydrogenase [ubiquinone] 1 alpha subcomplex assembly factor 2 OS=Homo sapiens OX=9606 GN=NDUFAF2 PE=1 SV=1
LNPK	Endoplasmic reticulum junction formation protein lunapark	0.695722	-0.523418	+	15.6552	15.9683	15.7515	15.895	15.2878	15.3153	15.2855	15.3271	51604.2	64111.7	55166.3	60935.7	40002.4	40772.3	39938.7	41107.1	58051	40387.3	0.695722	+	PSP_HC	3.44681	0.0251109	-0.513571	-1.89428	Q9C0E8	Q9C0E8	Q9C0E8	LNP_HUMAN	>sp|Q9C0E8|LNP_HUMAN Endoplasmic reticulum junction formation protein lunapark OS=Homo sapiens OX=9606 GN=LNPK PE=1 SV=2
VWA5A	von Willebrand factor A domain-containing protein 5A	0.695226	-0.524446	+	15.5775	15.6613	15.6273	15.6654	15.1409	14.9555	15.1421	15.0987	48898.4	51822.8	50615.8	51970.3	36129.8	31772.7	36159.8	35088.2	51219.3	35609	0.695226	+	PSP_HC	4.54086	0.0141701	-0.548623	-2.20717	O00534	O00534	O00534	VMA5A_HUMAN	>sp|O00534|VMA5A_HUMAN von Willebrand factor A domain-containing protein 5A OS=Homo sapiens OX=9606 GN=VWA5A PE=1 SV=2
DTX3	Probable E3 ubiquitin-protein ligase DTX3	0.694461	-0.526035	+	12.5884	12.6663	12.6877	12.8854	12.1545	12.127	12.1475	12.2156	6158.66	6500.34	6597.48	7566.45	4558.99	4472.92	4536.93	4756.22	6548.91	4547.96	0.694461	+	PSP_HC	3.77124	0.0189863	-0.545759	-2.05169	Q8N9I9	Q8N9I9	Q8N9I9	DTX3_HUMAN	>sp|Q8N9I9|DTX3_HUMAN Probable E3 ubiquitin-protein ligase DTX3 OS=Homo sapiens OX=9606 GN=DTX3 PE=1 SV=2
INPP5F	Phosphatidylinositide phosphatase SAC2	0.694431	-0.526096	+	13.2651	13.1024	13.4116	13.3469	12.8226	12.6161	12.7371	12.8586	9844.48	8794.59	10896.7	10418.8	7244.15	6278.05	6827.3	7427.19	10131.6	7035.72	0.694431	+	PSP_HC	3.05075	0.0270893	-0.522903	-1.82947	Q9Y2H2	Q9Y2H2	Q9Y2H2	SAC2_HUMAN	>sp|Q9Y2H2|SAC2_HUMAN Phosphatidylinositide phosphatase SAC2 OS=Homo sapiens OX=9606 GN=INPP5F PE=1 SV=3
DIRAS1	GTP-binding protein Di-Ras1	0.694303	-0.526363	+	14.5224	14.8463	14.8164	14.9113	14.26	14.3412	14.268	14.3848	23533	29456.5	28852.3	30814	19619.5	20755.4	19728.6	21392.2	29154.4	20242	0.694303	+	PSP_HC	2.6305	0.0412992	-0.460573	-1.58129	O95057	O95057	O95057	DIRA1_HUMAN	>sp|O95057|DIRA1_HUMAN GTP-binding protein Di-Ras1 OS=Homo sapiens OX=9606 GN=DIRAS1 PE=1 SV=1
CLGN	Calmegin	0.694252	-0.526469	+	13.6727	13.9404	13.8001	13.7617	13.1339	13.4803	13.3659	13.1198	13058.5	15720.9	14264.1	13889.4	8988.72	11428.1	10556.9	8901.3	14076.8	9772.82	0.694252	+	PSP_HC	2.58992	0.0335608	-0.518788	-1.70235	O14967	O14967	O14967	CLGN_HUMAN	>sp|O14967|CLGN_HUMAN Calmegin OS=Homo sapiens OX=9606 GN=CLGN PE=1 SV=1
GAN	Gigaxonin	0.692506	-0.530102	+	13.7191	13.404	13.2822	13.4847	13.0566	12.9089	12.9207	12.8069	13485.3	10839.4	9961.86	11463	8519.78	7690.7	7753.87	7165.74	11151.2	7722.28	0.692506	+	PSP_HC	2.6994	0.0280494	-0.549215	-1.79809	Q9H2C0	Q9H2C0	Q9H2C0	GAN_HUMAN	>sp|Q9H2C0|GAN_HUMAN Gigaxonin OS=Homo sapiens OX=9606 GN=GAN PE=1 SV=1
ACOT7	Cytosolic acyl coenzyme A thioester hydrolase	0.69226	-0.530614	+	18.4131	18.6453	18.6031	18.6613	18.1407	18.0452	18.0291	18.2904	349056	410010	398191	414583	288998	270487	267485	320597	404100	279743	0.69226	+	PSP_HC	2.81236	0.0404227	-0.454355	-1.60617	O00154	O00154	O00154	BACH_HUMAN	>sp|O00154|BACH_HUMAN Cytosolic acyl coenzyme A thioester hydrolase OS=Homo sapiens OX=9606 GN=ACOT7 PE=1 SV=3
DIPK1B	Divergent protein kinase domain 1B	0.691703	-0.531775	+	13.3827	13.2539	13.6121	13.3627	12.9248	12.8357	12.8462	12.7237	10680.6	9768.36	12521.3	10533.5	7775.93	7310.22	7363.62	6764.18	10607	7336.92	0.691703	+	PSP_HC	3.24862	0.0203149	-0.570212	-1.99442	Q5VUD6	Q5VUD6	Q5VUD6	DIK1B_HUMAN	>sp|Q5VUD6|DIK1B_HUMAN Divergent protein kinase domain 1B OS=Homo sapiens OX=9606 GN=DIPK1B PE=1 SV=3
NAPG	Gamma-soluble NSF attachment protein	0.691273	-0.532672	+	15.5334	15.6652	15.5613	15.6294	15.1888	15.0129	15.0782	15.0478	47426.3	51963.1	48352.4	50689.5	37349.5	33062.3	34593.2	33871.9	49521	34232.5	0.691273	+	PSP_HC	4.38094	0.017868	-0.515415	-2.07292	Q99747	Q99747	Q99747	SNAG_HUMAN	>sp|Q99747|SNAG_HUMAN Gamma-soluble NSF attachment protein OS=Homo sapiens OX=9606 GN=NAPG PE=1 SV=1
FAM20B	Glycosaminoglycan xylosylkinase	0.691125	-0.532981	+	13.8017	14.0873	13.4656	13.9761	13.3611	13.387	13.1708	13.356	14279.9	17406	11312.3	16114.8	10521.8	10712.4	9221.59	10484.7	15197.4	10503.3	0.691125	+	PSP_HC	1.9209	0.049588	-0.513962	-1.4916	O75063	O75063	O75063	XYLK_HUMAN	>sp|O75063|XYLK_HUMAN Glycosaminoglycan xylosylkinase OS=Homo sapiens OX=9606 GN=FAM20B PE=1 SV=1
MRPS10	28S ribosomal protein S10, mitochondrial	0.689929	-0.535479	+	14.4518	14.7796	14.6565	14.5913	13.9305	14.176	14.0162	14.1579	22409.1	28125.7	25825.3	24684.2	15613.4	18509.8	16569	18279	25254.8	17424	0.689929	+	PSP_HC	3.05551	0.0251186	-0.549634	-1.89515	P82664	P82664	P82664	RT10_HUMAN	>sp|P82664|RT10_HUMAN 28S ribosomal protein S10, mitochondrial OS=Homo sapiens OX=9606 GN=MRPS10 PE=1 SV=2
SRGAP2	SLIT-ROBO Rho GTPase-activating protein 2	0.689929	-0.535481	+	12.6071	12.97	12.9829	12.8745	12.3611	12.3628	12.4119	12.5098	6239	8023.41	8095.47	7509.49	5260.92	5267.13	5449.47	5832.1	7766.45	5358.3	0.689929	+	PSP_HC	2.50507	0.0461446	-0.447279	-1.52156	O75044	O75044	O75044	SRGP2_HUMAN	>sp|O75044|SRGP2_HUMAN SLIT-ROBO Rho GTPase-activating protein 2 OS=Homo sapiens OX=9606 GN=SRGAP2 PE=1 SV=3
VKORC1	Vitamin K epoxide reductase complex subunit 1	0.689922	-0.535494	+	15.3382	15.286	15.2342	15.2786	14.6565	14.8318	14.9463	14.6565	41424.6	39952.6	38543.5	39748.1	25825.3	29162	31570.7	25825.3	39850.3	27493.7	0.689922	+	PSP_HC	3.33641	0.0263268	-0.511434	-1.8651	Q9BQB6	Q9BQB6	Q9BQB6	VKOR1_HUMAN	>sp|Q9BQB6|VKOR1_HUMAN Vitamin K epoxide reductase complex subunit 1 OS=Homo sapiens OX=9606 GN=VKORC1 PE=1 SV=1
AASDHPPT	L-aminoadipate-semialdehyde dehydrogenase-phosphopantetheinyl transferase	0.689801	-0.535748	+	16.4047	16.5826	16.5896	16.5735	16.0694	16.0147	15.9826	16.1758	86757.4	98143.2	98620.5	97526	68765.6	66207.2	64750.3	74028.9	97834.6	67486.4	0.689801	+	PSP_HC	3.62194	0.027112	-0.476994	-1.82495	Q9NRN7	Q9NRN7	Q9NRN7	ADPPT_HUMAN	>sp|Q9NRN7|ADPPT_HUMAN L-aminoadipate-semialdehyde dehydrogenase-phosphopantetheinyl transferase OS=Homo sapiens OX=9606 GN=AASDHPPT PE=1 SV=2
YWHAG	14-3-3 protein gamma	0.68969	-0.535979	+	21.0535	21.3744	21.1532	21.2649	20.6722	20.6529	20.6761	20.7129	2.17638e+06	2.71854e+06	2.3321e+06	2.51984e+06	1.67091e+06	1.6487e+06	1.67543e+06	1.71872e+06	2.42597e+06	1.67317e+06	0.68969	+	PSP_HC	3.5554	0.0210963	-0.532949	-1.97019	P61981	P61981	P61981	1433G_HUMAN	>sp|P61981|1433G_HUMAN 14-3-3 protein gamma OS=Homo sapiens OX=9606 GN=YWHAG PE=1 SV=2
TOMM20	Mitochondrial import receptor subunit TOM20 homolog	0.689644	-0.536076	+	13.8805	14.0762	14.2801	14.1754	13.4205	13.8274	13.3077	13.7427	15081.6	17272.6	19894.7	18502.1	10964.1	14536.6	10139.5	13707.7	17887.4	12335.9	0.689644	+	PSP_HC	1.89076	0.0479394	-0.52849	-1.50528	Q15388	Q15388	Q15388	TOM20_HUMAN	>sp|Q15388|TOM20_HUMAN Mitochondrial import receptor subunit TOM20 homolog OS=Homo sapiens OX=9606 GN=TOMM20 PE=1 SV=1
GET1	Guided entry of tail-anchored proteins factor 1	0.688783	-0.537878	+	13.1968	13.1907	13.3572	13.0316	12.6644	12.6473	12.944	12.3833	9389.29	9349.67	10493.4	8373.41	6491.79	6415.3	7880.11	5342.5	9369.48	6453.54	0.688783	+	PSP_HC	2.16502	0.0402428	-0.534313	-1.6074	O00258	O00258	O00258	GET1_HUMAN	>sp|O00258|GET1_HUMAN Guided entry of tail-anchored proteins factor 1 OS=Homo sapiens OX=9606 GN=GET1 PE=1 SV=2
LONRF2	LON peptidase N-terminal domain and RING finger protein 2	0.688452	-0.538571	+	13.1041	13.5194	13.1179	13.2674	12.7379	12.5692	12.5233	12.8148	8804.96	11742.1	8889.58	9860.19	6831.09	6077.24	5886.93	7205.09	9374.89	6454.16	0.688452	+	PSP_HC	2.6043	0.0267739	-0.590907	-1.85519	Q1L5Z9	Q1L5Z9	Q1L5Z9	LONF2_HUMAN	>sp|Q1L5Z9|LONF2_HUMAN LON peptidase N-terminal domain and RING finger protein 2 OS=Homo sapiens OX=9606 GN=LONRF2 PE=1 SV=3
FKBP2	Peptidyl-prolyl cis-trans isomerase FKBP2	0.687728	-0.540091	+	17.5228	17.6193	17.4524	17.5875	17.0823	16.9659	17.0633	16.8387	188317	201344	179348	196954	138767	128010	136951	117207	192635	132481	0.687728	+	PSP_HC	3.79201	0.0174606	-0.557989	-2.09057	P26885	P26885	P26885	FKBP2_HUMAN	>sp|P26885|FKBP2_HUMAN Peptidyl-prolyl cis-trans isomerase FKBP2 OS=Homo sapiens OX=9606 GN=FKBP2 PE=1 SV=2
CNP	2',3'-cyclic-nucleotide 3'-phosphodiesterase	0.687342	-0.540899	+	16.3089	16.6211	16.559	16.6327	15.9964	16.0753	16.0232	16.2423	81183.6	100797	96550.8	101611	65372.7	69047.4	66598.4	77521	98674.1	67822.9	0.687342	+	PSP_HC	2.50881	0.0462085	-0.446176	-1.51986	P09543	P09543	P09543	CN37_HUMAN	>sp|P09543|CN37_HUMAN 2',3'-cyclic-nucleotide 3'-phosphodiesterase OS=Homo sapiens OX=9606 GN=CNP PE=1 SV=2
SYTL2	Synaptotagmin-like protein 2	0.687002	-0.541613	+	17.1194	17.22	17.2607	17.2973	16.015	16.9635	16.8724	16.5016	142381	152664	157032	161067	66220.9	127797	119977	92784.7	154848	106381	0.687002	+	PSP_HC	1.56646	0.0463452	-0.636242	-1.51858	Q9HCH5	Q9HCH5	Q9HCH5	SYTL2_HUMAN	>sp|Q9HCH5|SYTL2_HUMAN Synaptotagmin-like protein 2 OS=Homo sapiens OX=9606 GN=SYTL2 PE=1 SV=3
AGTPBP1	Cytosolic carboxypeptidase 1	0.684639	-0.546584	+	12.9765	13.2793	13.2354	13.3311	12.5367	12.6773	12.7438	12.9267	8059.64	9941.86	9643.89	10305.3	5941.86	6550.09	6859.08	7786.18	9792.88	6704.59	0.684639	+	PSP_HC	2.28643	0.0440262	-0.484447	-1.54762	Q9UPW5	Q9UPW5	Q9UPW5	CBPC1_HUMAN	>sp|Q9UPW5|CBPC1_HUMAN Cytosolic carboxypeptidase 1 OS=Homo sapiens OX=9606 GN=AGTPBP1 PE=1 SV=3
ERC1	ELKS/Rab6-interacting/CAST family member 1	0.684612	-0.546641	+	15.5591	15.8338	15.7293	15.7936	15.2277	15.2222	15.1858	15.2081	48278.7	58404.8	54323.9	56799.9	38370.2	38224.2	37271.9	37852.5	55561.9	38038.4	0.684612	+	PSP_HC	3.82461	0.0207154	-0.51795	-1.98237	Q8IUD2	Q8IUD2	Q8IUD2	RB6I2_HUMAN	>sp|Q8IUD2|RB6I2_HUMAN ELKS/Rab6-interacting/CAST family member 1 OS=Homo sapiens OX=9606 GN=ERC1 PE=1 SV=1
TMEM68	Transmembrane protein 68	0.684513	-0.546851	+	12.2689	11.9251	12.5394	12.0936	11.7461	11.4092	11.8152	11.5191	4935.22	3888.77	5953	4370.55	3435.01	2719.64	3603.54	2934.91	4652.89	3184.96	0.684513	+	PSP_HC	1.94722	0.0397172	-0.584347	-1.6139	Q96MH6	Q96MH6	Q96MH6	TMM68_HUMAN	>sp|Q96MH6|TMM68_HUMAN Transmembrane protein 68 OS=Homo sapiens OX=9606 GN=TMEM68 PE=2 SV=2
TPD52	Tumor protein D52	0.684284	-0.547333	+	15.4093	15.335	15.1282	15.2138	14.8406	14.4849	14.9078	14.6066	43517.3	41332.8	35813.1	38002.3	29340.4	22929.2	30739.4	24947.4	39667.6	27143.9	0.684284	+	PSP_HC	2.5219	0.0287845	-0.561616	-1.77137	P55327	P55327	P55327	TPD52_HUMAN	>sp|P55327|TPD52_HUMAN Tumor protein D52 OS=Homo sapiens OX=9606 GN=TPD52 PE=1 SV=2
ALDH1B1	Aldehyde dehydrogenase X, mitochondrial	0.684215	-0.547477	+	15.7152	15.7288	15.6028	15.5748	15.1056	15.1196	15.1362	15.0794	53795.6	54305.1	49763.5	48807	35256.5	35600.3	36012.2	34622	51779.5	35428.4	0.684215	+	PSP_HC	4.96466	0.012704	-0.54519	-2.26422	P30837	P30837	P30837	AL1B1_HUMAN	>sp|P30837|AL1B1_HUMAN Aldehyde dehydrogenase X, mitochondrial OS=Homo sapiens OX=9606 GN=ALDH1B1 PE=1 SV=4
HSPE1	10 kDa heat shock protein, mitochondrial	0.6829	-0.550253	+	20.5058	20.8461	20.6143	20.7611	19.9593	20.2666	20.2854	19.9997	1.48888e+06	1.88496e+06	1.60518e+06	1.77711e+06	1.01941e+06	1.2614e+06	1.27795e+06	1.04836e+06	1.69114e+06	1.15488e+06	0.6829	+	PSP_HC	2.53742	0.0298554	-0.554087	-1.76099	P61604	P61604	P61604	CH10_HUMAN	>sp|P61604|CH10_HUMAN 10 kDa heat shock protein, mitochondrial OS=Homo sapiens OX=9606 GN=HSPE1 PE=1 SV=2
NBEA	Neurobeachin	0.68282	-0.550423	+	14.513	14.7313	14.6839	14.7709	14.1653	14.1494	14.1205	14.2638	23380.2	27199.6	26320.5	27956.6	18373	18171.6	17811.2	19671.2	26760.1	18272.3	0.68282	+	PSP_HC	3.60707	0.0253347	-0.500047	-1.88882	Q8NFP9	Q8NFP9	Q8NFP9	NBEA_HUMAN	>sp|Q8NFP9|NBEA_HUMAN Neurobeachin OS=Homo sapiens OX=9606 GN=NBEA PE=1 SV=3
PRXL2B	Prostamide/prostaglandin F synthase	0.682034	-0.552084	+	11.988	11.7677	11.9951	11.9591	11.4699	11.5268	11.3715	10.555	4062.07	3486.83	4082.11	3981.51	2836.51	2950.62	2649.49	1504.43	4021.79	2743	0.682034	+	PSP_HC	1.60815	0.0404348	-0.696661	-1.60589	Q8TBF2	Q8TBF2	Q8TBF2	PXL2B_HUMAN	>sp|Q8TBF2|PXL2B_HUMAN Prostamide/prostaglandin F synthase OS=Homo sapiens OX=9606 GN=PRXL2B PE=1 SV=1
CLCN6	H(+)/Cl(-) exchange transporter 6	0.681968	-0.552224	+	14.4817	14.4618	14.8898	14.8725	14.0794	14.1454	14.1307	14.3105	22878.4	22565	30358.2	29996.4	17311	18121.3	17937.6	20318.4	26437.4	18029.5	0.681968	+	PSP_HC	2.13276	0.0437013	-0.50996	-1.55262	P51797	P51797	P51797	CLCN6_HUMAN	>sp|P51797|CLCN6_HUMAN H(+)/Cl(-) exchange transporter 6 OS=Homo sapiens OX=9606 GN=CLCN6 PE=1 SV=2
ADGRG1	Adhesion G-protein coupled receptor G1	0.68179	-0.5526	+	12.4647	12.1075	12.5794	12.1078	12.0169	11.6795	11.807	11.5491	5652.6	4412.87	6120.36	4413.78	4144.26	3280.05	3583.12	2996.58	5033.19	3431.58	0.68179	+	PSP_HC	1.89413	0.0442451	-0.551705	-1.54349	Q9Y653	Q9Y653	Q9Y653	AGRG1_HUMAN	>sp|Q9Y653|AGRG1_HUMAN Adhesion G-protein coupled receptor G1 OS=Homo sapiens OX=9606 GN=ADGRG1 PE=1 SV=2
CAMLG	Guided entry of tail-anchored proteins factor CAMLG	0.681775	-0.552633	+	13.6164	13.7717	13.676	13.6944	13.2756	13.215	13.0452	12.6924	12558.7	13986	13088.4	13256.4	9916.39	9508.49	8452.72	6619.01	13172.4	8980.6	0.681775	+	PSP_HC	2.4741	0.0252395	-0.632571	-1.88917	P49069	P49069	P49069	CAMLG_HUMAN	>sp|P49069|CAMLG_HUMAN Guided entry of tail-anchored proteins factor CAMLG OS=Homo sapiens OX=9606 GN=CAMLG PE=1 SV=1
STK39	STE20/SPS1-related proline-alanine-rich protein kinase	0.681286	-0.553667	+	14.821	15.024	14.9117	15.0214	14.4505	14.3764	14.3703	14.4547	28944.5	33317.7	30822.6	33257.7	22389	21268	21178.3	22454.2	32040.1	21828.5	0.681286	+	PSP_HC	4.20255	0.0175285	-0.531543	-2.09349	Q9UEW8	Q9UEW8	Q9UEW8	STK39_HUMAN	>sp|Q9UEW8|STK39_HUMAN STE20/SPS1-related proline-alanine-rich protein kinase OS=Homo sapiens OX=9606 GN=STK39 PE=1 SV=3
WRNIP1	ATPase WRNIP1	0.680757	-0.554788	+	13.4685	13.5635	13.3526	13.4943	12.9516	12.8729	13.1407	12.9013	11335	12106.5	10460	11539.6	7921.73	7501.17	9031.19	7650.3	11437.3	7786.01	0.680757	+	PSP_HC	3.28723	0.0271006	-0.503133	-1.83254	Q96S55	Q96S55	Q96S55	WRIP1_HUMAN	>sp|Q96S55|WRIP1_HUMAN ATPase WRNIP1 OS=Homo sapiens OX=9606 GN=WRNIP1 PE=1 SV=2
FBXO41	F-box only protein 41	0.680526	-0.555277	+	13.3824	13.7094	13.7455	13.9948	13.074	13.2643	13.0178	13.2912	10678.3	13394.9	13734.3	16325.1	8623.15	9839.03	8293.7	10024.2	13564.6	9231.09	0.680526	+	PSP_HC	2.05723	0.0410069	-0.546221	-1.59245	Q8TF61	Q8TF61	Q8TF61	FBX41_HUMAN	>sp|Q8TF61|FBX41_HUMAN F-box only protein 41 OS=Homo sapiens OX=9606 GN=FBXO41 PE=2 SV=5
OAT	Ornithine aminotransferase, mitochondrial	0.680192	-0.555986	+	17.3753	17.2991	17.1692	17.2393	16.7834	16.3286	16.7585	16.6671	170015	161268	147382	154720	112799	82299.7	110869	104063	157994	107466	0.680192	+	PSP_HC	2.85778	0.0196501	-0.63637	-2.02832	P04181	P04181	P04181	OAT_HUMAN	>sp|P04181|OAT_HUMAN Ornithine aminotransferase, mitochondrial OS=Homo sapiens OX=9606 GN=OAT PE=1 SV=1
CLTA	Clathrin light chain A	0.67999	-0.556414	+	17.6247	17.8714	17.8862	17.873	16.8922	17.4678	17.3355	17.2958	202099	239788	242261	240054	121635	181272	165389	160899	239921	163144	0.67999	+	PSP_HC	2.17961	0.0361005	-0.566017	-1.66848	P09496	P09496	P09496	CLCA_HUMAN	>sp|P09496|CLCA_HUMAN Clathrin light chain A OS=Homo sapiens OX=9606 GN=CLTA PE=1 SV=1
SLC4A4	Electrogenic sodium bicarbonate cotransporter 1	0.679925	-0.556551	+	13.2123	13.3634	13.2458	13.4469	12.8378	12.6549	13.059	12.5507	9490.71	10538.6	9713.66	11166.6	7320.87	6449.18	8533.96	5999.81	10126.1	6885.03	0.679925	+	PSP_HC	2.32552	0.0359395	-0.541499	-1.67155	Q9Y6R1	Q9Y6R1	Q9Y6R1	S4A4_HUMAN	>sp|Q9Y6R1|S4A4_HUMAN Electrogenic sodium bicarbonate cotransporter 1 OS=Homo sapiens OX=9606 GN=SLC4A4 PE=1 SV=1
SH3GLB2	Endophilin-B2	0.679636	-0.557167	+	15.7114	15.7129	15.7051	15.7665	15.1919	14.8847	15.1807	15.1288	53654.1	53709.9	53420.3	55742.9	37429.8	30251.1	37140.4	35828	53682	36484.2	0.679636	+	PSP_HC	3.85386	0.0121348	-0.627415	-2.29535	Q9NR46	Q9NR46	Q9NR46	SHLB2_HUMAN	>sp|Q9NR46|SHLB2_HUMAN Endophilin-B2 OS=Homo sapiens OX=9606 GN=SH3GLB2 PE=1 SV=1
PCDH1	Protocadherin-1	0.679595	-0.557254	+	13.6882	13.9037	13.8731	13.9467	13.3223	13.3468	13.3401	13.3101	13199.5	15326.1	15004.4	15789.7	10242.6	10418.1	10369.8	10156.4	15165.2	10306.2	0.679595	+	PSP_HC	4.00195	0.019522	-0.523109	-2.03109	Q08174	Q08174	Q08174	PCDH1_HUMAN	>sp|Q08174|PCDH1_HUMAN Protocadherin-1 OS=Homo sapiens OX=9606 GN=PCDH1 PE=1 SV=2
MCEE	Methylmalonyl-CoA epimerase, mitochondrial	0.679337	-0.5578	+	11.9563	12.2056	12.0896	12.0363	11.5258	11.4847	11.5484	11.1451	3973.79	4723.37	4358.45	4200.37	2948.57	2865.76	2995.12	2264.69	4279.41	2907.16	0.679337	+	PSP_HC	3.00743	0.0174308	-0.645975	-2.09696	Q96PE7	Q96PE7	Q96PE7	MCEE_HUMAN	>sp|Q96PE7|MCEE_HUMAN Methylmalonyl-CoA epimerase, mitochondrial OS=Homo sapiens OX=9606 GN=MCEE PE=1 SV=1
DNAJB2	DnaJ homolog subfamily B member 2	0.67923	-0.558028	+	13.5391	13.7726	13.719	13.7704	13.2084	13.0639	13.1887	13.1851	11903.5	13994.8	13484.4	13973.4	9465.09	8563	9336.72	9313.45	13728.9	9325.08	0.67923	+	PSP_HC	3.80682	0.0195265	-0.538761	-2.03915	P25686	P25686	P25686	DNJB2_HUMAN	>sp|P25686|DNJB2_HUMAN DnaJ homolog subfamily B member 2 OS=Homo sapiens OX=9606 GN=DNAJB2 PE=1 SV=3
CARMIL2	Capping protein, Arp2/3 and myosin-I linker protein 2	0.679162	-0.558173	+	12.1187	12.1796	12.422	12.2934	11.7331	11.6625	11.5992	11.6962	4447.26	4639.01	5487.75	5019.75	3404.2	3241.62	3102.47	3318.23	4829.38	3279.93	0.679162	+	PSP_HC	3.68975	0.0160921	-0.580732	-2.13	Q6F5E8	Q6F5E8	Q6F5E8	CARL2_HUMAN	>sp|Q6F5E8|CARL2_HUMAN Capping protein, Arp2/3 and myosin-I linker protein 2 OS=Homo sapiens OX=9606 GN=CARMIL2 PE=1 SV=2
RABGAP1L	Rab GTPase-activating protein 1-like	0.678531	-0.559514	+	13.4947	13.6712	13.6629	13.604	13.0258	13.1211	13.1271	12.9776	11542.8	13044.9	12970.1	12451.2	8339.82	8909.32	8946.45	8065.79	12710.7	8624.57	0.678531	+	PSP_HC	4.22542	0.0159122	-0.545302	-2.1402	Q5R372	Q5R372	Q5R372	RBG1L_HUMAN	>sp|Q5R372|RBG1L_HUMAN Rab GTPase-activating protein 1-like OS=Homo sapiens OX=9606 GN=RABGAP1L PE=1 SV=1
NRP1	Neuropilin-1	0.677555	-0.561589	+	14.1332	14.129	14.2966	14.2558	13.7231	13.6119	13.6281	13.6403	17968.7	17916.5	20123.6	19562.5	13522.7	12519.6	12661	12768.5	18765.6	12714.7	0.677555	+	PSP_HC	4.51765	0.0140833	-0.552814	-2.21666	O14786	O14786	O14786	NRP1_HUMAN	>sp|O14786|NRP1_HUMAN Neuropilin-1 OS=Homo sapiens OX=9606 GN=NRP1 PE=1 SV=3
GGT7	Glutathione hydrolase 7	0.676798	-0.563204	+	14.383	14.5201	14.5388	14.3656	13.9407	13.8185	13.8374	14.0588	21365.6	23495.6	23802.1	21109.4	15724.2	14447.2	14637.7	17065.6	22430.6	15180.9	0.676798	+	PSP_HC	3.54988	0.0207078	-0.538018	-1.9828	Q9UJ14	Q9UJ14	Q9UJ14	GGT7_HUMAN	>sp|Q9UJ14|GGT7_HUMAN Glutathione hydrolase 7 OS=Homo sapiens OX=9606 GN=GGT7 PE=1 SV=2
OCRL	Inositol polyphosphate 5-phosphatase OCRL	0.67669	-0.563433	+	14.7353	14.9561	15.0486	15.0081	14.4173	14.3693	14.493	14.4205	27275.2	31785.9	33890.7	32952.5	21879.6	21163.6	23058.3	21928.2	32369.2	21903.9	0.67669	+	PSP_HC	3.33376	0.0263811	-0.511983	-1.86599	Q01968	Q01968	Q01968	OCRL_HUMAN	>sp|Q01968|OCRL_HUMAN Inositol polyphosphate 5-phosphatase OCRL OS=Homo sapiens OX=9606 GN=OCRL PE=1 SV=3
PTS	6-pyruvoyl tetrahydrobiopterin synthase	0.675949	-0.565014	+	15.1287	15.3769	15.2439	15.3847	14.6975	14.6353	14.8441	14.7947	35825.5	42550.8	38803.5	42781.5	26569.8	25448.6	29411.6	28421.6	40677.2	27495.7	0.675949	+	PSP_HC	3.38164	0.0222092	-0.540655	-1.95211	Q03393	Q03393	Q03393	PTPS_HUMAN	>sp|Q03393|PTPS_HUMAN 6-pyruvoyl tetrahydrobiopterin synthase OS=Homo sapiens OX=9606 GN=PTS PE=1 SV=1
GNB2	Guanine nucleotide-binding protein G(I)/G(S)/G(T) subunit beta-2	0.67575	-0.565438	+	17.7259	17.9541	17.8616	17.9772	17.364	17.322	17.2675	17.4335	216784	253935	238165	258034	168688	163848	157774	177014	246050	166268	0.67575	+	PSP_HC	3.68048	0.020435	-0.532898	-1.99649	P62879	P62879	P62879	GBB2_HUMAN	>sp|P62879|GBB2_HUMAN Guanine nucleotide-binding protein G(I)/G(S)/G(T) subunit beta-2 OS=Homo sapiens OX=9606 GN=GNB2 PE=1 SV=3
RNF11	RING finger protein 11	0.675455	-0.566069	+	13.4956	13.8503	13.7322	13.7276	13.4258	13.2174	12.6674	13.1082	11550	14769.2	13608.3	13565	11004.5	9524.32	6505.3	8830.01	13586.6	9177.17	0.675455	+	PSP_HC	1.83003	0.0411195	-0.596749	-1.58558	Q9Y3C5	Q9Y3C5	Q9Y3C5	RNF11_HUMAN	>sp|Q9Y3C5|RNF11_HUMAN RING finger protein 11 OS=Homo sapiens OX=9606 GN=RNF11 PE=1 SV=1
HDGFL3	Hepatoma-derived growth factor-related protein 3	0.675171	-0.566676	+	16.0806	16.2967	16.4592	16.3627	15.6493	15.7512	15.7755	15.8095	69301.6	80499.9	90097.5	84268.2	51393.6	55154.8	56091.7	57429.3	82384	55623.3	0.675171	+	PSP_HC	3.13828	0.0235038	-0.553375	-1.92526	Q9Y3E1	Q9Y3E1	Q9Y3E1	HDGR3_HUMAN	>sp|Q9Y3E1|HDGR3_HUMAN Hepatoma-derived growth factor-related protein 3 OS=Homo sapiens OX=9606 GN=HDGFL3 PE=1 SV=1
ITFG1	T-cell immunomodulatory protein	0.675093	-0.566841	+	15.8347	16.147	16.0671	16.1351	15.6032	15.4627	15.4517	15.6812	58441.3	72565.7	68656.1	71969.6	49777.3	45158.2	44815.2	52542.6	70312.8	47467.7	0.675093	+	PSP_HC	2.78775	0.0335315	-0.496298	-1.70234	Q8TB96	Q8TB96	Q8TB96	TIP_HUMAN	>sp|Q8TB96|TIP_HUMAN T-cell immunomodulatory protein OS=Homo sapiens OX=9606 GN=ITFG1 PE=1 SV=1
NOVA2	RNA-binding protein Nova-2	0.674361	-0.568407	+	14.2375	14.4002	14.4002	14.3359	13.874	13.6691	13.722	13.8816	19315.9	21621.8	21621.8	20679.3	15013.8	13025.9	13512.4	15093.1	21150.6	14263.1	0.674361	+	PSP_HC	3.81797	0.0174832	-0.556755	-2.09267	Q9UNW9	Q9UNW9	Q9UNW9	NOVA2_HUMAN	>sp|Q9UNW9|NOVA2_HUMAN RNA-binding protein Nova-2 OS=Homo sapiens OX=9606 GN=NOVA2 PE=1 SV=1
SPIRE1	Protein spire homolog 1	0.673487	-0.570279	+	11.292	11.8391	11.717	11.5651	10.9968	11.1408	11.1247	11.0189	2507.44	3663.74	3366.42	3030	2043.46	2257.95	2232.9	2075.01	3198.21	2153.95	0.673487	+	PSP_HC	2.30117	0.037076	-0.532986	-1.64777	Q08AE8	Q08AE8	Q08AE8	SPIR1_HUMAN	>sp|Q08AE8|SPIR1_HUMAN Protein spire homolog 1 OS=Homo sapiens OX=9606 GN=SPIRE1 PE=1 SV=3
NLGN2	Neuroligin-2	0.672451	-0.5725	+	12.7491	12.8531	12.82	13.016	12.0997	12.4946	12.357	12.1649	6884.33	7398.93	7231.1	8283.36	4389.07	5770.98	5245.99	4591.98	7315.01	4918.99	0.672451	+	PSP_HC	2.80017	0.0250844	-0.580492	-1.89411	Q8NFZ4	Q8NFZ4	Q8NFZ4	NLGN2_HUMAN	>sp|Q8NFZ4|NLGN2_HUMAN Neuroligin-2 OS=Homo sapiens OX=9606 GN=NLGN2 PE=1 SV=1
WASHC2A	WASH complex subunit 2A	0.672171	-0.5731	+	11.8318	11.899	11.4222	11.5187	11.1017	11.2306	11.1195	9.72051	3645.24	3819.06	2744.26	2934.1	2197.58	2402.97	2224.86	843.655	3289.67	2211.22	0.672171	+	PSP_HC	1.22582	0.0468552	-0.874869	-1.51595	Q641Q2	Q641Q2	Q641Q2	WAC2A_HUMAN	>sp|Q641Q2|WAC2A_HUMAN WASH complex subunit 2A OS=Homo sapiens OX=9606 GN=WASHC2A PE=1 SV=3
MYDGF	Myeloid-derived growth factor	0.672024	-0.573415	+	17.69	18.1969	17.963	18.0607	17.3916	17.4854	17.6052	17.1693	211456	300478	255506	273409	171946	183497	199385	147392	264458	177722	0.672024	+	PSP_HC	2.14472	0.0368826	-0.564767	-1.65428	Q969H8	Q969H8	Q969H8	MYDGF_HUMAN	>sp|Q969H8|MYDGF_HUMAN Myeloid-derived growth factor OS=Homo sapiens OX=9606 GN=MYDGF PE=1 SV=1
CAMSAP1	Calmodulin-regulated spectrin-associated protein 1	0.671208	-0.575169	+	13.6422	14.0205	13.9894	13.8661	13.2855	13.4192	13.497	13.2746	12785.3	16618.5	16264.1	14931.8	9984.68	10954.2	11561.2	9909.52	15597.9	10469.5	0.671208	+	PSP_HC	2.62645	0.0342437	-0.510497	-1.69406	Q5T5Y3	Q5T5Y3	Q5T5Y3	CAMP1_HUMAN	>sp|Q5T5Y3|CAMP1_HUMAN Calmodulin-regulated spectrin-associated protein 1 OS=Homo sapiens OX=9606 GN=CAMSAP1 PE=1 SV=2
SLC6A17	Sodium-dependent neutral amino acid transporter SLC6A17	0.671167	-0.575256	+	15.4556	15.364	15.5229	15.4192	14.9572	14.7914	14.9298	14.2347	44936.5	42172.1	47082.4	43816.9	31810.2	28356.7	31211.7	19278.4	44376.7	29784.2	0.671167	+	PSP_HC	2.21935	0.0238176	-0.712145	-1.91568	Q9H1V8	Q9H1V8	Q9H1V8	S6A17_HUMAN	>sp|Q9H1V8|S6A17_HUMAN Sodium-dependent neutral amino acid transporter SLC6A17 OS=Homo sapiens OX=9606 GN=SLC6A17 PE=1 SV=3
HTD2	Hydroxyacyl-thioester dehydratase type 2, mitochondrial	0.671071	-0.575462	+	12.1733	12.6383	12.5561	12.2964	11.3759	12.1265	12.0911	11.5765	4618.79	6375.4	6022.3	5030.2	2657.58	4471.37	4362.99	3054.03	5526.25	3708.51	0.671071	+	PSP_HC	1.55091	0.0490259	-0.623517	-1.49655	P86397	P86397	P86397	HTD2_HUMAN	>sp|P86397|HTD2_HUMAN Hydroxyacyl-thioester dehydratase type 2, mitochondrial OS=Homo sapiens OX=9606 GN=HTD2 PE=1 SV=1
KLC1	Kinesin light chain 1	0.670405	-0.576895	+	17.1515	17.4825	17.3979	17.5465	16.7323	16.8962	16.8918	16.8355	145585	183129	172699	191436	108874	121973	121601	116947	177914	119274	0.670405	+	PSP_HC	2.96734	0.0253054	-0.555681	-1.88619	Q07866	Q07866	Q07866	KLC1_HUMAN	>sp|Q07866|KLC1_HUMAN Kinesin light chain 1 OS=Homo sapiens OX=9606 GN=KLC1 PE=1 SV=2
TANC2	Protein TANC2	0.670336	-0.577044	+	13.5003	14.0886	13.7675	13.6837	13.5193	13.0875	13.2083	12.937	11587.6	17421.7	13945.4	13158.4	11741.3	8704.22	9464.43	7841.97	13551.9	9084.33	0.670336	+	PSP_HC	1.77491	0.0456641	-0.571999	-1.52814	Q9HCD6	Q9HCD6	Q9HCD6	TANC2_HUMAN	>sp|Q9HCD6|TANC2_HUMAN Protein TANC2 OS=Homo sapiens OX=9606 GN=TANC2 PE=1 SV=3
C2CD4C	C2 calcium-dependent domain-containing protein 4C	0.670105	-0.577541	+	13.3174	13.5656	13.6558	13.4728	13.0305	12.8576	12.7654	13.0225	10207.9	12124.2	12906.4	11368.9	8367.03	7422.04	6962.55	8320.76	11746.5	7871.4	0.670105	+	PSP_HC	3.02092	0.0213455	-0.583912	-1.9654	Q8TF44	Q8TF44	Q8TF44	C2C4C_HUMAN	>sp|Q8TF44|C2C4C_HUMAN C2 calcium-dependent domain-containing protein 4C OS=Homo sapiens OX=9606 GN=C2CD4C PE=1 SV=2
YWHAQ	14-3-3 protein theta	0.669985	-0.577799	+	20.0584	20.3847	20.1936	20.2912	19.6505	19.6477	19.6802	19.8332	1.09189e+06	1.36901e+06	1.19917e+06	1.2831e+06	822981	821386	840099	934089	1.24113e+06	831540	0.669985	+	PSP_HC	3.16805	0.0261203	-0.529094	-1.87275	P27348	P27348	P27348	1433T_HUMAN	>sp|P27348|1433T_HUMAN 14-3-3 protein theta OS=Homo sapiens OX=9606 GN=YWHAQ PE=1 SV=1
GGA3	ADP-ribosylation factor-binding protein GGA3	0.669749	-0.578307	+	13.4741	13.759	13.3644	13.5232	13.1207	12.9227	12.8709	12.9184	11379.1	13863.5	10545.9	11773	8906.85	7764.62	7490.78	7741.51	11576.1	7753.07	0.669749	+	PSP_HC	2.90829	0.0243961	-0.572022	-1.90696	Q9NZ52	Q9NZ52	Q9NZ52	GGA3_HUMAN	>sp|Q9NZ52|GGA3_HUMAN ADP-ribosylation factor-binding protein GGA3 OS=Homo sapiens OX=9606 GN=GGA3 PE=1 SV=1
GPD2	Glycerol-3-phosphate dehydrogenase, mitochondrial	0.66954	-0.578757	+	15.3829	15.496	15.4159	15.5197	14.8441	14.9064	14.9043	14.8507	42728.2	46212.6	43716.8	46978.1	29411.6	30709.6	30664.9	29546.5	44964.7	30105.7	0.66954	+	PSP_HC	5.39408	0.00857248	-0.577275	-2.44118	P43304	P43304	P43304	GPDM_HUMAN	>sp|P43304|GPDM_HUMAN Glycerol-3-phosphate dehydrogenase, mitochondrial OS=Homo sapiens OX=9606 GN=GPD2 PE=1 SV=3
EIF4EBP2	Eukaryotic translation initiation factor 4E-binding protein 2	0.669445	-0.578962	+	12.4953	12.6635	12.6285	12.6424	12.2295	12.1631	11.9414	11.8703	5773.78	6487.74	6332.24	6393.54	4802.27	4586.25	3932.96	3743.83	6362.89	4259.61	0.669445	+	PSP_HC	2.98015	0.0252308	-0.556353	-1.89116	Q13542	Q13542	Q13542	4EBP2_HUMAN	>sp|Q13542|4EBP2_HUMAN Eukaryotic translation initiation factor 4E-binding protein 2 OS=Homo sapiens OX=9606 GN=EIF4EBP2 PE=1 SV=1
CPXM1	Probable carboxypeptidase X1	0.668815	-0.580321	+	15.8198	15.8203	15.6604	15.7557	15.0399	15.2815	15.1301	15.3098	57840.8	57860.9	51790.5	55327.2	33686.9	39828.1	35860.3	40617.1	56584	37844.2	0.668815	+	PSP_HC	3.6123	0.0175058	-0.573716	-2.09296	Q96SM3	Q96SM3	Q96SM3	CPXM1_HUMAN	>sp|Q96SM3|CPXM1_HUMAN Probable carboxypeptidase X1 OS=Homo sapiens OX=9606 GN=CPXM1 PE=2 SV=2
LRRC40	Leucine-rich repeat-containing protein 40	0.668769	-0.580419	+	15.5216	15.5576	15.6612	15.6036	14.9867	15.0139	14.8992	15.1449	47040	48228.6	51819.2	49791.1	32467.3	33085.2	30556.7	36230.1	49009.8	32776.3	0.668769	+	PSP_HC	4.16694	0.0139613	-0.574785	-2.2181	Q9H9A6	Q9H9A6	Q9H9A6	LRC40_HUMAN	>sp|Q9H9A6|LRC40_HUMAN Leucine-rich repeat-containing protein 40 OS=Homo sapiens OX=9606 GN=LRRC40 PE=1 SV=1
VBP1	Prefoldin subunit 3	0.667917	-0.58226	+	16.9159	17.2422	16.9814	17.066	16.4475	16.4659	16.406	16.4366	123650	155031	129393	137208	89369.8	90516.9	86835.7	88697.1	133300	89033.5	0.667917	+	PSP_HC	3.84811	0.0127066	-0.612351	-2.25336	P61758	P61758	P61758	PFD3_HUMAN	>sp|P61758|PFD3_HUMAN Prefoldin subunit 3 OS=Homo sapiens OX=9606 GN=VBP1 PE=1 SV=4
SRGAP3	SLIT-ROBO Rho GTPase-activating protein 3	0.667238	-0.583726	+	13.8488	14.0859	14.2995	14.2005	13.5549	13.6028	13.5663	13.4796	14753.8	17389.2	20164.1	18826.8	12034.6	12440.9	12130.1	11422.6	18108	12082.3	0.667238	+	PSP_HC	2.84235	0.0268286	-0.557778	-1.85687	O43295	O43295	O43295	SRGP3_HUMAN	>sp|O43295|SRGP3_HUMAN SLIT-ROBO Rho GTPase-activating protein 3 OS=Homo sapiens OX=9606 GN=SRGAP3 PE=1 SV=3
CD59	CD59 glycoprotein	0.666152	-0.586076	+	16.9336	16.895	17.1316	17.0187	16.7185	16.2926	16.4174	16.3635	125176	121871	143590	132782	107838	80271.5	87524.5	84314.9	128979	85919.7	0.666152	+	PSP_HC	2.64962	0.0282825	-0.546704	-1.77858	P13987	P13987	P13987	CD59_HUMAN	>sp|P13987|CD59_HUMAN CD59 glycoprotein OS=Homo sapiens OX=9606 GN=CD59 PE=1 SV=1
NAT8	N-acetyltransferase 8	0.666147	-0.586088	+	13.9963	14.9465	13.946	14.2722	13.6867	12.9056	13.7865	13.4095	16342	31575.1	15782.1	19786.1	13185.8	7673.13	14130.3	10880.8	18064.1	12033.3	0.666147	+	PSP_HC	1.49538	0.0357591	-0.843164	-1.67559	Q9UHE5	Q9UHE5	Q9UHE5	NAT8_HUMAN	>sp|Q9UHE5|NAT8_HUMAN N-acetyltransferase 8 OS=Homo sapiens OX=9606 GN=NAT8 PE=1 SV=2
ATP6V1G2	V-type proton ATPase subunit G 2	0.665567	-0.587345	+	15.1564	15.1	15.189	15.2299	14.4886	14.7959	14.6762	14.466	36520	35119.9	37354.6	38428.8	22988.1	28445.2	26180.4	22630.8	36937.3	24584.3	0.665567	+	PSP_HC	3.28524	0.0207561	-0.562141	-1.98377	O95670	O95670	O95670	VATG2_HUMAN	>sp|O95670|VATG2_HUMAN V-type proton ATPase subunit G 2 OS=Homo sapiens OX=9606 GN=ATP6V1G2 PE=1 SV=1
MDP1	Magnesium-dependent phosphatase 1	0.665405	-0.587695	+	14.3476	14.377	14.2571	14.3216	13.6222	13.7531	13.7408	13.8644	20847.7	21276.9	19580.1	20475.3	12609.3	13806.9	13689.7	14914.2	20661.5	13748.3	0.665405	+	PSP_HC	4.34015	0.0127496	-0.580706	-2.27095	Q86V88	Q86V88	Q86V88	MGDP1_HUMAN	>sp|Q86V88|MGDP1_HUMAN Magnesium-dependent phosphatase 1 OS=Homo sapiens OX=9606 GN=MDP1 PE=1 SV=1
PDE10A	cAMP and cAMP-inhibited cGMP 3',5'-cyclic phosphodiesterase 10A	0.665284	-0.587957	+	13.4031	13.759	13.8446	13.9551	13.1881	13.2399	13.1886	13.3577	10832.7	13863.5	14710.9	15881.9	9332.84	9674.02	9336.07	10497.1	14287.2	9505.05	0.665284	+	PSP_HC	2.12119	0.0458986	-0.496892	-1.52469	Q9Y233	Q9Y233	Q9Y233	PDE10_HUMAN	>sp|Q9Y233|PDE10_HUMAN cAMP and cAMP-inhibited cGMP 3',5'-cyclic phosphodiesterase 10A OS=Homo sapiens OX=9606 GN=PDE10A PE=1 SV=1
MAPRE2	Microtubule-associated protein RP/EB family member 2	0.664646	-0.589342	+	16.5387	16.8275	16.7682	16.8258	16.1412	16.2315	16.184	16.3237	95201.7	116301	111617	116164	72274.5	76942.9	74450.8	82020.7	113890	75696.8	0.664646	+	PSP_HC	3.23126	0.0263491	-0.519956	-1.86419	Q15555	Q15555	Q15555	MARE2_HUMAN	>sp|Q15555|MARE2_HUMAN Microtubule-associated protein RP/EB family member 2 OS=Homo sapiens OX=9606 GN=MAPRE2 PE=1 SV=1
EEF1A2	Elongation factor 1-alpha 2	0.66442	-0.589832	+	17.7596	17.9264	17.9388	17.9068	17.3198	17.3285	17.3251	17.4584	221908	249106	251256	245745	163599	164588	164201	180095	247425	164394	0.66442	+	PSP_HC	4.19258	0.0178835	-0.524952	-2.07123	Q05639	Q05639	Q05639	EF1A2_HUMAN	>sp|Q05639|EF1A2_HUMAN Elongation factor 1-alpha 2 OS=Homo sapiens OX=9606 GN=EEF1A2 PE=1 SV=1
GDAP1	Ganglioside-induced differentiation-associated protein 1	0.663904	-0.590952	+	16.3334	16.4556	16.6158	16.5458	15.9832	15.8949	15.8981	15.9227	82574	89873	100428	95671.4	64777.3	60931.5	61066.8	62117	92772.2	61591.9	0.663904	+	PSP_HC	3.90893	0.016157	-0.562905	-2.12956	Q8TB36	Q8TB36	Q8TB36	GDAP1_HUMAN	>sp|Q8TB36|GDAP1_HUMAN Ganglioside-induced differentiation-associated protein 1 OS=Homo sapiens OX=9606 GN=GDAP1 PE=1 SV=3
FASN	Fatty acid synthase	0.663704	-0.591388	+	18.0819	18.105	18.1389	18.1501	17.581	17.498	17.4974	17.5626	277456	281934	288638	290887	196069	185107	185030	193584	285286	189345	0.663704	+	PSP_HC	6.21963	0.00653279	-0.584229	-2.57643	P49327	P49327	P49327	FAS_HUMAN	>sp|P49327|FAS_HUMAN Fatty acid synthase OS=Homo sapiens OX=9606 GN=FASN PE=1 SV=3
PGRMC1	Membrane-associated progesterone receptor component 1	0.662514	-0.593977	+	19.207	19.4751	19.4086	19.3945	18.756	18.8574	18.6954	18.8801	605178	728768	695938	689170	442709	474945	424499	482477	692554	458827	0.662514	+	PSP_HC	3.68256	0.0169655	-0.574101	-2.11043	O00264	O00264	O00264	PGRC1_HUMAN	>sp|O00264|PGRC1_HUMAN Membrane-associated progesterone receptor component 1 OS=Homo sapiens OX=9606 GN=PGRMC1 PE=1 SV=3
OCIAD2	OCIA domain-containing protein 2	0.662209	-0.594641	+	14.6155	14.7222	15.0723	14.8707	14.1432	14.2877	14.1055	14.2618	25101.7	27028.6	34452	29959	18093.7	19999.8	17627	19644	28493.8	18868.8	0.662209	+	PSP_HC	2.90751	0.0198236	-0.620627	-2.01177	Q56VL3	Q56VL3	Q56VL3	OCAD2_HUMAN	>sp|Q56VL3|OCAD2_HUMAN OCIA domain-containing protein 2 OS=Homo sapiens OX=9606 GN=OCIAD2 PE=1 SV=1
BSDC1	BSD domain-containing protein 1	0.661017	-0.597241	+	13.8179	14.0571	13.7078	13.8228	13.005	13.1567	13.369	13.2866	14441.2	17045.5	13380.1	14490.3	8220.44	9131.9	10579.6	9992.29	14465.7	9562.1	0.661017	+	PSP_HC	3.00617	0.0174364	-0.647104	-2.09893	Q9NW68	Q9NW68	Q9NW68	BSDC1_HUMAN	>sp|Q9NW68|BSDC1_HUMAN BSD domain-containing protein 1 OS=Homo sapiens OX=9606 GN=BSDC1 PE=1 SV=1
ARRB1	Beta-arrestin-1	0.660885	-0.597529	+	15.4106	15.5213	15.4448	15.4132	14.7413	14.6925	14.9165	14.9304	43556.5	47030.2	44601.4	43635.1	27388.8	26477.9	30925.3	31224.7	44118.2	29157.1	0.660885	+	PSP_HC	4.11925	0.0102935	-0.627324	-2.36014	P49407	P49407	P49407	ARRB1_HUMAN	>sp|P49407|ARRB1_HUMAN Beta-arrestin-1 OS=Homo sapiens OX=9606 GN=ARRB1 PE=1 SV=2
DCLK2	Serine/threonine-protein kinase DCLK2	0.660822	-0.597667	+	16.1517	16.3289	16.3592	16.4703	15.7524	15.7405	15.7326	15.9375	72802.5	82316.8	84064	90793.4	55200.7	54747.3	54448.3	62757.5	83190.4	54974	0.660822	+	PSP_HC	3.20818	0.0246695	-0.536769	-1.90153	Q8N568	Q8N568	Q8N568	DCLK2_HUMAN	>sp|Q8N568|DCLK2_HUMAN Serine/threonine-protein kinase DCLK2 OS=Homo sapiens OX=9606 GN=DCLK2 PE=1 SV=4
BACE1	Beta-secretase 1	0.660748	-0.597828	+	14.7231	14.9331	14.954	14.8877	14.3313	14.3135	14.2658	14.312	27045.5	31283.2	31739.7	30314.1	20613.5	20360.7	19698.5	20339.5	30798.6	20350.1	0.660748	+	PSP_HC	4.35903	0.0132018	-0.568839	-2.23812	P56817	P56817	P56817	BACE1_HUMAN	>sp|P56817|BACE1_HUMAN Beta-secretase 1 OS=Homo sapiens OX=9606 GN=BACE1 PE=1 SV=3
WNK2	Serine/threonine-protein kinase WNK2	0.660532	-0.598299	+	12.407	12.6537	12.8115	12.7724	12.2634	12.0164	12.141	12.0905	5430.99	6443.82	7188.62	6996.41	4916.45	4142.83	4516.53	4361.17	6720.12	4438.85	0.660532	+	PSP_HC	2.64696	0.0304682	-0.533354	-1.74934	Q9Y3S1	Q9Y3S1	Q9Y3S1	WNK2_HUMAN	>sp|Q9Y3S1|WNK2_HUMAN Serine/threonine-protein kinase WNK2 OS=Homo sapiens OX=9606 GN=WNK2 PE=1 SV=4
GDPD1	Lysophospholipase D GDPD1	0.659485	-0.600588	+	13.7405	13.9399	13.8555	13.8513	13.4822	13.2147	13.259	13.2466	13686.8	15715.5	14822.5	14779.4	11443.2	9506.51	9802.95	9719.05	14800.9	9761	0.659485	+	PSP_HC	3.5101	0.0203868	-0.546142	-1.99586	Q8N9F7	Q8N9F7	Q8N9F7	GDPD1_HUMAN	>sp|Q8N9F7|GDPD1_HUMAN Lysophospholipase D GDPD1 OS=Homo sapiens OX=9606 GN=GDPD1 PE=1 SV=2
SMN2	Survival motor neuron protein	0.657451	-0.605044	+	13.967	13.8718	13.5834	13.6624	13.3292	12.9547	13.2885	13.0318	16013.5	14990.9	12274.7	12965.6	10291.7	7938.77	10005.5	8374.57	13978.2	9190.02	0.657451	+	PSP_HC	2.52987	0.0253319	-0.620138	-1.88626	Q16637	Q16637	Q16637	SMN_HUMAN	>sp|Q16637|SMN_HUMAN Survival motor neuron protein OS=Homo sapiens OX=9606 GN=SMN2 PE=1 SV=1
KIF5C	Kinesin heavy chain isoform 5C	0.656855	-0.606354	+	16.7357	17.0439	17.0416	17.0077	16.3556	16.4298	16.4069	16.4306	109131	135122	134906	131773	83854.5	88280.1	86889.8	88329	133340	87585	0.656855	+	PSP_HC	3.44693	0.0203628	-0.551483	-1.99551	O60282	O60282	O60282	KIF5C_HUMAN	>sp|O60282|KIF5C_HUMAN Kinesin heavy chain isoform 5C OS=Homo sapiens OX=9606 GN=KIF5C PE=1 SV=1
SNX30	Sorting nexin-30	0.656826	-0.606417	+	15.0061	15.1819	15.2173	15.3749	14.5593	14.7146	14.6265	14.5344	32906.8	37171.3	38094.6	42491.9	24142.7	26886.6	25293.9	23729.6	37632.9	24718.3	0.656826	+	PSP_HC	3.31858	0.018935	-0.586339	-2.05207	Q5VWJ9	Q5VWJ9	Q5VWJ9	SNX30_HUMAN	>sp|Q5VWJ9|SNX30_HUMAN Sorting nexin-30 OS=Homo sapiens OX=9606 GN=SNX30 PE=1 SV=1
KIF21A	Kinesin-like protein KIF21A	0.656644	-0.606816	+	15.1405	15.4247	15.5058	15.4108	14.8613	14.8097	14.8003	14.8122	36119.7	43984.3	46527.6	43562.5	29764.4	28718.6	28532.1	28768.5	43773.4	28743.5	0.656644	+	PSP_HC	3.31056	0.0218688	-0.549578	-1.95837	Q7Z4S6	Q7Z4S6	Q7Z4S6	KI21A_HUMAN	>sp|Q7Z4S6|KI21A_HUMAN Kinesin-like protein KIF21A OS=Homo sapiens OX=9606 GN=KIF21A PE=1 SV=2
CDS2	Phosphatidate cytidylyltransferase 2	0.65635	-0.607462	+	15.7946	16.048	16.0517	16.0587	15.3098	15.3988	15.4847	15.5738	56839.3	67753.1	67927.1	68257.5	40617.1	43201.7	45852.1	48773.2	67840.1	44526.9	0.65635	+	PSP_HC	3.14904	0.0241555	-0.54646	-1.91114	O95674	O95674	O95674	CDS2_HUMAN	>sp|O95674|CDS2_HUMAN Phosphatidate cytidylyltransferase 2 OS=Homo sapiens OX=9606 GN=CDS2 PE=1 SV=1
STXBP5	Syntaxin-binding protein 5	0.65574	-0.608805	+	12.7921	12.9823	12.966	12.8859	12.4424	12.2825	12.3055	12.3298	7092.61	8092.11	8001.2	7569.07	5565.9	4981.97	5062.03	5148.01	7785.13	5105.02	0.65574	+	PSP_HC	4.25762	0.0141861	-0.566512	-2.21134	Q5T5C0	Q5T5C0	Q5T5C0	STXB5_HUMAN	>sp|Q5T5C0|STXB5_HUMAN Syntaxin-binding protein 5 OS=Homo sapiens OX=9606 GN=STXBP5 PE=1 SV=1
HPRT1	Hypoxanthine-guanine phosphoribosyltransferase	0.655693	-0.608909	+	17.6977	17.6286	17.7528	17.7269	17.0968	16.9255	17.1515	17.1101	212588	202646	220864	216935	140168	124475	145585	141466	214761	140817	0.655693	+	PSP_HC	4.50631	0.00849811	-0.630518	-2.4573	P00492	P00492	P00492	HPRT_HUMAN	>sp|P00492|HPRT_HUMAN Hypoxanthine-guanine phosphoribosyltransferase OS=Homo sapiens OX=9606 GN=HPRT1 PE=1 SV=2
GRID1	Glutamate receptor ionotropic, delta-1	0.655668	-0.608962	+	12.3278	12.7377	12.245	12.2823	11.9637	11.7507	11.6397	11.3707	5140.88	6830.14	4854.14	4981.28	3994.23	3445.98	3190.79	2648.02	5061.08	3318.39	0.655668	+	PSP_HC	2.27418	0.0224605	-0.717	-1.94682	Q9ULK0	Q9ULK0	Q9ULK0	GRID1_HUMAN	>sp|Q9ULK0|GRID1_HUMAN Glutamate receptor ionotropic, delta-1 OS=Homo sapiens OX=9606 GN=GRID1 PE=2 SV=2
TUBB3	Tubulin beta-3 chain	0.655343	-0.609678	+	19.6899	19.5747	19.8898	19.7759	19.0132	19.1729	19.3124	19.0731	845767	780858	971463	897716	529107	591042	651046	551538	871741	571290	0.655343	+	PSP_HC	3.13238	0.0199143	-0.589664	-2.00976	Q13509	Q13509	Q13509	TBB3_HUMAN	>sp|Q13509|TBB3_HUMAN Tubulin beta-3 chain OS=Homo sapiens OX=9606 GN=TUBB3 PE=1 SV=2
PDK1	[Pyruvate dehydrogenase (acetyl-transferring)] kinase isozyme 1, mitochondrial	0.655196	-0.610002	+	13.3513	13.5115	13.4252	13.2501	12.8691	12.4434	13.1118	12.6823	10450.6	11678	10999.9	9742.66	7481.44	5569.76	8852.08	6572.83	10725.2	7027.14	0.655196	+	PSP_HC	2.14537	0.0323506	-0.607888	-1.72626	Q15118	Q15118	Q15118	PDK1_HUMAN	>sp|Q15118|PDK1_HUMAN [Pyruvate dehydrogenase (acetyl-transferring)] kinase isozyme 1, mitochondrial OS=Homo sapiens OX=9606 GN=PDK1 PE=1 SV=1
CAND2	Cullin-associated NEDD8-dissociated protein 2	0.655091	-0.610233	+	12.6952	12.9163	13.0611	12.7942	11.484	12.3343	12.1526	12.4734	6631.87	7730.25	8546.39	7102.94	2864.37	5164.1	4552.99	5686.79	7416.6	4858.55	0.655091	+	PSP_HC	1.7547	0.0308597	-0.755626	-1.74547	O75155	O75155	O75155	CAND2_HUMAN	>sp|O75155|CAND2_HUMAN Cullin-associated NEDD8-dissociated protein 2 OS=Homo sapiens OX=9606 GN=CAND2 PE=1 SV=3
CAMKK2	Calcium/calmodulin-dependent protein kinase kinase 2	0.654966	-0.610507	+	12.9904	13.4203	13.2671	13.1334	12.6959	12.1754	12.4785	12.7135	8137.67	10962.6	9858.14	8985.61	6635.09	4625.52	5706.93	6716.53	9421.87	6171.01	0.654966	+	PSP_HC	2.3485	0.0232615	-0.686974	-1.93238	Q96RR4	Q96RR4	Q96RR4	KKCC2_HUMAN	>sp|Q96RR4|KKCC2_HUMAN Calcium/calmodulin-dependent protein kinase kinase 2 OS=Homo sapiens OX=9606 GN=CAMKK2 PE=1 SV=2
TNIK	TRAF2 and NCK-interacting protein kinase	0.654962	-0.610517	+	12.7493	12.8932	13.1182	13.1379	12.4376	12.2753	12.3605	12.6167	6885.28	7607.46	8891.43	9013.68	5547.42	4957.17	5258.73	6280.66	8249.45	5403.07	0.654962	+	PSP_HC	2.46233	0.0315935	-0.552128	-1.73434	Q9UKE5	Q9UKE5	Q9UKE5	TNIK_HUMAN	>sp|Q9UKE5|TNIK_HUMAN TRAF2 and NCK-interacting protein kinase OS=Homo sapiens OX=9606 GN=TNIK PE=1 SV=1
ANKMY2	Ankyrin repeat and MYND domain-containing protein 2	0.654188	-0.612223	+	14.3297	14.4426	14.3142	14.24	13.8082	13.588	13.7872	13.6279	20590.6	22266.7	20370.6	19349.4	14344.4	12313.9	14137.1	12659.2	20480.6	13398.2	0.654188	+	PSP_HC	3.98864	0.0111015	-0.628824	-2.3328	Q8IV38	Q8IV38	Q8IV38	ANKY2_HUMAN	>sp|Q8IV38|ANKY2_HUMAN Ankyrin repeat and MYND domain-containing protein 2 OS=Homo sapiens OX=9606 GN=ANKMY2 PE=1 SV=1
ERC2	ERC protein 2	0.653559	-0.613612	+	12.3714	12.621	12.6769	12.6179	11.899	12.1165	12.0218	11.9897	5298.62	6299.41	6548.28	6285.88	3819.06	4440.48	4158.36	4066.86	6292.64	4112.61	0.653559	+	PSP_HC	3.3475	0.019867	-0.565058	-2.00654	O15083	O15083	O15083	ERC2_HUMAN	>sp|O15083|ERC2_HUMAN ERC protein 2 OS=Homo sapiens OX=9606 GN=ERC2 PE=1 SV=3
HSBP1	Heat shock factor-binding protein 1	0.653191	-0.614423	+	15.8838	15.8837	15.9266	15.9697	15.0278	15.6261	15.5134	14.9987	60464.5	60460.3	62285.1	64173.9	33405.5	50573.7	46773.4	32738.5	61374.8	40089.5	0.653191	+	PSP_HC	2.05488	0.0325724	-0.624419	-1.71695	O75506	O75506	O75506	HSBP1_HUMAN	>sp|O75506|HSBP1_HUMAN Heat shock factor-binding protein 1 OS=Homo sapiens OX=9606 GN=HSBP1 PE=1 SV=1
TMEM127	Transmembrane protein 127	0.653013	-0.614817	+	13.177	12.9843	13.0259	12.8494	12.4659	12.3108	12.158	12.5772	9261.31	8103.33	8340.4	7379.97	5657.31	5080.66	4570.07	6111.03	8221.86	5368.98	0.653013	+	PSP_HC	2.84204	0.019871	-0.631152	-2.01256	O75204	O75204	O75204	TM127_HUMAN	>sp|O75204|TM127_HUMAN Transmembrane protein 127 OS=Homo sapiens OX=9606 GN=TMEM127 PE=1 SV=1
CNRIP1	CB1 cannabinoid receptor-interacting protein 1	0.652563	-0.615811	+	16.5238	16.4615	16.6807	16.6346	16.0132	16.108	15.8196	15.914	94223.5	90241.3	105049	101745	66138.4	70630.3	57832.8	61743.5	97984.3	63940.9	0.652563	+	PSP_HC	3.58318	0.0144756	-0.611468	-2.18412	Q96F85	Q96F85	Q96F85	CNRP1_HUMAN	>sp|Q96F85|CNRP1_HUMAN CB1 cannabinoid receptor-interacting protein 1 OS=Homo sapiens OX=9606 GN=CNRIP1 PE=1 SV=1
KIFAP3	Kinesin-associated protein 3	0.652494	-0.615963	+	13.5708	13.6136	13.8786	13.8791	13.1301	13.1423	13.2726	13.0965	12168	12534.4	15061.7	15067	8965.08	9041.21	9895.8	8758.69	13798	9003.14	0.652494	+	PSP_HC	3.11632	0.0210909	-0.57515	-1.97146	Q92845	Q92845	Q92845	KIFA3_HUMAN	>sp|Q92845|KIFA3_HUMAN Kinesin-associated protein 3 OS=Homo sapiens OX=9606 GN=KIFAP3 PE=1 SV=2
TRAFD1	TRAF-type zinc finger domain-containing protein 1	0.652174	-0.616672	+	12.7583	12.9827	12.7405	12.7084	11.956	12.2902	12.4603	11.8347	6928.37	8094.35	6843.41	6692.83	3972.96	5008.63	5635.39	3652.58	6885.89	4490.8	0.652174	+	PSP_HC	2.24234	0.0268848	-0.662168	-1.85024	O14545	O14545	O14545	TRAD1_HUMAN	>sp|O14545|TRAD1_HUMAN TRAF-type zinc finger domain-containing protein 1 OS=Homo sapiens OX=9606 GN=TRAFD1 PE=1 SV=1
PGAP4	Post-GPI attachment to proteins factor 4	0.651581	-0.617984	+	13.2801	13.3748	13.3646	13.3283	12.7767	12.617	12.6788	12.8476	9947.37	10622.2	10547.4	10285.3	7017.3	6281.96	6556.91	7370.77	10416.4	6787.1	0.651581	+	PSP_HC	4.46125	0.00966494	-0.606946	-2.37585	Q9BRR3	Q9BRR3	Q9BRR3	PGAP4_HUMAN	>sp|Q9BRR3|PGAP4_HUMAN Post-GPI attachment to proteins factor 4 OS=Homo sapiens OX=9606 GN=PGAP4 PE=1 SV=1
GNB1L	Guanine nucleotide-binding protein subunit beta-like protein 1	0.651155	-0.618928	+	11.8459	12.0738	11.6287	12.0033	11.2569	11.4919	11.1322	11.357	3681.05	4310.98	3166.56	4105.38	2447.17	2880.09	2244.53	2623	3893.21	2535.08	0.651155	+	PSP_HC	2.45067	0.0279851	-0.578417	-1.78153	Q9BYB4	Q9BYB4	Q9BYB4	GNB1L_HUMAN	>sp|Q9BYB4|GNB1L_HUMAN Guanine nucleotide-binding protein subunit beta-like protein 1 OS=Homo sapiens OX=9606 GN=GNB1L PE=1 SV=2
ZSCAN18	Zinc finger and SCAN domain-containing protein 18	0.650919	-0.61945	+	12.7763	12.8796	12.85	12.851	12.1377	12.5385	12.23	12.2321	7015.35	7536.09	7383.04	7388.16	4506.21	5949.28	4803.93	4810.93	7385.6	4807.43	0.650919	+	PSP_HC	3.07192	0.0241124	-0.554644	-1.91129	Q8TBC5	Q8TBC5	Q8TBC5	ZSC18_HUMAN	>sp|Q8TBC5|ZSC18_HUMAN Zinc finger and SCAN domain-containing protein 18 OS=Homo sapiens OX=9606 GN=ZSCAN18 PE=1 SV=2
VTI1A	Vesicle transport through interaction with t-SNAREs homolog 1A	0.650785	-0.619747	+	13.92	14.3384	14.2606	14.2309	13.5399	13.7074	13.7156	13.5189	15500.2	20715.2	19627.7	19227.7	11910.1	13376.4	13452.6	11738	19427.7	12643.2	0.650785	+	PSP_HC	2.75722	0.0268821	-0.567041	-1.85283	Q96AJ9	Q96AJ9	Q96AJ9	VTI1A_HUMAN	>sp|Q96AJ9|VTI1A_HUMAN Vesicle transport through interaction with t-SNAREs homolog 1A OS=Homo sapiens OX=9606 GN=VTI1A PE=1 SV=2
UQCRH	Cytochrome b-c1 complex subunit 6, mitochondrial	0.650586	-0.620188	+	15.9936	16.1358	16.12	15.9864	14.8759	15.4957	15.4714	15.4038	65245.9	72004.5	71220.3	64921.1	30067.1	46203	45431.3	43351.7	68233.1	44391.5	0.650586	+	PSP_HC	2.57521	0.0164301	-0.747234	-2.12338	P07919	P07919	P07919	QCR6_HUMAN	>sp|P07919|QCR6_HUMAN Cytochrome b-c1 complex subunit 6, mitochondrial OS=Homo sapiens OX=9606 GN=UQCRH PE=1 SV=2
GNG3	Guanine nucleotide-binding protein G(I)/G(S)/G(O) subunit gamma-3	0.650398	-0.620606	+	13.4721	13.9334	13.87	14.0739	13.3928	13.1328	13.2924	13.2704	11363.3	15644.8	14972.2	17245.1	10755.6	8981.87	10032.5	9880.72	15308.5	9956.63	0.650398	+	PSP_HC	2.17072	0.0363706	-0.565237	-1.66407	P63215	P63215	P63215	GBG3_HUMAN	>sp|P63215|GBG3_HUMAN Guanine nucleotide-binding protein G(I)/G(S)/G(O) subunit gamma-3 OS=Homo sapiens OX=9606 GN=GNG3 PE=1 SV=1
ABLIM2	Actin-binding LIM protein 2	0.650099	-0.621268	+	13.7421	14.0994	14.1044	14.1257	13.5738	13.4707	13.399	13.4905	13702	17552.6	17613.6	17875.5	12193.3	11352.3	10801.9	11509.2	17583.1	11430.8	0.650099	+	PSP_HC	2.78072	0.027925	-0.534429	-1.78807	Q6H8Q1	Q6H8Q1	Q6H8Q1	ABLM2_HUMAN	>sp|Q6H8Q1|ABLM2_HUMAN Actin-binding LIM protein 2 OS=Homo sapiens OX=9606 GN=ABLIM2 PE=1 SV=2
NR3C1	Glucocorticoid receptor	0.650044	-0.621391	+	11.9538	12.3707	12.1002	12.3391	11.7086	11.5576	11.6474	11.5472	3966.91	5296.05	4390.59	5181.31	3346.88	3014.28	3207.87	2992.63	4785.95	3111.08	0.650044	+	PSP_HC	2.77874	0.0256934	-0.57572	-1.87762	P04150	P04150	P04150	GCR_HUMAN	>sp|P04150|GCR_HUMAN Glucocorticoid receptor OS=Homo sapiens OX=9606 GN=NR3C1 PE=1 SV=1
EHMT2	Histone-lysine N-methyltransferase EHMT2	0.649927	-0.62165	+	14.9515	14.0377	14.3337	14.1047	13.7907	13.7091	13.4865	13.352	31684.7	16817.8	20647.8	17617.2	14171.5	13392.2	11477.3	10455.7	19132.5	12434.7	0.649927	+	PSP_HC	1.80692	0.0278872	-0.772324	-1.79116	Q96KQ7	Q96KQ7	Q96KQ7	EHMT2_HUMAN	>sp|Q96KQ7|EHMT2_HUMAN Histone-lysine N-methyltransferase EHMT2 OS=Homo sapiens OX=9606 GN=EHMT2 PE=1 SV=3
CAMSAP3	Calmodulin-regulated spectrin-associated protein 3	0.649826	-0.621875	+	12.8504	13.2526	13.3494	13.2054	12.3342	12.5579	12.7104	12.6551	7385.09	9759.56	10436.9	9445.43	5163.74	6029.82	6702.11	6450.07	9602.49	6239.95	0.649826	+	PSP_HC	2.33257	0.027959	-0.600043	-1.78117	Q9P1Y5	Q9P1Y5	Q9P1Y5	CAMP3_HUMAN	>sp|Q9P1Y5|CAMP3_HUMAN Calmodulin-regulated spectrin-associated protein 3 OS=Homo sapiens OX=9606 GN=CAMSAP3 PE=1 SV=2
CCDC83	Coiled-coil domain-containing protein 83	0.649778	-0.62198	+	17.0035	16.9778	17.0771	17.0877	15.9476	16.6669	16.6291	16.1725	131390	129071	138267	139287	63198.4	104049	101358	73859.7	134829	87608.8	0.649778	+	PSP_HC	2.06387	0.027954	-0.682527	-1.80524	Q8IWF9	Q8IWF9	Q8IWF9	CCD83_HUMAN	>sp|Q8IWF9|CCD83_HUMAN Coiled-coil domain-containing protein 83 OS=Homo sapiens OX=9606 GN=CCDC83 PE=1 SV=2
GLOD4	Glyoxalase domain-containing protein 4	0.64905	-0.623598	+	18.0817	18.1687	17.9947	18.0506	17.4685	17.3902	17.4163	17.537	277418	294662	261183	271501	181360	171780	174916	190179	274460	178138	0.64905	+	PSP_HC	4.84558	0.007423	-0.62096	-2.49689	Q9HC38	Q9HC38	Q9HC38	GLOD4_HUMAN	>sp|Q9HC38|GLOD4_HUMAN Glyoxalase domain-containing protein 4 OS=Homo sapiens OX=9606 GN=GLOD4 PE=1 SV=1
DDX20	Probable ATP-dependent RNA helicase DDX20	0.64806	-0.625802	+	12.4087	12.3411	12.5331	12.2832	11.8741	12.1244	11.6131	11.3338	5437.4	5188.49	5927.06	4984.39	3753.71	4464.86	3132.5	2581.15	5312.94	3443.1	0.64806	+	PSP_HC	1.98319	0.0318707	-0.65515	-1.73191	Q9UHI6	Q9UHI6	Q9UHI6	DDX20_HUMAN	>sp|Q9UHI6|DDX20_HUMAN Probable ATP-dependent RNA helicase DDX20 OS=Homo sapiens OX=9606 GN=DDX20 PE=1 SV=2
CD164	Sialomucin core protein 24	0.646722	-0.628783	+	14.4493	15.1235	14.4908	14.7673	13.9174	14.3307	13.9974	14.0163	22370.3	35696.6	23023.2	27886.9	15472.3	20604.9	16354.5	16570.2	25455	16462.3	0.646722	+	PSP_HC	1.926	0.0345739	-0.642275	-1.68945	Q04900	Q04900	Q04900	MUC24_HUMAN	>sp|Q04900|MUC24_HUMAN Sialomucin core protein 24 OS=Homo sapiens OX=9606 GN=CD164 PE=1 SV=2
FUT11	Alpha-(1,3)-fucosyltransferase 11	0.646516	-0.629243	+	12.9972	13.4694	13.327	13.3803	12.6439	12.6658	12.7812	12.9651	8176.12	11342.1	10276.1	10662.8	6400.19	6498.09	7039.22	7996.21	10469.4	6768.66	0.646516	+	PSP_HC	2.23723	0.0388095	-0.529432	-1.62127	Q495W5	Q495W5	Q495W5	FUT11_HUMAN	>sp|Q495W5|FUT11_HUMAN Alpha-(1,3)-fucosyltransferase 11 OS=Homo sapiens OX=9606 GN=FUT11 PE=1 SV=1
RAB8B	Ras-related protein Rab-8B	0.64592	-0.630572	+	14.9957	15.2573	15.1843	15.3178	14.168	14.58	14.6013	14.7504	32670.5	39165.6	37233.1	40843	18407.4	24491.6	24855.9	27562.1	38199.4	24673.7	0.64592	+	PSP_HC	2.45054	0.0231947	-0.663833	-1.93484	Q92930	Q92930	Q92930	RAB8B_HUMAN	>sp|Q92930|RAB8B_HUMAN Ras-related protein Rab-8B OS=Homo sapiens OX=9606 GN=RAB8B PE=1 SV=2
GNAZ	Guanine nucleotide-binding protein G(z) subunit alpha	0.645539	-0.631424	+	14.3991	14.5806	14.6475	14.6498	13.9104	14.14	14.0245	13.9403	21605.3	24501.8	25664.7	25705.7	15397.4	18053.6	16664.6	15719.9	25083.3	16192.2	0.645539	+	PSP_HC	3.44888	0.0195458	-0.565466	-2.03234	P19086	P19086	P19086	GNAZ_HUMAN	>sp|P19086|GNAZ_HUMAN Guanine nucleotide-binding protein G(z) subunit alpha OS=Homo sapiens OX=9606 GN=GNAZ PE=1 SV=3
TRAPPC6B	Trafficking protein particle complex subunit 6B	0.644093	-0.63466	+	14.223	14.3164	14.2776	14.1635	13.704	13.5726	13.604	13.6277	19122.7	20401.7	19860.3	18350.1	13344.9	12183.2	12451.2	12657.5	19491.5	12554.3	0.644093	+	PSP_HC	5.11855	0.00692369	-0.618074	-2.53814	Q86SZ2	Q86SZ2	Q86SZ2	TPC6B_HUMAN	>sp|Q86SZ2|TPC6B_HUMAN Trafficking protein particle complex subunit 6B OS=Homo sapiens OX=9606 GN=TRAPPC6B PE=1 SV=1
SLC22A23	Solute carrier family 22 member 23	0.643944	-0.634992	+	13.007	13.046	13.1336	13.1191	12.6217	12.3374	12.4403	12.4557	8231.84	8457.41	8986.85	8896.98	6302.46	5175.2	5557.81	5617.45	8677.19	5587.63	0.643944	+	PSP_HC	4.05167	0.0121357	-0.612679	-2.30285	A1A5C7	A1A5C7	A1A5C7	S22AN_HUMAN	>sp|A1A5C7|S22AN_HUMAN Solute carrier family 22 member 23 OS=Homo sapiens OX=9606 GN=SLC22A23 PE=1 SV=2
HID1	Protein HID1	0.64375	-0.635427	+	14.9368	14.7826	14.8435	14.86	14.5897	14.1956	14.2368	14.0289	31363.5	28184.2	29399.4	29737.6	24656.8	18763	19306.5	16715.5	29568.5	19034.7	0.64375	+	PSP_HC	2.54792	0.0271936	-0.59298	-1.84103	Q8IV36	Q8IV36	Q8IV36	HID1_HUMAN	>sp|Q8IV36|HID1_HUMAN Protein HID1 OS=Homo sapiens OX=9606 GN=HID1 PE=1 SV=1
PPM1H	Protein phosphatase 1H	0.6433	-0.636437	+	12.4602	12.3692	12.3511	12.2079	11.7499	11.6971	11.8022	11.6917	5635	5290.54	5224.58	4730.9	3444.07	3320.3	3571.22	3307.9	5257.56	3382.19	0.6433	+	PSP_HC	4.35906	0.0100448	-0.611863	-2.36922	Q9ULR3	Q9ULR3	Q9ULR3	PPM1H_HUMAN	>sp|Q9ULR3|PPM1H_HUMAN Protein phosphatase 1H OS=Homo sapiens OX=9606 GN=PPM1H PE=1 SV=2
ENOPH1	Enolase-phosphatase E1	0.643111	-0.636861	+	16.6458	16.6013	16.5579	16.6187	16.0112	15.9341	16.0443	15.8085	102538	99423.6	96477.2	100630	66046.8	62609.8	67579.6	57389.5	100027	64328.3	0.643111	+	PSP_HC	4.65445	0.00658776	-0.656411	-2.5688	Q9UHY7	Q9UHY7	Q9UHY7	ENOPH_HUMAN	>sp|Q9UHY7|ENOPH_HUMAN Enolase-phosphatase E1 OS=Homo sapiens OX=9606 GN=ENOPH1 PE=1 SV=1
MARCKS	Myristoylated alanine-rich C-kinase substrate	0.641546	-0.640376	+	19.8829	20.1227	20.0933	20.2775	19.1922	19.5601	19.5204	19.413	966828	1.14166e+06	1.11863e+06	1.27097e+06	599001	772995	752014	698064	1.13014e+06	725039	0.641546	+	PSP_HC	2.9437	0.0160326	-0.672652	-2.13053	P29966	P29966	P29966	MARCS_HUMAN	>sp|P29966|MARCS_HUMAN Myristoylated alanine-rich C-kinase substrate OS=Homo sapiens OX=9606 GN=MARCKS PE=1 SV=4
IDI1	Isopentenyl-diphosphate Delta-isomerase 1	0.641263	-0.641012	+	16.9718	17.271	17.1974	17.2908	16.5807	16.5498	16.6065	16.6355	128535	158157	150291	160343	98014	95937	99782.6	101809	154224	98898.3	0.641263	+	PSP_HC	3.63691	0.0159341	-0.589595	-2.14094	Q13907	Q13907	Q13907	IDI1_HUMAN	>sp|Q13907|IDI1_HUMAN Isopentenyl-diphosphate Delta-isomerase 1 OS=Homo sapiens OX=9606 GN=IDI1 PE=1 SV=2
KIDINS220	Kinase D-interacting substrate of 220 kDa	0.641171	-0.64122	+	15.932	16.0369	16.4143	16.2143	15.5095	15.4832	15.376	15.491	62518.7	67233.8	87336.7	76031	46647.1	45804.4	42524.3	46052.8	71632.4	45928.6	0.641171	+	PSP_HC	3.09872	0.0141028	-0.68445	-2.20783	Q9ULH0	Q9ULH0	Q9ULH0	KDIS_HUMAN	>sp|Q9ULH0|KDIS_HUMAN Kinase D-interacting substrate of 220 kDa OS=Homo sapiens OX=9606 GN=KIDINS220 PE=1 SV=3
WDR44	WD repeat-containing protein 44	0.641041	-0.641512	+	14.6388	14.7696	14.6916	14.7702	14.0702	14.0963	14.1189	14.0829	25510.4	27931.4	26461.4	27943	17200.9	17515	17791.5	17353	27196.4	17434	0.641041	+	PSP_HC	5.7989	0.00589709	-0.625452	-2.67587	Q5JSH3	Q5JSH3	Q5JSH3	WDR44_HUMAN	>sp|Q5JSH3|WDR44_HUMAN WD repeat-containing protein 44 OS=Homo sapiens OX=9606 GN=WDR44 PE=1 SV=1
EPB41	Protein 4.1	0.640496	-0.642739	+	15.7677	15.7041	15.6991	15.688	15.065	14.7826	15.0527	15.0665	55789.3	53383.3	53198.6	52790.8	34278.1	28184.2	33987.1	34313.8	53290.9	34132.6	0.640496	+	PSP_HC	4.24558	0.00596507	-0.723032	-2.65764	P11171	P11171	P11171	EPB41_HUMAN	>sp|P11171|EPB41_HUMAN Protein 4.1 OS=Homo sapiens OX=9606 GN=EPB41 PE=1 SV=4
TMEM63B	CSC1-like protein 2	0.640132	-0.64356	+	12.7151	12.8856	12.9518	13.051	12.2568	12.294	12.5529	12.2299	6723.98	7567.49	7922.83	8486.77	4894.01	5021.84	6008.96	4803.6	7745.16	4957.92	0.640132	+	PSP_HC	2.83318	0.0259022	-0.567492	-1.87567	Q5T3F8	Q5T3F8	Q5T3F8	CSCL2_HUMAN	>sp|Q5T3F8|CSCL2_HUMAN CSC1-like protein 2 OS=Homo sapiens OX=9606 GN=TMEM63B PE=1 SV=1
TPRG1L	Tumor protein p63-regulated gene 1-like protein	0.639923	-0.644029	+	14.0166	14.4636	14.2902	14.4536	13.7712	13.6746	13.704	13.7559	16573.6	22593.2	20034.5	22437.1	13981.2	13075.7	13344.9	13833.7	21235.8	13589.3	0.639923	+	PSP_HC	2.79157	0.0252926	-0.579556	-1.88957	Q5T0D9	Q5T0D9	Q5T0D9	TPRGL_HUMAN	>sp|Q5T0D9|TPRGL_HUMAN Tumor protein p63-regulated gene 1-like protein OS=Homo sapiens OX=9606 GN=TPRG1L PE=1 SV=1
TMEM30A	Cell cycle control protein 50A	0.639184	-0.645698	+	15.3006	15.3841	15.5409	15.5283	14.8889	14.8517	14.7718	14.5649	40358.9	42763.7	47673.5	47259	30339.3	29567	27974	24236.6	45011.3	28770.5	0.639184	+	PSP_HC	3.44239	0.0124338	-0.66914	-2.28507	Q9NV96	Q9NV96	Q9NV96	CC50A_HUMAN	>sp|Q9NV96|CC50A_HUMAN Cell cycle control protein 50A OS=Homo sapiens OX=9606 GN=TMEM30A PE=1 SV=1
SEPTIN3	Neuronal-specific septin-3	0.639088	-0.645914	+	16.6023	17.0671	16.957	17.0336	16.3611	16.3386	16.298	16.5669	99492.5	137312	127223	134160	84174.8	82872.2	80572.5	97080.9	130692	83523.5	0.639088	+	PSP_HC	2.28246	0.038901	-0.523845	-1.62454	Q9UH03	Q9UH03	Q9UH03	SEPT3_HUMAN	>sp|Q9UH03|SEPT3_HUMAN Neuronal-specific septin-3 OS=Homo sapiens OX=9606 GN=SEPTIN3 PE=1 SV=3
UBQLN2	Ubiquilin-2	0.639083	-0.645926	+	16.5768	16.6793	16.6989	16.8162	15.5313	16.0385	16.0479	16.1128	97749.4	104947	106382	115393	47357.3	67308.4	67748.4	70865.7	105665	67528.4	0.639083	+	PSP_HC	2.73706	0.014	-0.760158	-2.21323	Q9UHD9	Q9UHD9	Q9UHD9	UBQL2_HUMAN	>sp|Q9UHD9|UBQL2_HUMAN Ubiquilin-2 OS=Homo sapiens OX=9606 GN=UBQLN2 PE=1 SV=2
SHTN1	Shootin-1	0.638519	-0.647198	+	16.6693	16.7923	16.7289	16.7776	16.2448	15.8488	16.1015	16.111	104222	113497	108618	112347	77655.5	59015.2	70312.8	70777.3	110482	70545.1	0.638519	+	PSP_HC	3.57815	0.0112182	-0.665504	-2.31714	A0MZ66	A0MZ66	A0MZ66	SHOT1_HUMAN	>sp|A0MZ66|SHOT1_HUMAN Shootin-1 OS=Homo sapiens OX=9606 GN=SHTN1 PE=1 SV=4
PCK2	Phosphoenolpyruvate carboxykinase [GTP], mitochondrial	0.637283	-0.649994	+	15.5184	15.3747	15.4146	15.5898	14.9154	14.7541	14.8581	14.7756	46935.8	42486	43677.4	49317.1	30901.7	27632.9	29698.4	28047.8	45306.6	28873.1	0.637283	+	PSP_HC	4.36614	0.00801538	-0.648564	-2.47947	Q16822	Q16822	Q16822	PCKGM_HUMAN	>sp|Q16822|PCKGM_HUMAN Phosphoenolpyruvate carboxykinase [GTP], mitochondrial OS=Homo sapiens OX=9606 GN=PCK2 PE=1 SV=4
SLC2A13	Proton myo-inositol cotransporter	0.636535	-0.651687	+	14.5367	14.8371	14.8531	14.7981	14.0623	14.2381	14.2844	14.0902	23767.5	29269.3	29595.7	28488.7	17107	19323.9	19954.1	17441.1	28879	18382.5	0.636535	+	PSP_HC	3.15888	0.0198473	-0.587501	-2.01202	Q96QE2	Q96QE2	Q96QE2	MYCT_HUMAN	>sp|Q96QE2|MYCT_HUMAN Proton myo-inositol cotransporter OS=Homo sapiens OX=9606 GN=SLC2A13 PE=1 SV=3
C1GALT1C1	C1GALT1-specific chaperone 1	0.635934	-0.653052	+	15.747	15.696	15.5233	15.5625	14.9887	15.108	14.8002	14.9667	54994.5	53084.4	47095.4	48392.6	32512.3	35315.2	28530.2	32020.3	50738.5	32266.3	0.635934	+	PSP_HC	3.70756	0.0105442	-0.666288	-2.35659	Q96EU7	Q96EU7	Q96EU7	C1GLC_HUMAN	>sp|Q96EU7|C1GLC_HUMAN C1GALT1-specific chaperone 1 OS=Homo sapiens OX=9606 GN=C1GALT1C1 PE=1 SV=1
IQSEC1	IQ motif and SEC7 domain-containing protein 1	0.635882	-0.653169	+	12.9145	13.5195	13.5419	13.4458	12.6785	12.9397	12.7571	12.8993	7720.61	11742.9	11926.6	11158.1	6555.54	7856.66	6922.61	7639.7	11450.5	7281.15	0.635882	+	PSP_HC	1.80961	0.0497953	-0.536768	-1.48922	Q6DN90	Q6DN90	Q6DN90	IQEC1_HUMAN	>sp|Q6DN90|IQEC1_HUMAN IQ motif and SEC7 domain-containing protein 1 OS=Homo sapiens OX=9606 GN=IQSEC1 PE=1 SV=1
GNG4	Guanine nucleotide-binding protein G(I)/G(S)/G(O) subunit gamma-4	0.635686	-0.653614	+	14.3299	14.2243	14.2148	14.3213	13.3377	13.5175	13.7157	13.733	20593.5	19140	19014.3	20471.1	10352.6	11726.6	13453.6	13615.9	19805.5	12590.1	0.635686	+	PSP_HC	3.40469	0.0111759	-0.696611	-2.33609	P50150	P50150	P50150	GBG4_HUMAN	>sp|P50150|GBG4_HUMAN Guanine nucleotide-binding protein G(I)/G(S)/G(O) subunit gamma-4 OS=Homo sapiens OX=9606 GN=GNG4 PE=1 SV=1
CRACD	Capping protein-inhibiting regulator of actin dynamics	0.634622	-0.65603	+	13.6963	13.9198	13.8445	13.8796	12.9397	13.275	13.1338	13.2786	13273.9	15498.1	14709.9	15072.2	7856.66	9912.27	8988.1	9937.04	14891	9450.18	0.634622	+	PSP_HC	3.45648	0.0117659	-0.678283	-2.31069	Q6ZU35	Q6ZU35	Q6ZU35	CRACD_HUMAN	>sp|Q6ZU35|CRACD_HUMAN Capping protein-inhibiting regulator of actin dynamics OS=Homo sapiens OX=9606 GN=CRACD PE=1 SV=3
SDHAF2	Succinate dehydrogenase assembly factor 2, mitochondrial	0.634571	-0.656146	+	12.7125	12.3816	12.346	12.4038	11.9147	11.6483	11.3495	11.8198	6711.87	5336.21	5206.15	5418.96	3860.84	3209.87	2609.4	3615.05	5377.58	3412.46	0.634571	+	PSP_HC	2.68633	0.013955	-0.777909	-2.22105	Q9NX18	Q9NX18	Q9NX18	SDHF2_HUMAN	>sp|Q9NX18|SDHF2_HUMAN Succinate dehydrogenase assembly factor 2, mitochondrial OS=Homo sapiens OX=9606 GN=SDHAF2 PE=1 SV=1
EDIL3	EGF-like repeat and discoidin I-like domain-containing protein 3	0.634431	-0.656465	+	18.7306	19.0306	18.9723	19.0491	18.2003	18.3856	18.3038	18.4253	434983	535527	514318	542438	301187	342466	323588	352021	524922	333027	0.634431	+	PSP_HC	3.35629	0.0158747	-0.616879	-2.13631	O43854	O43854	O43854	EDIL3_HUMAN	>sp|O43854|EDIL3_HUMAN EGF-like repeat and discoidin I-like domain-containing protein 3 OS=Homo sapiens OX=9606 GN=EDIL3 PE=1 SV=1
PAK3	Serine/threonine-protein kinase PAK 3	0.633768	-0.657973	+	16.9725	17.3122	17.2952	17.2256	16.6402	16.5645	16.5577	16.7362	128597	162739	160833	153258	102141	96919.5	96463.8	109169	157045	99530.2	0.633768	+	PSP_HC	3.19559	0.0204109	-0.576697	-1.99629	O75914	O75914	O75914	PAK3_HUMAN	>sp|O75914|PAK3_HUMAN Serine/threonine-protein kinase PAK 3 OS=Homo sapiens OX=9606 GN=PAK3 PE=1 SV=2
RAB29	Ras-related protein Rab-7L1	0.631802	-0.662455	+	12.6249	12.8679	12.7484	12.7069	12.1493	11.8526	12.3007	11.9762	6316.46	7475.22	6880.99	6685.87	4542.59	3698.18	5045.21	4028.98	6783.43	4285.79	0.631802	+	PSP_HC	3.03205	0.0156389	-0.667312	-2.14968	O14966	O14966	O14966	RAB7L_HUMAN	>sp|O14966|RAB7L_HUMAN Ras-related protein Rab-7L1 OS=Homo sapiens OX=9606 GN=RAB29 PE=1 SV=1
GRK2	Beta-adrenergic receptor kinase 1	0.630902	-0.664512	+	14.1453	14.4462	14.2654	14.3137	13.6777	13.5708	13.515	13.7536	18120.1	22322.3	19693.1	20363.5	13103.8	12168	11706.3	13811.7	20028.3	12635.9	0.630902	+	PSP_HC	3.71757	0.0106892	-0.663382	-2.35216	P25098	P25098	P25098	ARBK1_HUMAN	>sp|P25098|ARBK1_HUMAN Beta-adrenergic receptor kinase 1 OS=Homo sapiens OX=9606 GN=GRK2 PE=1 SV=2
ASIC1	Acid-sensing ion channel 1	0.630663	-0.665059	+	13.6139	13.6808	13.4917	13.3193	12.9609	13.3847	12.8134	12.8084	12537	13132	11518.8	10221.4	7972.96	10695.4	7198.1	7173.19	12027.9	7585.53	0.630663	+	PSP_HC	1.83959	0.0490594	-0.534569	-1.49675	P78348	P78348	P78348	ASIC1_HUMAN	>sp|P78348|ASIC1_HUMAN Acid-sensing ion channel 1 OS=Homo sapiens OX=9606 GN=ASIC1 PE=1 SV=3
WASF1	Wiskott-Aldrich syndrome protein family member 1	0.630447	-0.665554	+	14.3803	14.751	14.6983	14.7053	14.0356	14.0246	14.0456	14.0369	21325.6	27573.6	26584.5	26713.8	16793.3	16665.8	16910.1	16808.5	26649.2	16800.9	0.630447	+	PSP_HC	3.37422	0.0173628	-0.598044	-2.09548	Q92558	Q92558	Q92558	WASF1_HUMAN	>sp|Q92558|WASF1_HUMAN Wiskott-Aldrich syndrome protein family member 1 OS=Homo sapiens OX=9606 GN=WASF1 PE=1 SV=1
PALM	Paralemmin-1	0.630264	-0.665972	+	18.4259	18.8324	18.7239	18.8453	18.0924	18.2126	18.0791	18.1337	352167	466785	432968	470978	279483	303766	276918	287599	449877	283541	0.630264	+	PSP_HC	2.88295	0.0240649	-0.577416	-1.91164	O75781	O75781	O75781	PALM_HUMAN	>sp|O75781|PALM_HUMAN Paralemmin-1 OS=Homo sapiens OX=9606 GN=PALM PE=1 SV=2
NAPRT	Nicotinate phosphoribosyltransferase	0.629769	-0.667106	+	14.7634	14.5593	14.6097	14.6968	13.9679	14.0297	13.9853	13.9883	27811.6	24142.7	25001	26556.9	16023.5	16724.8	16217.9	16251.7	25779	16234.8	0.629769	+	PSP_HC	5.09485	0.00562896	-0.664495	-2.68785	Q6XQN6	Q6XQN6	Q6XQN6	PNCB_HUMAN	>sp|Q6XQN6|PNCB_HUMAN Nicotinate phosphoribosyltransferase OS=Homo sapiens OX=9606 GN=NAPRT PE=1 SV=2
TUBB2A	Tubulin beta-2A chain	0.629403	-0.667944	+	21.4213	21.2897	20.5696	20.7479	20.5822	20.2802	19.8461	20.4661	2.80837e+06	2.56353e+06	1.5562e+06	1.76092e+06	1.56986e+06	1.27335e+06	942478	1.44847e+06	2.16223e+06	1.36091e+06	0.629403	+	PSP_HC	1.46231	0.0442458	-0.713452	-1.54434	Q13885	Q13885	Q13885	TBB2A_HUMAN	>sp|Q13885|TBB2A_HUMAN Tubulin beta-2A chain OS=Homo sapiens OX=9606 GN=TUBB2A PE=1 SV=1
CNIH2	Protein cornichon homolog 2	0.62931	-0.668156	+	12.7406	12.7818	13.1035	12.8968	12.1521	12.1922	12.2035	11.9243	6843.89	7042.15	8801.29	7626.47	4551.42	4679.7	4716.5	3886.62	7334.31	4615.56	0.62931	+	PSP_HC	3.47367	0.00734375	-0.762626	-2.50522	Q6PI25	Q6PI25	Q6PI25	CNIH2_HUMAN	>sp|Q6PI25|CNIH2_HUMAN Protein cornichon homolog 2 OS=Homo sapiens OX=9606 GN=CNIH2 PE=1 SV=1
ARRB2	Beta-arrestin-2	0.628989	-0.668893	+	11.4493	11.2381	11.1319	11.0945	10.6134	10.4773	10.5558	9.47803	2796.29	2415.49	2244.07	2186.64	1566.58	1425.55	1505.26	713.134	2329.78	1465.41	0.628989	+	PSP_HC	1.8253	0.0211206	-0.947297	-1.9707	P32121	P32121	P32121	ARRB2_HUMAN	>sp|P32121|ARRB2_HUMAN Beta-arrestin-2 OS=Homo sapiens OX=9606 GN=ARRB2 PE=1 SV=2
MAP2K6	Dual specificity mitogen-activated protein kinase kinase 6	0.628982	-0.66891	+	13.7269	13.7252	13.4766	13.5058	12.8614	12.782	13.1154	13.0349	13558.4	13542.4	11398.8	11631.9	7441.61	7043.13	8874.19	8392.59	12587.2	7917.1	0.628982	+	PSP_HC	3.17722	0.0144822	-0.660214	-2.18205	P52564	P52564	P52564	MP2K6_HUMAN	>sp|P52564|MP2K6_HUMAN Dual specificity mitogen-activated protein kinase kinase 6 OS=Homo sapiens OX=9606 GN=MAP2K6 PE=1 SV=1
TSTD1	Thiosulfate:glutathione sulfurtransferase	0.628345	-0.670372	+	16.7304	16.4662	16.2594	16.4164	16.0742	15.3442	15.9749	15.5338	108731	90535.8	78445.3	87463.9	68994.8	41597.2	64405.7	47439.5	88999.8	55922.6	0.628345	+	PSP_HC	1.98533	0.0271665	-0.736336	-1.84016	Q8NFU3	Q8NFU3	Q8NFU3	TSTD1_HUMAN	>sp|Q8NFU3|TSTD1_HUMAN Thiosulfate:glutathione sulfurtransferase OS=Homo sapiens OX=9606 GN=TSTD1 PE=1 SV=3
FXYD7	FXYD domain-containing ion transport regulator 7	0.628007	-0.671148	+	15.534	15.9268	15.5861	15.8471	15.1166	14.983	14.9196	15.2878	47446	62293.8	49190.8	58945.7	35526.3	32384.1	30991.8	40002.4	54068.3	33955.2	0.628007	+	PSP_HC	2.66452	0.0207319	-0.646762	-1.98291	P58549	P58549	P58549	FXYD7_HUMAN	>sp|P58549|FXYD7_HUMAN FXYD domain-containing ion transport regulator 7 OS=Homo sapiens OX=9606 GN=FXYD7 PE=1 SV=1
MAP1LC3B2;MAP1LC3B	Microtubule-associated proteins 1A/1B light chain 3 beta 2;Microtubule-associated proteins 1A/1B light chain 3B	0.627312	-0.672745	+	16.5542	16.6447	16.8519	16.7316	15.7521	16.0879	16.0211	16.011	96230.1	102460	118284	108821	55189.3	69653.1	66501.5	66037.6	105641	66269.6	0.627312	+	PSP_HC	3.52592	0.00851565	-0.727591	-2.44606	A6NCE7;Q9GZQ8	A6NCE7;Q9GZQ8	A6NCE7;Q9GZQ8	MP3B2_HUMAN;MLP3B_HUMAN	>sp|A6NCE7|MP3B2_HUMAN Microtubule-associated proteins 1A/1B light chain 3 beta 2 OS=Homo sapiens OX=9606 GN=MAP1LC3B2 PE=1 SV=1;>sp|Q9GZQ8|MLP3B_HUMAN Microtubule-associated proteins 1A/1B light chain 3B OS=Homo sapiens OX=9606 GN=MAP1LC3B PE=1 SV=3
PPP3R1	Calcineurin subunit B type 1	0.626072	-0.675599	+	17.0102	17.254	17.1844	17.2256	16.4595	16.5919	16.5177	16.5413	132002	156305	148943	153258	90116.3	98777.9	93826	95373.4	151100	94599.7	0.626072	+	PSP_HC	4.35171	0.00845028	-0.640933	-2.45377	P63098	P63098	P63098	CANB1_HUMAN	>sp|P63098|CANB1_HUMAN Calcineurin subunit B type 1 OS=Homo sapiens OX=9606 GN=PPP3R1 PE=1 SV=2
HINT3	Adenosine 5'-monophosphoramidase HINT3	0.626018	-0.675723	+	15.2295	15.4263	15.3838	15.2988	14.6689	14.6635	14.5863	14.7019	38418.1	44033.1	42754.8	40308.6	26048.3	25951	24598.8	26651	41531.7	25999.6	0.626018	+	PSP_HC	4.992	0.00554419	-0.679474	-2.71481	Q9NQE9	Q9NQE9	Q9NQE9	HINT3_HUMAN	>sp|Q9NQE9|HINT3_HUMAN Adenosine 5'-monophosphoramidase HINT3 OS=Homo sapiens OX=9606 GN=HINT3 PE=1 SV=1
ATAT1	Alpha-tubulin N-acetyltransferase 1	0.625773	-0.676288	+	15.612	16.001	15.9611	15.9874	15.3282	15.2672	15.1994	15.5081	50081.8	65581.4	63792.5	64966.1	41138.5	39435.3	37624.9	46601.9	64379.3	40286.9	0.625773	+	PSP_HC	2.58431	0.0279848	-0.564673	-1.79655	Q5SQI0	Q5SQI0	Q5SQI0	ATAT_HUMAN	>sp|Q5SQI0|ATAT_HUMAN Alpha-tubulin N-acetyltransferase 1 OS=Homo sapiens OX=9606 GN=ATAT1 PE=1 SV=1
DMXL2	DmX-like protein 2	0.625501	-0.676916	+	13.603	13.7742	13.8205	13.8814	13.2731	13.0929	13.1281	13.1131	12442.6	14010.3	14467.2	15091	9899.23	8736.87	8952.66	8860.06	14238.8	8906.36	0.625501	+	PSP_HC	3.84466	0.0126698	-0.617967	-2.26768	Q8TDJ6	Q8TDJ6	Q8TDJ6	DMXL2_HUMAN	>sp|Q8TDJ6|DMXL2_HUMAN DmX-like protein 2 OS=Homo sapiens OX=9606 GN=DMXL2 PE=1 SV=2
ARL15	ADP-ribosylation factor-like protein 15	0.624875	-0.67836	+	13.2764	14.0972	13.5018	12.9486	13.0103	12.405	12.6529	12.7748	9921.9	17525.9	11599.7	7905.28	8250.7	5423.47	6440.25	7008.06	10760.8	6724.15	0.624875	+	PSP_HC	1.4667	0.0415302	-0.745238	-1.57593	Q9NXU5	Q9NXU5	Q9NXU5	ARL15_HUMAN	>sp|Q9NXU5|ARL15_HUMAN ADP-ribosylation factor-like protein 15 OS=Homo sapiens OX=9606 GN=ARL15 PE=1 SV=1
TMEM245	Transmembrane protein 245	0.6248	-0.678534	+	13.4848	13.5048	13.5008	13.5194	11.9839	13.0024	13.4075	12.621	11463.8	11623.8	11591.7	11742.1	4050.54	8205.64	10865.7	6299.41	11607.8	7252.52	0.6248	+	PSP_HC	1.31636	0.0497615	-0.748734	-1.48921	Q9H330	Q9H330	Q9H330	TM245_HUMAN	>sp|Q9H330|TM245_HUMAN Transmembrane protein 245 OS=Homo sapiens OX=9606 GN=TMEM245 PE=1 SV=3
CYRIA	CYFIP-related Rac1 interactor A	0.624622	-0.678946	+	13.8353	14.1035	13.9729	14.201	13.2319	13.4086	13.3411	13.3801	14616.4	17602.6	16079.1	18833.3	9620.53	10874	10377	10661.3	16840.8	10519.2	0.624622	+	PSP_HC	3.62454	0.00945139	-0.68778	-2.38481	Q9H0Q0	Q9H0Q0	Q9H0Q0	CYRIA_HUMAN	>sp|Q9H0Q0|CYRIA_HUMAN CYFIP-related Rac1 interactor A OS=Homo sapiens OX=9606 GN=CYRIA PE=2 SV=1
GNAQ	Guanine nucleotide-binding protein G(q) subunit alpha	0.624188	-0.679949	+	16.2496	16.6794	16.5577	16.647	15.9341	15.8916	15.912	16.1243	77914.3	104954	96463.8	102623	62609.8	60792.3	61658	71432.8	99543.6	62133.9	0.624188	+	PSP_HC	2.64525	0.0272823	-0.56792	-1.82158	P50148	P50148	P50148	GNAQ_HUMAN	>sp|P50148|GNAQ_HUMAN Guanine nucleotide-binding protein G(q) subunit alpha OS=Homo sapiens OX=9606 GN=GNAQ PE=1 SV=4
LPGAT1	Acyl-CoA:lysophosphatidylglycerol acyltransferase 1	0.623868	-0.680688	+	13.3963	13.6461	13.6944	13.4121	12.9738	12.8512	12.8135	12.8551	10781.7	12819.9	13256.4	10900.4	8044.57	7389.19	7198.6	7409.19	11860.2	7399.19	0.623868	+	PSP_HC	3.63512	0.0110281	-0.663805	-2.3296	Q92604	Q92604	Q92604	LGAT1_HUMAN	>sp|Q92604|LGAT1_HUMAN Acyl-CoA:lysophosphatidylglycerol acyltransferase 1 OS=Homo sapiens OX=9606 GN=LPGAT1 PE=1 SV=1
IRGQ	Immunity-related GTPase family Q protein	0.623531	-0.681467	+	16.895	17.1549	17.1628	17.1942	16.5228	16.4305	16.3707	16.5883	121871	145928	146730	149958	94158.3	88322.9	84736.7	98531.7	146329	91240.6	0.623531	+	PSP_HC	3.4971	0.0144358	-0.623689	-2.19181	Q8WZA9	Q8WZA9	Q8WZA9	IRGQ_HUMAN	>sp|Q8WZA9|IRGQ_HUMAN Immunity-related GTPase family Q protein OS=Homo sapiens OX=9606 GN=IRGQ PE=1 SV=1
TNNC1	Troponin C, slow skeletal and cardiac muscles	0.622512	-0.683825	+	13.9187	13.7004	13.7738	13.7625	13.5223	13.2965	12.8355	12.6523	15486.2	13311.6	14006.4	13897.1	11765.7	10061.1	7309.21	6437.57	13951.8	8685.15	0.622512	+	PSP_HC	1.86662	0.0304758	-0.712208	-1.75291	P63316	P63316	P63316	TNNC1_HUMAN	>sp|P63316|TNNC1_HUMAN Troponin C, slow skeletal and cardiac muscles OS=Homo sapiens OX=9606 GN=TNNC1 PE=1 SV=1
RUNDC3A	RUN domain-containing protein 3A	0.622012	-0.684986	+	14.051	14.4756	14.5077	14.4252	13.6732	13.8525	13.459	13.9086	16973.5	22781.9	23294.5	21999.8	13063	14791.7	11260.6	15378.2	22390.8	13927.4	0.622012	+	PSP_HC	2.32788	0.026912	-0.641539	-1.85051	Q59EK9	Q59EK9	Q59EK9	RUN3A_HUMAN	>sp|Q59EK9|RUN3A_HUMAN RUN domain-containing protein 3A OS=Homo sapiens OX=9606 GN=RUNDC3A PE=1 SV=2
SCAMP5	Secretory carrier-associated membrane protein 5	0.621645	-0.685837	+	14.8245	15.1892	15.2961	15.2136	14.5954	14.3564	14.5019	14.5292	29014.8	37359.8	40233.2	37997.1	24754.4	20975.2	23201	23644.2	37678.4	23422.6	0.621645	+	PSP_HC	2.80658	0.0198906	-0.635123	-2.00889	Q8TAC9	Q8TAC9	Q8TAC9	SCAM5_HUMAN	>sp|Q8TAC9|SCAM5_HUMAN Secretory carrier-associated membrane protein 5 OS=Homo sapiens OX=9606 GN=SCAMP5 PE=1 SV=1
ECEL1	Endothelin-converting enzyme-like 1	0.621612	-0.685914	+	17.6867	17.7251	17.9674	17.927	17.0231	17.1949	17.1046	17.1817	210973	216664	256287	249210	133188	150031	140928	148664	232937	144796	0.621612	+	PSP_HC	3.88104	0.00750291	-0.700492	-2.49308	O95672	O95672	O95672	ECEL1_HUMAN	>sp|O95672|ECEL1_HUMAN Endothelin-converting enzyme-like 1 OS=Homo sapiens OX=9606 GN=ECEL1 PE=1 SV=3
SEC11C	Signal peptidase complex catalytic subunit SEC11C	0.619355	-0.691161	+	13.8305	13.8696	13.9929	14.065	13.1093	13.2656	13.2168	13.3356	14567.8	14968.1	16303.6	17139.1	8836.75	9847.9	9520.36	10337.5	15635.8	9684.13	0.619355	+	PSP_HC	4.18855	0.00643187	-0.707665	-2.60007	Q9BY50	Q9BY50	Q9BY50	SC11C_HUMAN	>sp|Q9BY50|SC11C_HUMAN Signal peptidase complex catalytic subunit SEC11C OS=Homo sapiens OX=9606 GN=SEC11C PE=1 SV=3
SHISA4	Protein shisa-4	0.619156	-0.691625	+	13.4015	13.7058	13.703	13.7415	13.0213	13.0042	12.6725	13.0751	10820.7	13361.6	13335.6	13696.3	8313.84	8215.88	6528.34	8629.73	13348.6	8264.86	0.619156	+	PSP_HC	2.91407	0.0148989	-0.694685	-2.16351	Q96DD7	Q96DD7	Q96DD7	SHSA4_HUMAN	>sp|Q96DD7|SHSA4_HUMAN Protein shisa-4 OS=Homo sapiens OX=9606 GN=SHISA4 PE=1 SV=3
STX12	Syntaxin-12	0.619068	-0.69183	+	17.0031	17.3398	17.1993	17.2057	16.5452	16.4729	16.4753	16.7107	131354	165882	150489	151158	95631.6	90957.2	91108.6	107256	150824	93370.1	0.619068	+	PSP_HC	3.42195	0.014294	-0.635945	-2.20057	Q86Y82	Q86Y82	Q86Y82	STX12_HUMAN	>sp|Q86Y82|STX12_HUMAN Syntaxin-12 OS=Homo sapiens OX=9606 GN=STX12 PE=1 SV=1
ARL4C	ADP-ribosylation factor-like protein 4C	0.617206	-0.696176	+	13.0595	13.0738	13.2751	12.9208	12.3938	12.0718	12.4919	12.3468	8536.92	8621.96	9912.96	7754.4	5381.53	4305.01	5760.19	5209.03	8579.44	5295.28	0.617206	+	PSP_HC	3.20978	0.0093662	-0.756207	-2.39426	P56559	P56559	P56559	ARL4C_HUMAN	>sp|P56559|ARL4C_HUMAN ADP-ribosylation factor-like protein 4C OS=Homo sapiens OX=9606 GN=ARL4C PE=1 SV=1
UCHL1	Ubiquitin carboxyl-terminal hydrolase isozyme L1	0.617048	-0.696544	+	20.8473	21.1606	21.1439	21.2578	20.3124	20.5129	20.3962	20.6186	1.88653e+06	2.3441e+06	2.31712e+06	2.50747e+06	1.30209e+06	1.49623e+06	1.37996e+06	1.60997e+06	2.33061e+06	1.4381e+06	0.617048	+	PSP_HC	2.93151	0.0179218	-0.642399	-2.06483	P09936	P09936	P09936	UCHL1_HUMAN	>sp|P09936|UCHL1_HUMAN Ubiquitin carboxyl-terminal hydrolase isozyme L1 OS=Homo sapiens OX=9606 GN=UCHL1 PE=1 SV=2
PDCD2L	Programmed cell death protein 2-like	0.616979	-0.696708	+	12.3159	12.5919	12.426	12.4633	11.7072	11.5735	11.7878	11.9907	5098.65	6173.62	5502.99	5647.12	3343.63	3047.69	3535.75	4069.68	5575.06	3439.69	0.616979	+	PSP_HC	3.22397	0.0126677	-0.684504	-2.25003	Q9BRP1	Q9BRP1	Q9BRP1	PDD2L_HUMAN	>sp|Q9BRP1|PDD2L_HUMAN Programmed cell death protein 2-like OS=Homo sapiens OX=9606 GN=PDCD2L PE=1 SV=1
PRR36	Proline-rich protein 36	0.616842	-0.697028	+	14.342	14.2891	14.5574	14.5699	13.9132	13.648	13.7149	13.7973	20766.9	20019.2	24110.9	24320.7	15427.3	12836.8	13446.1	14236.4	22438.9	13841.3	0.616842	+	PSP_HC	3.46426	0.0121739	-0.671249	-2.29668	Q9H6K5	Q9H6K5	Q9H6K5	PRR36_HUMAN	>sp|Q9H6K5|PRR36_HUMAN Proline-rich protein 36 OS=Homo sapiens OX=9606 GN=PRR36 PE=1 SV=2
PICK1	PRKCA-binding protein	0.615928	-0.699165	+	13.715	13.9735	13.8074	13.9127	13.1732	13.1504	12.9331	13.2732	13447	16085.8	14336.4	15422	9236.94	9092.11	7820.8	9899.91	14879.2	9164.53	0.615928	+	PSP_HC	3.64685	0.00812952	-0.719647	-2.46758	Q9NRD5	Q9NRD5	Q9NRD5	PICK1_HUMAN	>sp|Q9NRD5|PICK1_HUMAN PRKCA-binding protein OS=Homo sapiens OX=9606 GN=PICK1 PE=1 SV=2
NCDN	Neurochondrin	0.615647	-0.699825	+	16.1518	16.4174	16.426	16.4631	15.6663	15.7756	15.6353	15.7754	72807.5	87524.5	88047.8	90341.4	52002.7	56095.6	50897.2	56087.8	87786.2	54045.3	0.615647	+	PSP_HC	3.72196	0.0111724	-0.651416	-2.32312	Q9UBB6	Q9UBB6	Q9UBB6	NCDN_HUMAN	>sp|Q9UBB6|NCDN_HUMAN Neurochondrin OS=Homo sapiens OX=9606 GN=NCDN PE=1 SV=1
PRKAR1A	cAMP-dependent protein kinase type I-alpha regulatory subunit	0.615218	-0.70083	+	18.4955	18.5951	18.5813	18.5191	17.8537	17.8159	17.8703	17.8457	369573	395989	392219	375668	236864	230739	239605	235554	383944	236209	0.615218	+	PSP_HC	6.70965	0.00326349	-0.70138	-3.09562	P10644	P10644	P10644	KAP0_HUMAN	>sp|P10644|KAP0_HUMAN cAMP-dependent protein kinase type I-alpha regulatory subunit OS=Homo sapiens OX=9606 GN=PRKAR1A PE=1 SV=1
LAMA2	Laminin subunit alpha-2	0.614711	-0.702021	+	12.3944	12.4761	12.6837	12.6618	11.473	12.224	11.4888	12.1711	5383.77	5697.45	6579.22	6480.1	2842.61	4783.99	2873.91	4611.75	6088.77	3742.83	0.614711	+	PSP_HC	1.76619	0.0333954	-0.714815	-1.70639	P24043	P24043	P24043	LAMA2_HUMAN	>sp|P24043|LAMA2_HUMAN Laminin subunit alpha-2 OS=Homo sapiens OX=9606 GN=LAMA2 PE=1 SV=4
SCN2A	Sodium channel protein type 2 subunit alpha	0.614383	-0.702789	+	11.4377	11.4231	11.4923	11.7427	10.7925	10.7318	11.1412	10.4034	2773.9	2745.97	2880.89	3426.93	1773.64	1700.57	2258.58	1354.36	2827.4	1737.1	0.614383	+	PSP_HC	2.38297	0.0188836	-0.756734	-2.0537	Q99250	Q99250	Q99250	SCN2A_HUMAN	>sp|Q99250|SCN2A_HUMAN Sodium channel protein type 2 subunit alpha OS=Homo sapiens OX=9606 GN=SCN2A PE=1 SV=3
PRKACA	cAMP-dependent protein kinase catalytic subunit alpha	0.613888	-0.703952	+	14.4783	14.3084	14.4822	14.5642	13.7554	13.7969	13.865	13.6918	22824.6	20288.9	22886.4	24224.8	13828.9	14232.5	14920.4	13232.5	22855.5	14030.7	0.613888	+	PSP_HC	4.35706	0.00660123	-0.680993	-2.57087	P17612	P17612	P17612	KAPCA_HUMAN	>sp|P17612|KAPCA_HUMAN cAMP-dependent protein kinase catalytic subunit alpha OS=Homo sapiens OX=9606 GN=PRKACA PE=1 SV=2
ABHD17C	Alpha/beta hydrolase domain-containing protein 17C	0.613299	-0.705338	+	12.143	12.5663	12.3997	12.4716	11.8031	11.6546	11.5605	11.9426	4522.8	6065.03	5403.58	5679.7	3573.45	3223.92	3020.35	3936.23	5541.64	3398.68	0.613299	+	PSP_HC	2.73721	0.019734	-0.654917	-2.02391	Q6PCB6	Q6PCB6	Q6PCB6	AB17C_HUMAN	>sp|Q6PCB6|AB17C_HUMAN Alpha/beta hydrolase domain-containing protein 17C OS=Homo sapiens OX=9606 GN=ABHD17C PE=1 SV=2
GMIP	GEM-interacting protein	0.61253	-0.707148	+	11.4954	11.8705	11.6146	11.5499	10.5029	10.7982	10.9488	11.0619	2887.09	3744.35	3135.76	2998.24	1451.07	1780.66	1976.59	2137.78	3067	1878.63	0.61253	+	PSP_HC	2.81273	0.0112733	-0.804624	-2.32048	Q9P107	Q9P107	Q9P107	GMIP_HUMAN	>sp|Q9P107|GMIP_HUMAN GEM-interacting protein OS=Homo sapiens OX=9606 GN=GMIP PE=1 SV=2
FABP5	Fatty acid-binding protein 5	0.612515	-0.707183	+	18.8238	19.0076	18.9437	18.7934	17.8534	18.4425	18.4604	17.5787	464011	527057	504222	454336	236815	356242	360690	195756	484117	296529	0.612515	+	PSP_HC	1.93813	0.0246432	-0.808381	-1.90074	Q01469	Q01469	Q01469	FABP5_HUMAN	>sp|Q01469|FABP5_HUMAN Fatty acid-binding protein 5 OS=Homo sapiens OX=9606 GN=FABP5 PE=1 SV=3
ZCCHC8	Zinc finger CCHC domain-containing protein 8	0.611921	-0.708583	+	13.0311	12.9146	12.7122	12.5161	12.3814	11.7155	11.7713	12.3926	8370.51	7721.15	6710.48	5857.62	5335.47	3362.92	3495.54	5377.05	7215.81	4415.51	0.611921	+	PSP_HC	1.80663	0.0311408	-0.728293	-1.74215	Q6NZY4	Q6NZY4	Q6NZY4	ZCHC8_HUMAN	>sp|Q6NZY4|ZCHC8_HUMAN Zinc finger CCHC domain-containing protein 8 OS=Homo sapiens OX=9606 GN=ZCCHC8 PE=1 SV=2
ENDOG	Endonuclease G, mitochondrial	0.61143	-0.70974	+	12.203	12.5635	12.141	12.4226	11.842	11.5916	11.6227	11.4457	4714.86	6053.27	4516.53	5490.04	3671.11	3086.17	3153.42	2789.32	5102.45	3119.79	0.61143	+	PSP_HC	2.8367	0.0153063	-0.707016	-2.15838	Q14249	Q14249	Q14249	NUCG_HUMAN	>sp|Q14249|NUCG_HUMAN Endonuclease G, mitochondrial OS=Homo sapiens OX=9606 GN=ENDOG PE=1 SV=4
SMIM8	Small integral membrane protein 8	0.611181	-0.710328	+	11.6101	12.0042	11.201	11.0817	10.8615	10.62	10.7941	10.5608	3126	4107.94	2354.17	2167.33	1860.53	1573.76	1775.61	1510.49	2740.08	1674.69	0.611181	+	PSP_HC	1.86835	0.0274677	-0.765156	-1.81562	Q96KF7	Q96KF7	Q96KF7	SMIM8_HUMAN	>sp|Q96KF7|SMIM8_HUMAN Small integral membrane protein 8 OS=Homo sapiens OX=9606 GN=SMIM8 PE=1 SV=2
STMN3	Stathmin-3	0.61114	-0.710426	+	14.0834	14.3652	14.1689	14.1889	13.1625	13.4635	13.4735	13.6519	17359	21103.6	18418.9	18676	9168.69	11295.8	11374.4	12871.6	18547.5	11335.1	0.61114	+	PSP_HC	3.20083	0.00925755	-0.763738	-2.40588	Q9NZ72	Q9NZ72	Q9NZ72	STMN3_HUMAN	>sp|Q9NZ72|STMN3_HUMAN Stathmin-3 OS=Homo sapiens OX=9606 GN=STMN3 PE=1 SV=3
SYNJ1	Synaptojanin-1	0.611041	-0.710659	+	14.0225	14.3677	14.3478	14.4053	13.6906	13.6023	13.5699	13.8076	16641.5	21140.2	20850.6	21698.4	13221.5	12436.6	12160.4	14338.4	20995.4	12829	0.611041	+	PSP_HC	3.00951	0.0195025	-0.618214	-2.03819	O43426	O43426	O43426	SYNJ1_HUMAN	>sp|O43426|SYNJ1_HUMAN Synaptojanin-1 OS=Homo sapiens OX=9606 GN=SYNJ1 PE=1 SV=2
STK32C	Serine/threonine-protein kinase 32C	0.610872	-0.711058	+	11.101	11.2026	11.3845	11.249	10.1398	10.5848	10.4415	10.8065	2196.51	2356.78	2673.47	2433.81	1128.19	1535.83	1390.61	1790.94	2395.29	1463.22	0.610872	+	PSP_HC	2.56237	0.0170317	-0.741127	-2.10806	Q86UX6	Q86UX6	Q86UX6	ST32C_HUMAN	>sp|Q86UX6|ST32C_HUMAN Serine/threonine-protein kinase 32C OS=Homo sapiens OX=9606 GN=STK32C PE=1 SV=1
CD99L2	CD99 antigen-like protein 2	0.610765	-0.711311	+	14.364	14.9511	14.7531	14.9034	14.0734	14.2496	13.6998	14.163	21086	31675.9	27613.8	30645.8	17239.1	19478.6	13306.1	18343.7	29129.8	17791.4	0.610765	+	PSP_HC	2.08305	0.0271542	-0.696455	-1.83311	Q8TCZ2	Q8TCZ2	Q8TCZ2	C99L2_HUMAN	>sp|Q8TCZ2|C99L2_HUMAN CD99 antigen-like protein 2 OS=Homo sapiens OX=9606 GN=CD99L2 PE=1 SV=1
TMEM132A	Transmembrane protein 132A	0.610514	-0.711903	+	13.3357	13.4573	13.3215	13.5539	12.7113	12.6161	12.66	12.7327	10338.2	11247.4	10237	12026.3	6706.29	6278.05	6472.02	6806.51	10792.8	6589.16	0.610514	+	PSP_HC	4.71866	0.00501746	-0.737085	-2.82641	Q24JP5	Q24JP5	Q24JP5	T132A_HUMAN	>sp|Q24JP5|T132A_HUMAN Transmembrane protein 132A OS=Homo sapiens OX=9606 GN=TMEM132A PE=1 SV=1
PHF24	PHD finger protein 24	0.60999	-0.713143	+	14.074	14.6038	14.3635	14.7425	13.7137	13.725	13.9118	13.8243	17246.3	24899	21078.7	27411.6	13434.9	13540.6	15412.4	14505.4	22988.9	14023	0.60999	+	PSP_HC	2.26414	0.0271503	-0.652209	-1.84321	Q9UPV7	Q9UPV7	Q9UPV7	PHF24_HUMAN	>sp|Q9UPV7|PHF24_HUMAN PHD finger protein 24 OS=Homo sapiens OX=9606 GN=PHF24 PE=1 SV=2
RIMS1	Regulating synaptic membrane exocytosis protein 1	0.609963	-0.713207	+	11.0561	11.0083	11.5668	10.9486	10.8357	9.47418	10.3833	10.2521	2129.21	2059.82	3033.57	1976.32	1827.56	711.234	1335.63	1219.52	2094.51	1277.57	0.609963	+	PSP_HC	1.54477	0.0301207	-0.908638	-1.7579	Q86UR5	Q86UR5	Q86UR5	RIMS1_HUMAN	>sp|Q86UR5|RIMS1_HUMAN Regulating synaptic membrane exocytosis protein 1 OS=Homo sapiens OX=9606 GN=RIMS1 PE=1 SV=1
NME2	Nucleoside diphosphate kinase B	0.609259	-0.714871	+	17.2422	17.7902	17.3834	17.4239	16.2493	17.0516	17.0254	16.0158	155031	226665	170972	175840	77898.1	135845	133400	66257.7	173406	105649	0.609259	+	PSP_HC	1.62582	0.0278693	-0.8744	-1.78304	P22392	P22392	P22392	NDKB_HUMAN	>sp|P22392|NDKB_HUMAN Nucleoside diphosphate kinase B OS=Homo sapiens OX=9606 GN=NME2 PE=1 SV=1
SLIT1	Slit homolog 1 protein	0.609095	-0.715261	+	13.9358	14.5917	14.3352	13.9548	13.4083	13.3981	13.4875	13.4754	15670.9	24691	20669.3	15878.6	10871.8	10795.2	11485.3	11389.4	18274	11130.6	0.609095	+	PSP_HC	2.50426	0.0166613	-0.762034	-2.11592	O75093	O75093	O75093	SLIT1_HUMAN	>sp|O75093|SLIT1_HUMAN Slit homolog 1 protein OS=Homo sapiens OX=9606 GN=SLIT1 PE=1 SV=4
DLG3	Disks large homolog 3	0.608727	-0.716132	+	13.132	12.8635	12.83	12.8019	12.4166	12.1241	12.1373	12.0948	8976.89	7452.45	7281.4	7140.95	5467.25	4463.93	4504.96	4374.19	7366.93	4484.45	0.608727	+	PSP_HC	3.26313	0.0111301	-0.71366	-2.32578	Q92796	Q92796	Q92796	DLG3_HUMAN	>sp|Q92796|DLG3_HUMAN Disks large homolog 3 OS=Homo sapiens OX=9606 GN=DLG3 PE=1 SV=2
CCN2	CCN family member 2	0.608653	-0.716308	+	13.1271	13.8599	13.5668	13.7752	12.9196	12.9728	12.9563	12.9606	8946.45	14867.8	12134.3	14020	7747.96	8039	7947.58	7971.3	13077.1	7959.44	0.608653	+	PSP_HC	2.06651	0.0321253	-0.629922	-1.72992	P29279	P29279	P29279	CCN2_HUMAN	>sp|P29279|CCN2_HUMAN CCN family member 2 OS=Homo sapiens OX=9606 GN=CCN2 PE=1 SV=2
GNB1	Guanine nucleotide-binding protein G(I)/G(S)/G(T) subunit beta-1	0.607401	-0.719278	+	18.5895	18.8015	18.7431	18.7771	18.0489	18.0329	17.9244	18.1652	394455	456894	438768	449232	271182	268191	248761	293948	444000	269686	0.607401	+	PSP_HC	4.23591	0.00653441	-0.684941	-2.55072	P62873	P62873	P62873	GBB1_HUMAN	>sp|P62873|GBB1_HUMAN Guanine nucleotide-binding protein G(I)/G(S)/G(T) subunit beta-1 OS=Homo sapiens OX=9606 GN=GNB1 PE=1 SV=3
ZC2HC1A	Zinc finger C2HC domain-containing protein 1A	0.606948	-0.720355	+	15.5053	15.8192	15.9734	15.9471	15.1393	15.1887	15.1281	15.3709	46511.5	57816.8	64338.7	63176.5	36089.7	37346.9	35810.6	42374.2	60496.6	36718.3	0.606948	+	PSP_HC	2.60406	0.0254462	-0.604464	-1.88161	Q96GY0	Q96GY0	Q96GY0	ZC21A_HUMAN	>sp|Q96GY0|ZC21A_HUMAN Zinc finger C2HC domain-containing protein 1A OS=Homo sapiens OX=9606 GN=ZC2HC1A PE=1 SV=2
PPM1E	Protein phosphatase 1E	0.60667	-0.721016	+	14.4903	14.7799	14.7552	14.8037	14.0836	14.0086	13.9824	14.2002	23015.2	28131.5	27654	28599.5	17361.5	16482	16185.3	18822.9	27892.8	16921.7	0.60667	+	PSP_HC	3.46353	0.0139821	-0.638573	-2.21877	Q8WY54	Q8WY54	Q8WY54	PPM1E_HUMAN	>sp|Q8WY54|PPM1E_HUMAN Protein phosphatase 1E OS=Homo sapiens OX=9606 GN=PPM1E PE=1 SV=3
SERPINI1	Neuroserpin	0.606362	-0.721749	+	14.3159	14.497	14.3738	14.3585	13.7404	13.5416	13.536	13.9146	20394.6	23122.3	21229.8	21005.8	13685.9	11924.2	11878	15442.3	21117.8	12805	0.606362	+	PSP_HC	3.41682	0.0105263	-0.703146	-2.35474	Q99574	Q99574	Q99574	NEUS_HUMAN	>sp|Q99574|NEUS_HUMAN Neuroserpin OS=Homo sapiens OX=9606 GN=SERPINI1 PE=1 SV=1
SEZ6L2	Seizure 6-like protein 2	0.606289	-0.721923	+	14.5538	14.7781	14.571	14.637	13.9579	13.614	13.8612	13.9034	24050.8	28096.4	24339.3	25478.6	15912.8	12537.8	14881.2	15322.9	24909	15102	0.606289	+	PSP_HC	3.90901	0.00500236	-0.800864	-2.74719	Q6UXD5	Q6UXD5	Q6UXD5	SE6L2_HUMAN	>sp|Q6UXD5|SE6L2_HUMAN Seizure 6-like protein 2 OS=Homo sapiens OX=9606 GN=SEZ6L2 PE=1 SV=2
IFT140	Intraflagellar transport protein 140 homolog	0.606229	-0.722065	+	12.4667	12.4625	12.4949	12.3856	9.71002	11.771	11.7894	11.7135	5660.45	5643.99	5772.18	5351.03	837.543	3494.81	3539.67	3358.26	5652.22	3426.54	0.606229	+	PSP_HC	1.24536	0.0343848	-1.20647	-1.69264	Q96RY7	Q96RY7	Q96RY7	IF140_HUMAN	>sp|Q96RY7|IF140_HUMAN Intraflagellar transport protein 140 homolog OS=Homo sapiens OX=9606 GN=IFT140 PE=1 SV=1
CHCHD4	Mitochondrial intermembrane space import and assembly protein 40	0.606138	-0.722282	+	11.9023	12.118	12.1611	12.1083	11.094	11.5212	11.539	11.2476	3827.8	4445.1	4579.9	4415.31	2185.88	2939.18	2975.67	2431.45	4430.21	2685.32	0.606138	+	PSP_HC	2.96767	0.0132606	-0.721946	-2.23586	Q8N4Q1	Q8N4Q1	Q8N4Q1	MIA40_HUMAN	>sp|Q8N4Q1|MIA40_HUMAN Mitochondrial intermembrane space import and assembly protein 40 OS=Homo sapiens OX=9606 GN=CHCHD4 PE=1 SV=1
EIF4B	Eukaryotic translation initiation factor 4B	0.605912	-0.722819	+	16.1662	16.2069	16.2305	16.257	14.9369	15.9234	15.8355	15.051	73537.9	75642	76889.6	78314.9	31365.7	62147.1	58473.7	33947.1	76265.8	46210.4	0.605912	+	PSP_HC	1.62903	0.0337213	-0.778417	-1.69949	P23588	P23588	P23588	IF4B_HUMAN	>sp|P23588|IF4B_HUMAN Eukaryotic translation initiation factor 4B OS=Homo sapiens OX=9606 GN=EIF4B PE=1 SV=2
SMAP1	Stromal membrane-associated protein 1	0.604062	-0.727231	+	16.1793	16.5473	16.4791	16.5472	15.8049	15.6952	15.7675	15.9759	74208.7	95770.9	91348.9	95764.3	57246.5	53055	55781.5	64450.3	93556.6	56514	0.604062	+	PSP_HC	2.98308	0.0188685	-0.627365	-2.04974	Q8IYB5	Q8IYB5	Q8IYB5	SMAP1_HUMAN	>sp|Q8IYB5|SMAP1_HUMAN Stromal membrane-associated protein 1 OS=Homo sapiens OX=9606 GN=SMAP1 PE=1 SV=2
ACYP2	Acylphosphatase-2	0.603498	-0.72858	+	14.2676	14.9459	14.7784	14.9164	13.9631	14.1568	14.0832	14.2263	19723.1	31562	28102.3	30923.2	15970.3	18265.1	17356.6	19166.5	29512.7	17810.9	0.603498	+	PSP_HC	1.99947	0.0346369	-0.619715	-1.68767	P14621	P14621	P14621	ACYP2_HUMAN	>sp|P14621|ACYP2_HUMAN Acylphosphatase-2 OS=Homo sapiens OX=9606 GN=ACYP2 PE=1 SV=2
WDR47	WD repeat-containing protein 47	0.602901	-0.730007	+	15.0937	15.4229	15.4042	15.4073	14.727	14.6226	14.6221	14.8111	34966.8	43929.4	43363.7	43457	27118.7	25225.6	25216.8	28746.5	43410.3	26172.1	0.602901	+	PSP_HC	3.35152	0.014441	-0.636308	-2.18107	O94967	O94967	O94967	WDR47_HUMAN	>sp|O94967|WDR47_HUMAN WD repeat-containing protein 47 OS=Homo sapiens OX=9606 GN=WDR47 PE=1 SV=1
DLG2	Disks large homolog 2	0.601731	-0.73281	+	13.7092	13.9371	13.7439	13.7747	12.9786	13.073	12.8445	13.0968	13393.1	15685	13719.1	14015.2	8071.38	8617.18	7354.95	8760.52	13867.1	8344.28	0.601731	+	PSP_HC	4.33323	0.00481266	-0.793017	-2.87023	Q15700	Q15700	Q15700	DLG2_HUMAN	>sp|Q15700|DLG2_HUMAN Disks large homolog 2 OS=Homo sapiens OX=9606 GN=DLG2 PE=1 SV=3
ANKIB1	Ankyrin repeat and IBR domain-containing protein 1	0.601694	-0.732899	+	12.3243	12.4528	12.2755	12.4183	11.5898	12.0497	11.6869	11.2364	5128.42	5606.17	4957.85	5473.7	3082.32	4239.56	3296.91	2412.65	5301.06	3189.62	0.601694	+	PSP_HC	2.25614	0.0222167	-0.727027	-1.95348	Q9P2G1	Q9P2G1	Q9P2G1	AKIB1_HUMAN	>sp|Q9P2G1|AKIB1_HUMAN Ankyrin repeat and IBR domain-containing protein 1 OS=Homo sapiens OX=9606 GN=ANKIB1 PE=1 SV=3
ST6GALNAC5	Alpha-N-acetylgalactosaminide alpha-2,6-sialyltransferase 5	0.601677	-0.732938	+	11.0328	11.3415	11.4179	10.8728	10.28	10.6917	10.6244	9.64322	2095.1	2594.97	2736.09	1875.16	1243.34	1653.95	1578.57	799.647	2345.03	1410.95	0.601677	+	PSP_HC	1.70223	0.0274687	-0.856483	-1.8145	Q9BVH7	Q9BVH7	Q9BVH7	SIA7E_HUMAN	>sp|Q9BVH7|SIA7E_HUMAN Alpha-N-acetylgalactosaminide alpha-2,6-sialyltransferase 5 OS=Homo sapiens OX=9606 GN=ST6GALNAC5 PE=1 SV=1
TP53I11	Tumor protein p53-inducible protein 11	0.601639	-0.73303	+	14.3388	14.3623	14.0709	13.9901	13.4384	13.3165	13.5929	13.5166	20720.9	21061.2	17209.3	16272	11101	10201.5	12355.8	11719.3	18965.1	11410.1	0.601639	+	PSP_HC	3.21021	0.0110464	-0.724406	-2.32966	O14683	O14683	O14683	P5I11_HUMAN	>sp|O14683|P5I11_HUMAN Tumor protein p53-inducible protein 11 OS=Homo sapiens OX=9606 GN=TP53I11 PE=1 SV=2
RAP1GAP	Rap1 GTPase-activating protein 1	0.600966	-0.734644	+	13.5693	13.7873	13.8643	13.9011	12.8645	13.0324	13.1486	13.2715	12155.3	14138.1	14913.2	15298.5	7457.62	8378.06	9080.78	9888.25	14525.6	8729.42	0.600966	+	PSP_HC	3.07009	0.0133032	-0.70126	-2.23241	P47736	P47736	P47736	RPGP1_HUMAN	>sp|P47736|RPGP1_HUMAN Rap1 GTPase-activating protein 1 OS=Homo sapiens OX=9606 GN=RAP1GAP PE=1 SV=2
TCEAL2	Transcription elongation factor A protein-like 2	0.600869	-0.734878	+	12.5367	12.0374	11.8773	11.7656	11.2772	11.1702	11.302	10.378	5941.86	4203.57	3762.04	3481.76	2481.85	2304.44	2524.88	1330.73	3982.81	2393.14	0.600869	+	PSP_HC	1.98458	0.0158904	-1.0224	-2.13885	Q9H3H9	Q9H3H9	Q9H3H9	TCAL2_HUMAN	>sp|Q9H3H9|TCAL2_HUMAN Transcription elongation factor A protein-like 2 OS=Homo sapiens OX=9606 GN=TCEAL2 PE=2 SV=1
ASTN1	Astrotactin-1	0.600598	-0.735528	+	13.0732	13.6239	13.1256	13.7941	12.625	12.6954	12.2682	12.8484	8618.37	12624.2	8937.16	14204.9	6316.9	6632.79	4932.83	7374.86	10780.7	6474.84	0.600598	+	PSP_HC	1.97132	0.0246081	-0.794979	-1.90327	O14525	O14525	O14525	ASTN1_HUMAN	>sp|O14525|ASTN1_HUMAN Astrotactin-1 OS=Homo sapiens OX=9606 GN=ASTN1 PE=1 SV=3
CRMP1	Dihydropyrimidinase-related protein 1	0.599767	-0.737525	+	19.6729	19.949	19.8694	19.9207	19.2021	19.0345	19.112	19.3375	835859	1.01216e+06	957823	992495	603126	536977	566611	662472	975159	584869	0.599767	+	PSP_HC	3.55847	0.010835	-0.681493	-2.34963	Q14194	Q14194	Q14194	DPYL1_HUMAN	>sp|Q14194|DPYL1_HUMAN Dihydropyrimidinase-related protein 1 OS=Homo sapiens OX=9606 GN=CRMP1 PE=1 SV=1
TUBB4A	Tubulin beta-4A chain	0.598843	-0.739749	+	17.5828	17.8683	18.0209	17.9476	17.1208	17.2096	17.1267	17.3073	196314	239273	265969	252794	142520	151567	143104	162187	246033	147335	0.598843	+	PSP_HC	3.12661	0.0146648	-0.663807	-2.17351	P04350	P04350	P04350	TBB4A_HUMAN	>sp|P04350|TBB4A_HUMAN Tubulin beta-4A chain OS=Homo sapiens OX=9606 GN=TUBB4A PE=1 SV=2
SBF2	Myotubularin-related protein 13	0.597384	-0.743271	+	10.8005	12.0398	11.2853	10.9252	8.52563	10.7057	10.5481	10.1741	1783.51	4210.57	2495.82	1944.52	368.528	1670.08	1497.25	1155.34	2220.17	1326.29	0.597384	+	PSP_HC	1.16961	0.037059	-1.27433	-1.64949	Q86WG5	Q86WG5	Q86WG5	MTMRD_HUMAN	>sp|Q86WG5|MTMRD_HUMAN Myotubularin-related protein 13 OS=Homo sapiens OX=9606 GN=SBF2 PE=1 SV=1
RNF170	E3 ubiquitin-protein ligase RNF170	0.597348	-0.743356	+	12.6289	12.8333	13.0002	12.9274	12.0626	12.2092	12.4654	11.6937	6333.99	7298.07	8193.14	7789.96	4277.64	4735.17	5655.35	3312.49	7544.02	4506.41	0.597348	+	PSP_HC	2.19985	0.0225022	-0.739738	-1.94595	Q96K19	Q96K19	Q96K19	RN170_HUMAN	>sp|Q96K19|RN170_HUMAN E3 ubiquitin-protein ligase RNF170 OS=Homo sapiens OX=9606 GN=RNF170 PE=1 SV=2
L1CAM	Neural cell adhesion molecule L1	0.597105	-0.743944	+	17.6157	17.9587	17.9573	17.9759	17.241	17.1424	17.1866	17.3033	200842	254746	254499	257801	154902	144669	149170	161738	254622	152036	0.597105	+	PSP_HC	3.37919	0.0128632	-0.658607	-2.24133	P32004	P32004	P32004	L1CAM_HUMAN	>sp|P32004|L1CAM_HUMAN Neural cell adhesion molecule L1 OS=Homo sapiens OX=9606 GN=L1CAM PE=1 SV=2
TIMP2	Metalloproteinase inhibitor 2	0.597087	-0.743986	+	15.6054	15.9834	15.9179	16.1287	15.1871	15.2267	15.1074	15.489	49853.3	64786.2	61910.7	71651	37305.5	38343.6	35300.5	45989	63348.4	37824.6	0.597087	+	PSP_HC	2.50539	0.0227672	-0.656286	-1.94255	P16035	P16035	P16035	TIMP2_HUMAN	>sp|P16035|TIMP2_HUMAN Metalloproteinase inhibitor 2 OS=Homo sapiens OX=9606 GN=TIMP2 PE=1 SV=2
ATP6AP1	V-type proton ATPase subunit S1	0.597035	-0.744111	+	15.7019	15.7784	15.8534	15.8678	15.087	15.0574	15.0488	15.1363	53301.9	56204.6	59203.7	59797.6	34804.8	34098	33895.4	36014.7	57704.1	34451.4	0.597035	+	PSP_HC	5.52902	0.00441379	-0.718017	-2.9544	Q15904	Q15904	Q15904	VAS1_HUMAN	>sp|Q15904|VAS1_HUMAN V-type proton ATPase subunit S1 OS=Homo sapiens OX=9606 GN=ATP6AP1 PE=1 SV=2
DISP2	Protein dispatched homolog 2	0.596433	-0.745569	+	10.5834	11.1197	10.6793	11.1345	10.6214	9.93797	9.91745	10.371	1534.34	2225.17	1639.8	2248.11	1575.29	980.905	967.052	1324.29	1932.48	1152.6	0.596433	+	PSP_HC	1.60353	0.0419569	-0.667273	-1.57164	A7MBM2	A7MBM2	A7MBM2	DISP2_HUMAN	>sp|A7MBM2|DISP2_HUMAN Protein dispatched homolog 2 OS=Homo sapiens OX=9606 GN=DISP2 PE=2 SV=2
NAA20	N-alpha-acetyltransferase 20	0.59628	-0.745938	+	12.4552	13.2079	11.8463	12.322	11.7953	11.154	11.9074	11.4754	5615.5	9461.81	3682.07	5120.26	3554.18	2278.71	3841.36	2847.34	5367.88	3200.76	0.59628	+	PSP_HC	1.424	0.0368442	-0.874852	-1.653	P61599	P61599	P61599	NAA20_HUMAN	>sp|P61599|NAA20_HUMAN N-alpha-acetyltransferase 20 OS=Homo sapiens OX=9606 GN=NAA20 PE=1 SV=1
MICAL3	[F-actin]-monooxygenase MICAL3	0.596	-0.746615	+	12.8131	12.6943	12.7843	12.6759	12.3113	11.784	12.1762	11.7181	7196.6	6627.73	7054.36	6543.74	5082.42	3526.45	4628.09	3368.99	6841.05	4077.27	0.596	+	PSP_HC	2.60446	0.0160543	-0.744483	-2.13131	Q7RTP6	Q7RTP6	Q7RTP6	MICA3_HUMAN	>sp|Q7RTP6|MICA3_HUMAN [F-actin]-monooxygenase MICAL3 OS=Homo sapiens OX=9606 GN=MICAL3 PE=1 SV=2
HTRA2	Serine protease HTRA2, mitochondrial	0.594626	-0.749947	+	13.8006	13.8548	13.6133	13.7839	13.0273	13.0572	13.0878	12.9542	14269	14815.3	12531.7	14104.8	8348.49	8523.32	8706.03	7936.02	14186.9	8435.91	0.594626	+	PSP_HC	4.75283	0.0049802	-0.7315	-2.81877	O43464	O43464	O43464	HTRA2_HUMAN	>sp|O43464|HTRA2_HUMAN Serine protease HTRA2, mitochondrial OS=Homo sapiens OX=9606 GN=HTRA2 PE=1 SV=2
TMOD2	Tropomodulin-2	0.59462	-0.749959	+	15.9529	16.3841	16.2278	16.3222	15.5123	15.5392	15.3641	15.6669	63431	85527.5	76745.8	81935.4	46737.7	47617.4	42175	52024.4	79340.6	47177.5	0.59462	+	PSP_HC	3.0786	0.0132405	-0.701122	-2.23514	Q9NZR1	Q9NZR1	Q9NZR1	TMOD2_HUMAN	>sp|Q9NZR1|TMOD2_HUMAN Tropomodulin-2 OS=Homo sapiens OX=9606 GN=TMOD2 PE=1 SV=1
HSDL1	Inactive hydroxysteroid dehydrogenase-like protein 1	0.593993	-0.751483	+	16.8684	17.0976	17.1316	17.1286	16.3407	16.3824	16.3099	16.5285	119645	140246	143590	143292	82992.9	85426.7	81239.9	94531	141769	84209.8	0.593993	+	PSP_HC	3.80096	0.00943501	-0.666179	-2.38273	Q3SXM5	Q3SXM5	Q3SXM5	HSDL1_HUMAN	>sp|Q3SXM5|HSDL1_HUMAN Inactive hydroxysteroid dehydrogenase-like protein 1 OS=Homo sapiens OX=9606 GN=HSDL1 PE=1 SV=3
MAP2	Microtubule-associated protein 2	0.593656	-0.752302	+	18.1197	18.4202	18.3732	18.3601	17.6205	17.6082	17.5804	17.81	284822	350778	339535	336466	201511	199800	195987	229797	338000	200656	0.593656	+	PSP_HC	3.62111	0.0111908	-0.663552	-2.32492	P11137	P11137	P11137	MTAP2_HUMAN	>sp|P11137|MTAP2_HUMAN Microtubule-associated protein 2 OS=Homo sapiens OX=9606 GN=MAP2 PE=1 SV=4
SLC9A7	Sodium/hydrogen exchanger 7	0.593524	-0.752622	+	13.0861	13.1275	13.1318	13.2512	11.9651	12.3678	12.3862	12.4238	8695.78	8948.93	8975.65	9750.09	3998.1	5285.41	5353.25	5494.6	8962.29	5319.33	0.593524	+	PSP_HC	3.5762	0.00491429	-0.863403	-2.75641	Q96T83	Q96T83	Q96T83	SL9A7_HUMAN	>sp|Q96T83|SL9A7_HUMAN Sodium/hydrogen exchanger 7 OS=Homo sapiens OX=9606 GN=SLC9A7 PE=1 SV=1
BMPR2	Bone morphogenetic protein receptor type-2	0.593368	-0.753	+	12.6926	13.3383	13.1341	13.1171	12.5218	12.0719	12.3949	12.35	6619.93	10356.9	8989.97	8884.65	5880.81	4305.31	5385.63	5220.6	8937.31	5303.12	0.593368	+	PSP_HC	2.36206	0.0199664	-0.735879	-2.01341	Q13873	Q13873	Q13873	BMPR2_HUMAN	>sp|Q13873|BMPR2_HUMAN Bone morphogenetic protein receptor type-2 OS=Homo sapiens OX=9606 GN=BMPR2 PE=1 SV=2
FXYD6	FXYD domain-containing ion transport regulator 6	0.592986	-0.75393	+	17.3939	17.4523	17.536	17.7478	16.7013	16.7793	16.6539	16.8864	172221	179335	190047	220100	106560	112479	103115	121147	184691	109519	0.592986	+	PSP_HC	3.80722	0.00593913	-0.777304	-2.65633	Q9H0Q3	Q9H0Q3	Q9H0Q3	FXYD6_HUMAN	>sp|Q9H0Q3|FXYD6_HUMAN FXYD domain-containing ion transport regulator 6 OS=Homo sapiens OX=9606 GN=FXYD6 PE=1 SV=1
AGAP1	Arf-GAP with GTPase, ANK repeat and PH domain-containing protein 1	0.592664	-0.754715	+	13.3283	13.4013	13.3763	13.2893	12.8625	12.3852	12.6207	12.5745	10285.3	10819.2	10633.3	10011	7447.29	5349.54	6298.1	6099.6	10459.3	6198.85	0.592664	+	PSP_HC	3.46826	0.00834074	-0.738065	-2.44974	Q9UPQ3	Q9UPQ3	Q9UPQ3	AGAP1_HUMAN	>sp|Q9UPQ3|AGAP1_HUMAN Arf-GAP with GTPase, ANK repeat and PH domain-containing protein 1 OS=Homo sapiens OX=9606 GN=AGAP1 PE=1 SV=4
PPP2R5B	Serine/threonine-protein phosphatase 2A 56 kDa regulatory subunit beta isoform	0.592409	-0.755333	+	14.5376	14.8642	14.7809	14.7983	14.0654	13.7171	14.0025	14.1264	23782.3	29824.3	28151	28492.6	17143.8	13466.6	16412.4	17884.2	28321.8	16778.1	0.592409	+	PSP_HC	3.25383	0.00864964	-0.767396	-2.43346	Q15173	Q15173	Q15173	2A5B_HUMAN	>sp|Q15173|2A5B_HUMAN Serine/threonine-protein phosphatase 2A 56 kDa regulatory subunit beta isoform OS=Homo sapiens OX=9606 GN=PPP2R5B PE=1 SV=1
SNAP25	Synaptosomal-associated protein 25	0.592372	-0.755424	+	17.2196	17.6149	17.5359	17.5826	16.8305	16.7928	16.8106	16.7974	152622	200730	190034	196286	116543	113537	114946	113899	193160	114423	0.592372	+	PSP_HC	3.51885	0.0111572	-0.680402	-2.33491	P60880	P60880	P60880	SNP25_HUMAN	>sp|P60880|SNP25_HUMAN Synaptosomal-associated protein 25 OS=Homo sapiens OX=9606 GN=SNAP25 PE=1 SV=1
MSMO1	Methylsterol monooxygenase 1	0.591324	-0.757979	+	14.7593	14.6826	14.7093	14.6979	13.9684	13.8385	14.0509	13.9225	27732.7	26296.8	26788	26577.2	16029	14648.9	16972.4	15527.1	26682.6	15778.1	0.591324	+	PSP_HC	5.45375	0.00314563	-0.7672	-3.10162	Q15800	Q15800	Q15800	MSMO1_HUMAN	>sp|Q15800|MSMO1_HUMAN Methylsterol monooxygenase 1 OS=Homo sapiens OX=9606 GN=MSMO1 PE=1 SV=1
MAGI2	Membrane-associated guanylate kinase, WW and PDZ domain-containing protein 2	0.590943	-0.75891	+	11.9042	12.2644	12.2314	12.3475	11.5427	11.4334	11.6729	11.3632	3832.85	4919.85	4808.6	5211.56	2983.31	2765.64	3265.07	2634.29	4864.23	2874.48	0.590943	+	PSP_HC	2.92733	0.0158893	-0.683826	-2.14702	Q86UL8	Q86UL8	Q86UL8	MAGI2_HUMAN	>sp|Q86UL8|MAGI2_HUMAN Membrane-associated guanylate kinase, WW and PDZ domain-containing protein 2 OS=Homo sapiens OX=9606 GN=MAGI2 PE=1 SV=3
PTPMT1	Phosphatidylglycerophosphatase and protein-tyrosine phosphatase 1	0.590889	-0.75904	+	12.6278	12.3595	12.1252	12.2903	11.4046	11.5137	11.8233	11.617	6329.17	5255.09	4467.34	5008.98	2710.98	2923.94	3623.83	3140.98	5132.03	3032.46	0.590889	+	PSP_HC	2.83434	0.0127654	-0.760993	-2.25512	Q8WUK0	Q8WUK0	Q8WUK0	PTPM1_HUMAN	>sp|Q8WUK0|PTPM1_HUMAN Phosphatidylglycerophosphatase and protein-tyrosine phosphatase 1 OS=Homo sapiens OX=9606 GN=PTPMT1 PE=1 SV=1
DMRT1	Doublesex- and mab-3-related transcription factor 1	0.590693	-0.75952	+	13.0914	13.078	13.161	13.1428	12.0542	12.6085	12.6964	11.3026	8727.79	8647.1	9159.16	9044.34	4252.81	6245.06	6637.39	2525.93	8886.06	5248.93	0.590693	+	PSP_HC	1.59965	0.0271389	-0.952897	-1.82741	Q9Y5R6	Q9Y5R6	Q9Y5R6	DMRT1_HUMAN	>sp|Q9Y5R6|DMRT1_HUMAN Doublesex- and mab-3-related transcription factor 1 OS=Homo sapiens OX=9606 GN=DMRT1 PE=1 SV=2
GDI1	Rab GDP dissociation inhibitor alpha	0.589902	-0.761453	+	19.4613	19.7856	19.632	19.8036	18.9138	18.9228	18.9755	19.1696	721830	903772	812495	915119	493880	496970	515460	589691	858134	506215	0.589902	+	PSP_HC	3.29954	0.0127262	-0.675226	-2.25427	P31150	P31150	P31150	GDIA_HUMAN	>sp|P31150|GDIA_HUMAN Rab GDP dissociation inhibitor alpha OS=Homo sapiens OX=9606 GN=GDI1 PE=1 SV=2
TSPAN13	Tetraspanin-13	0.589591	-0.762214	+	13.9399	13.6077	13.647	13.7239	13.0378	12.7999	13.2659	12.0124	15715.5	12483.2	12827.9	13530.2	8409.47	7131.06	9849.95	4131.36	13179.1	7770.27	0.589591	+	PSP_HC	1.81958	0.0210722	-0.950624	-1.96993	O95857	O95857	O95857	TSN13_HUMAN	>sp|O95857|TSN13_HUMAN Tetraspanin-13 OS=Homo sapiens OX=9606 GN=TSPAN13 PE=2 SV=1
SCAMP1	Secretory carrier-associated membrane protein 1	0.5884	-0.765131	+	16.811	17.1669	16.9322	17.0558	16.2742	16.1017	16.1848	16.3037	114978	147147	125055	136241	79254.2	70322.6	74492.1	80891.5	130648	76873.2	0.5884	+	PSP_HC	3.8847	0.00591031	-0.775394	-2.67841	O15126	O15126	O15126	SCAM1_HUMAN	>sp|O15126|SCAM1_HUMAN Secretory carrier-associated membrane protein 1 OS=Homo sapiens OX=9606 GN=SCAMP1 PE=1 SV=2
OPLAH	5-oxoprolinase	0.588161	-0.765718	+	12.4082	12.1658	12.0947	12.616	11.6033	11.4451	11.7767	10.8289	5435.51	4594.84	4373.89	6277.61	3111.3	2788.16	3508.65	1818.96	5015.18	2949.73	0.588161	+	PSP_HC	2.0532	0.0179062	-0.907729	-2.07174	O14841	O14841	O14841	OPLA_HUMAN	>sp|O14841|OPLA_HUMAN 5-oxoprolinase OS=Homo sapiens OX=9606 GN=OPLAH PE=1 SV=3
ANKRD50	Ankyrin repeat domain-containing protein 50	0.588142	-0.765763	+	12.8248	13.0628	13.1081	13.0444	12.2948	12.609	12.2809	12.2361	7255.2	8556.47	8829.4	8448.03	5024.62	6247.23	4976.45	4824.29	8502.25	5000.54	0.588142	+	PSP_HC	3.07567	0.015918	-0.654866	-2.13787	Q9ULJ7	Q9ULJ7	Q9ULJ7	ANR50_HUMAN	>sp|Q9ULJ7|ANR50_HUMAN Ankyrin repeat domain-containing protein 50 OS=Homo sapiens OX=9606 GN=ANKRD50 PE=1 SV=4
NRP2	Neuropilin-2	0.58786	-0.766456	+	14.8809	15.1395	15.1035	15.1953	14.1914	14.4659	14.2352	14.6695	30171.5	36094.7	35205.2	37518.1	18708.4	22629.2	19285.1	26059.1	35649.9	20957.2	0.58786	+	PSP_HC	2.73037	0.0176175	-0.689313	-2.08575	O60462	O60462	O60462	NRP2_HUMAN	>sp|O60462|NRP2_HUMAN Neuropilin-2 OS=Homo sapiens OX=9606 GN=NRP2 PE=1 SV=3
ERP29	Endoplasmic reticulum resident protein 29	0.587262	-0.767924	+	19.4317	19.6718	19.482	19.6274	18.7757	18.7517	18.8014	18.8953	707171	835222	732262	809909	448796	441392	456862	487587	771085	452829	0.587262	+	PSP_HC	4.57022	0.0049679	-0.747208	-2.8157	P30040	P30040	P30040	ERP29_HUMAN	>sp|P30040|ERP29_HUMAN Endoplasmic reticulum resident protein 29 OS=Homo sapiens OX=9606 GN=ERP29 PE=1 SV=4
INA	Alpha-internexin	0.587085	-0.768359	+	20.213	20.6176	20.6374	20.6848	19.9371	19.7768	19.7299	19.9788	1.2154e+06	1.60885e+06	1.63108e+06	1.68556e+06	1.00384e+06	898276	869544	1.03328e+06	1.61997e+06	951059	0.587085	+	PSP_HC	2.8053	0.0173684	-0.682554	-2.1008	Q16352	Q16352	Q16352	AINX_HUMAN	>sp|Q16352|AINX_HUMAN Alpha-internexin OS=Homo sapiens OX=9606 GN=INA PE=1 SV=2
KIF1A	Kinesin-like protein KIF1A	0.586677	-0.769363	+	17.7219	18.0423	17.9822	18.0849	17.0467	17.2028	17.2825	17.2829	216184	269944	258930	278034	135384	150855	159423	159467	264437	155139	0.586677	+	PSP_HC	3.58312	0.00733996	-0.754128	-2.52539	Q12756	Q12756	Q12756	KIF1A_HUMAN	>sp|Q12756|KIF1A_HUMAN Kinesin-like protein KIF1A OS=Homo sapiens OX=9606 GN=KIF1A PE=1 SV=2
GSTT2;GSTT2B	Glutathione S-transferase theta-2;Glutathione S-transferase theta-2B	0.586132	-0.770701	+	14.2706	13.4139	13.7484	13.2901	13.187	12.0629	12.9465	12.6816	19764.2	10914.1	13762	10016.6	9325.72	4278.53	7893.78	6569.65	12338	7231.71	0.586132	+	PSP_HC	1.5883	0.0271384	-0.961215	-1.82576	P0CG29;P0CG30	P0CG29;P0CG30	P0CG29;P0CG30	GST2_HUMAN;GSTT2_HUMAN	>sp|P0CG29|GST2_HUMAN Glutathione S-transferase theta-2 OS=Homo sapiens OX=9606 GN=GSTT2 PE=1 SV=1;>sp|P0CG30|GSTT2_HUMAN Glutathione S-transferase theta-2B OS=Homo sapiens OX=9606 GN=GSTT2B PE=1 SV=1
COL4A1	Collagen alpha-1(IV) chain	0.585721	-0.771715	+	13.0782	12.8177	12.682	12.4845	12.3674	11.927	12.0306	11.1998	8648.29	7219.58	6571.47	5730.72	5283.95	3893.9	4183.81	2352.21	6895.53	4038.85	0.585721	+	PSP_HC	1.73537	0.0266639	-0.884398	-1.85951	P02462	P02462	P02462	CO4A1_HUMAN	>sp|P02462|CO4A1_HUMAN Collagen alpha-1(IV) chain OS=Homo sapiens OX=9606 GN=COL4A1 PE=1 SV=4
TRIR	Telomerase RNA component interacting RNase	0.585207	-0.772981	+	14.502	14.4303	14.3175	14.0169	13.0731	13.9882	14.0285	13.041	23202.6	22077.7	20417.2	16577.1	8617.78	16250.5	16710.9	8428.15	21247.5	12434.2	0.585207	+	PSP_HC	1.42495	0.0411291	-0.783987	-1.58421	Q9BQ61	Q9BQ61	Q9BQ61	TRIR_HUMAN	>sp|Q9BQ61|TRIR_HUMAN Telomerase RNA component interacting RNase OS=Homo sapiens OX=9606 GN=TRIR PE=1 SV=1
CEMIP	Cell migration-inducing and hyaluronan-binding protein	0.585089	-0.773271	+	11.0594	11.3769	11.5483	11.7512	10.6999	11.2645	10.6838	10.61	2134.08	2659.43	2994.92	3447.18	1663.38	2460.1	1644.92	1562.89	2827.17	1654.15	0.585089	+	PSP_HC	1.58711	0.0477261	-0.619355	-1.50874	Q8WUJ3	Q8WUJ3	Q8WUJ3	CEMIP_HUMAN	>sp|Q8WUJ3|CEMIP_HUMAN Cell migration-inducing and hyaluronan-binding protein OS=Homo sapiens OX=9606 GN=CEMIP PE=1 SV=2
HSP90AA4P	Putative heat shock protein HSP 90-alpha A4	0.58505	-0.773367	+	14.4885	13.9821	13.856	13.6996	13.05	13.3852	13.238	12.9272	22986.5	16182	14827.6	13304.3	8480.89	10699.1	9661.29	7788.88	15504.8	9071.09	0.58505	+	PSP_HC	2.30072	0.0155956	-0.856454	-2.14958	Q58FG1	Q58FG1	Q58FG1	HS904_HUMAN	>sp|Q58FG1|HS904_HUMAN Putative heat shock protein HSP 90-alpha A4 OS=Homo sapiens OX=9606 GN=HSP90AA4P PE=5 SV=1
ATP6V0A1	V-type proton ATPase 116 kDa subunit a 1	0.584595	-0.774491	+	17.0674	17.266	17.4671	17.4403	16.6489	16.536	16.457	16.6252	137341	157610	181184	177850	102759	95023.7	89960.2	101084	167730	98054	0.584595	+	PSP_HC	3.46161	0.00828733	-0.743404	-2.45915	Q93050	Q93050	Q93050	VPP1_HUMAN	>sp|Q93050|VPP1_HUMAN V-type proton ATPase 116 kDa subunit a 1 OS=Homo sapiens OX=9606 GN=ATP6V0A1 PE=1 SV=3
ACTL6B	Actin-like protein 6B	0.584448	-0.774855	+	13.9953	13.9576	14.1274	13.8802	13.349	13.1375	13.1369	13.2632	16330.7	15909.5	17896.6	15078.4	10434	9011.18	9007.43	9831.53	16120.1	9421.35	0.584448	+	PSP_HC	4.35924	0.00495567	-0.76848	-2.81329	O94805	O94805	O94805	ACL6B_HUMAN	>sp|O94805|ACL6B_HUMAN Actin-like protein 6B OS=Homo sapiens OX=9606 GN=ACTL6B PE=1 SV=1
DPYSL2	Dihydropyrimidinase-related protein 2	0.584338	-0.775126	+	20.8509	21.278	21.1947	21.2771	20.4364	20.4859	20.4242	20.7274	1.89124e+06	2.54282e+06	2.40016e+06	2.54124e+06	1.41896e+06	1.46849e+06	1.40701e+06	1.73608e+06	2.4707e+06	1.44372e+06	0.584338	+	PSP_HC	2.65223	0.0222212	-0.631684	-1.95009	Q16555	Q16555	Q16555	DPYL2_HUMAN	>sp|Q16555|DPYL2_HUMAN Dihydropyrimidinase-related protein 2 OS=Homo sapiens OX=9606 GN=DPYSL2 PE=1 SV=1
ACTR1B	Beta-centractin	0.583668	-0.776781	+	15.2653	15.3363	15.4579	15.4181	14.4546	14.7339	14.8616	14.4046	39383.4	41370.1	45008.2	43783.5	22452.7	27248.7	29770.6	21687.9	42576.8	24850.7	0.583668	+	PSP_HC	3.16545	0.00968166	-0.755754	-2.37653	P42025	P42025	P42025	ACTY_HUMAN	>sp|P42025|ACTY_HUMAN Beta-centractin OS=Homo sapiens OX=9606 GN=ACTR1B PE=1 SV=1
RAB24	Ras-related protein Rab-24	0.58302	-0.778383	+	13.6232	13.8189	13.7881	13.7014	13.0285	12.9028	13.0536	12.7855	12618	14451.2	14145.9	13320.9	8355.44	7658.26	8502.08	7060.23	13733.4	8006.85	0.58302	+	PSP_HC	4.33207	0.00473766	-0.790301	-2.86274	Q969Q5	Q969Q5	Q969Q5	RAB24_HUMAN	>sp|Q969Q5|RAB24_HUMAN Ras-related protein Rab-24 OS=Homo sapiens OX=9606 GN=RAB24 PE=1 SV=1
PDGFRL	Platelet-derived growth factor receptor-like protein	0.581825	-0.781343	+	12.3367	12.3795	12.4935	12.3525	11.3712	12.3951	11.68	11.4827	5172.69	5328.45	5766.58	5229.65	2648.94	5386.38	3281.18	2861.79	5279.05	3071.48	0.581825	+	PSP_HC	1.52284	0.0461571	-0.658299	-1.52135	Q15198	Q15198	Q15198	PGFRL_HUMAN	>sp|Q15198|PGFRL_HUMAN Platelet-derived growth factor receptor-like protein OS=Homo sapiens OX=9606 GN=PDGFRL PE=1 SV=1
NECAP1	Adaptin ear-binding coat-associated protein 1	0.581755	-0.781517	+	16.0833	16.2984	16.2732	16.3414	15.4128	15.5466	15.4608	15.5663	69431.4	80594.8	79199.3	83033.2	43623	47862.2	45098.8	48520.3	79897.1	46480.5	0.581755	+	PSP_HC	4.5076	0.00494349	-0.752476	-2.81299	Q8NC96	Q8NC96	Q8NC96	NECP1_HUMAN	>sp|Q8NC96|NECP1_HUMAN Adaptin ear-binding coat-associated protein 1 OS=Homo sapiens OX=9606 GN=NECAP1 PE=1 SV=2
PLBD1	Phospholipase B-like 1	0.581699	-0.781655	+	11.4439	11.679	11.5999	12.086	11.4718	11.1142	10.5471	9.86939	2785.85	3278.91	3103.97	4347.59	2840.25	2216.7	1496.21	935.368	3191.44	1856.46	0.581699	+	PSP_HC	1.35086	0.0368724	-0.95157	-1.65241	Q6P4A8	Q6P4A8	Q6P4A8	PLBL1_HUMAN	>sp|Q6P4A8|PLBL1_HUMAN Phospholipase B-like 1 OS=Homo sapiens OX=9606 GN=PLBD1 PE=1 SV=2
KYAT1	Kynurenine--oxoglutarate transaminase 1	0.581536	-0.78206	+	12.7322	12.663	13.4651	12.3472	11.5548	12.1522	12.2029	11.6333	6804.15	6485.49	11308.3	5210.48	3008.44	4551.73	4714.54	3176.67	6644.82	3864.2	0.581536	+	PSP_HC	1.70244	0.0264082	-0.91607	-1.86606	Q16773	Q16773	Q16773	KAT1_HUMAN	>sp|Q16773|KAT1_HUMAN Kynurenine--oxoglutarate transaminase 1 OS=Homo sapiens OX=9606 GN=KYAT1 PE=1 SV=1
JMJD6	Bifunctional arginine demethylase and lysyl-hydroxylase JMJD6	0.581294	-0.782661	+	12.9466	13.2138	13.0527	12.6733	12.4279	12.2541	12.1809	12.1131	7894.32	9500.58	8496.78	6531.96	5510.24	4884.85	4643.19	4430.03	8195.55	4764.02	0.581294	+	PSP_HC	2.82031	0.0144691	-0.727602	-2.18992	Q6NYC1	Q6NYC1	Q6NYC1	JMJD6_HUMAN	>sp|Q6NYC1|JMJD6_HUMAN Bifunctional arginine demethylase and lysyl-hydroxylase JMJD6 OS=Homo sapiens OX=9606 GN=JMJD6 PE=1 SV=1
BRSK1	Serine/threonine-protein kinase BRSK1	0.58053	-0.784558	+	12.302	12.3155	12.5441	12.7367	11.6878	11.6107	11.7384	11.1543	5049.76	5097.24	5972.42	6825.41	3298.97	3127.3	3416.73	2279.18	5534.83	3213.13	0.58053	+	PSP_HC	2.81111	0.00738703	-0.926774	-2.51056	Q8TDC3	Q8TDC3	Q8TDC3	BRSK1_HUMAN	>sp|Q8TDC3|BRSK1_HUMAN Serine/threonine-protein kinase BRSK1 OS=Homo sapiens OX=9606 GN=BRSK1 PE=1 SV=2
RAB39B	Ras-related protein Rab-39B	0.580369	-0.784958	+	14.8122	15.1636	15.2058	15.2245	14.4333	14.287	14.3657	14.5348	28768.5	36702.7	37792.2	38285.2	22123.6	19990.1	21110.9	23736.2	37247.5	21617.3	0.580369	+	PSP_HC	3.1271	0.0128828	-0.696342	-2.24228	Q96DA2	Q96DA2	Q96DA2	RB39B_HUMAN	>sp|Q96DA2|RB39B_HUMAN Ras-related protein Rab-39B OS=Homo sapiens OX=9606 GN=RAB39B PE=1 SV=1
RAPGEF2	Rap guanine nucleotide exchange factor 2	0.580182	-0.785422	+	12.2696	12.3239	12.5524	11.891	10.9208	11.7905	11.7949	11.1655	4937.62	5127	6006.88	3797.94	1938.6	3542.37	3553.19	2296.94	5032.31	2919.66	0.580182	+	PSP_HC	1.74309	0.0270856	-0.84132	-1.82486	Q9Y4G8	Q9Y4G8	Q9Y4G8	RPGF2_HUMAN	>sp|Q9Y4G8|RPGF2_HUMAN Rap guanine nucleotide exchange factor 2 OS=Homo sapiens OX=9606 GN=RAPGEF2 PE=1 SV=1
ATP1B2	Sodium/potassium-transporting ATPase subunit beta-2	0.579677	-0.78668	+	12.8381	12.8741	13.0534	12.9095	12.2168	11.9843	12.3452	11.9531	7322.4	7507.41	8500.9	7693.9	4760.18	4051.67	5203.26	3964.99	7600.66	4405.92	0.579677	+	PSP_HC	3.55025	0.00644538	-0.793899	-2.60076	P14415	P14415	P14415	AT1B2_HUMAN	>sp|P14415|AT1B2_HUMAN Sodium/potassium-transporting ATPase subunit beta-2 OS=Homo sapiens OX=9606 GN=ATP1B2 PE=1 SV=3
ICAM1	Intercellular adhesion molecule 1	0.579057	-0.788224	+	13.4864	13.3939	13.3557	13.1053	12.3677	12.7768	12.9571	12.0289	11476.5	10763.8	10482.5	8812.28	5285.04	7017.78	7951.99	4178.88	10623.2	6151.41	0.579057	+	PSP_HC	1.93857	0.0251374	-0.802681	-1.89464	P05362	P05362	P05362	ICAM1_HUMAN	>sp|P05362|ICAM1_HUMAN Intercellular adhesion molecule 1 OS=Homo sapiens OX=9606 GN=ICAM1 PE=1 SV=2
CADM3	Cell adhesion molecule 3	0.579047	-0.788248	+	18.828	19.1427	19.0356	19.04	18.253	18.2461	18.2612	18.2426	465364	578798	537386	539028	312392	310902	314173	310149	538207	311647	0.579047	+	PSP_HC	4.58657	0.00470103	-0.760857	-2.85893	Q8N126	Q8N126	Q8N126	CADM3_HUMAN	>sp|Q8N126|CADM3_HUMAN Cell adhesion molecule 3 OS=Homo sapiens OX=9606 GN=CADM3 PE=1 SV=1
SCN3B	Sodium channel subunit beta-3	0.578013	-0.790826	+	13.9736	14.1889	14.4763	14.3888	13.4753	13.439	13.5315	13.5272	16086.9	18676	22792.9	21451.6	11388.6	11105.6	11841	11805.7	20063.8	11597.2	0.578013	+	PSP_HC	3.26748	0.00875774	-0.763649	-2.43108	Q9NY72	Q9NY72	Q9NY72	SCN3B_HUMAN	>sp|Q9NY72|SCN3B_HUMAN Sodium channel subunit beta-3 OS=Homo sapiens OX=9606 GN=SCN3B PE=1 SV=1
CBARP	Voltage-dependent calcium channel beta subunit-associated regulatory protein	0.576913	-0.793575	+	13.4635	13.8717	13.715	13.8431	13.0035	12.9701	13.0979	12.9211	11295.8	14989.9	13447	14695.6	8211.9	8023.97	8767.2	7756.02	14071.3	8117.93	0.576913	+	PSP_HC	3.45022	0.00901075	-0.725167	-2.41503	Q8N350	Q8N350	Q8N350	CBARP_HUMAN	>sp|Q8N350|CBARP_HUMAN Voltage-dependent calcium channel beta subunit-associated regulatory protein OS=Homo sapiens OX=9606 GN=CBARP PE=1 SV=3
NLGN3	Neuroligin-3	0.576533	-0.794524	+	13.7102	13.8588	13.7573	13.7803	12.9519	12.9198	13.125	12.9964	13402.4	14856.4	13847.1	14069.7	7923.38	7749.03	8933.44	8171.58	13958.4	8047.48	0.576533	+	PSP_HC	5.12267	0.00390093	-0.778429	-3.05607	Q9NZ94	Q9NZ94	Q9NZ94	NLGN3_HUMAN	>sp|Q9NZ94|NLGN3_HUMAN Neuroligin-3 OS=Homo sapiens OX=9606 GN=NLGN3 PE=1 SV=2
RAB9B	Ras-related protein Rab-9B	0.576057	-0.795716	+	14.3345	14.9965	14.9338	15.0773	14.0695	14.2063	14.1323	14.2984	20659.2	32688.6	31298.4	34571.6	17192.6	18902.6	17957.5	20148.7	31993.5	18430.1	0.576057	+	PSP_HC	2.01226	0.0304959	-0.65892	-1.74969	Q9NP90	Q9NP90	Q9NP90	RAB9B_HUMAN	>sp|Q9NP90|RAB9B_HUMAN Ras-related protein Rab-9B OS=Homo sapiens OX=9606 GN=RAB9B PE=1 SV=1
TTC19	Tetratricopeptide repeat protein 19, mitochondrial	0.575968	-0.795939	+	13.0883	13.7652	13.4664	13.4564	12.7883	12.5305	12.9079	12.5312	8709.05	13923.2	11318.5	11240.4	7073.95	5916.38	7685.38	5919.26	11279.4	6496.6	0.575968	+	PSP_HC	2.38464	0.0189626	-0.754626	-2.05134	Q6DKK2	Q6DKK2	Q6DKK2	TTC19_HUMAN	>sp|Q6DKK2|TTC19_HUMAN Tetratricopeptide repeat protein 19, mitochondrial OS=Homo sapiens OX=9606 GN=TTC19 PE=1 SV=4
INPP1	Inositol polyphosphate 1-phosphatase	0.575776	-0.79642	+	14.846	15.2067	15.1441	15.2441	14.4116	14.4412	14.3115	14.3463	29450.4	37815.8	36210	38808.9	21793.3	22245.1	20332.5	20828.9	37012.9	21311.1	0.575776	+	PSP_HC	3.59831	0.00803083	-0.732598	-2.48173	P49441	P49441	P49441	INPP_HUMAN	>sp|P49441|INPP_HUMAN Inositol polyphosphate 1-phosphatase OS=Homo sapiens OX=9606 GN=INPP1 PE=1 SV=1
ATL1	Atlastin-1	0.575497	-0.79712	+	16.0753	16.5384	16.5213	16.4966	15.6255	15.7667	15.6549	15.9061	69047.4	95181.9	94060.4	92463.7	50552.7	55750.6	51593.4	61406.3	93262.1	53672	0.575497	+	PSP_HC	2.7067	0.019471	-0.669587	-2.04064	Q8WXF7	Q8WXF7	Q8WXF7	ATLA1_HUMAN	>sp|Q8WXF7|ATLA1_HUMAN Atlastin-1 OS=Homo sapiens OX=9606 GN=ATL1 PE=1 SV=1
ADD2	Beta-adducin	0.574729	-0.799046	+	16.8862	17.107	17.111	17.1185	16.306	16.2274	16.3139	16.3762	121130	141163	141555	142292	81020.5	76724.5	81465.4	85060.4	141359	81243	0.574729	+	PSP_HC	4.62234	0.00489223	-0.74984	-2.83759	P35612	P35612	P35612	ADDB_HUMAN	>sp|P35612|ADDB_HUMAN Beta-adducin OS=Homo sapiens OX=9606 GN=ADD2 PE=1 SV=3
GDAP1L1	Ganglioside-induced differentiation-associated protein 1-like 1	0.574379	-0.799925	+	14.4104	14.7592	14.8543	14.7861	13.9368	14.0079	13.9336	14.1289	21775.2	27730.8	29620.3	28252.7	15681.8	16474	15647	17915.2	27991.7	16077.9	0.574379	+	PSP_HC	3.16539	0.0127239	-0.700676	-2.26456	Q96MZ0	Q96MZ0	Q96MZ0	GD1L1_HUMAN	>sp|Q96MZ0|GD1L1_HUMAN Ganglioside-induced differentiation-associated protein 1-like 1 OS=Homo sapiens OX=9606 GN=GDAP1L1 PE=2 SV=2
S100A6	Protein S100-A6	0.574211	-0.800348	+	17.9039	17.5156	17.4412	17.4895	16.9013	16.4713	17.087	16.3793	245251	187379	177961	184020	122405	90856.4	139219	85243.4	185699	106631	0.574211	+	PSP_HC	2.33239	0.0144986	-0.877841	-2.19312	P06703	P06703	P06703	S10A6_HUMAN	>sp|P06703|S10A6_HUMAN Protein S100-A6 OS=Homo sapiens OX=9606 GN=S100A6 PE=1 SV=1
PTBP2	Polypyrimidine tract-binding protein 2	0.574133	-0.800543	+	16.0934	16.0628	16.0551	15.9507	15.3695	15.073	15.2524	15.2644	69919.1	68451.8	68087.4	63334.3	42333.1	34468.7	39032.8	39358.8	68269.6	39195.8	0.574133	+	PSP_HC	4.61071	0.00451765	-0.800645	-2.97721	Q9UKA9	Q9UKA9	Q9UKA9	PTBP2_HUMAN	>sp|Q9UKA9|PTBP2_HUMAN Polypyrimidine tract-binding protein 2 OS=Homo sapiens OX=9606 GN=PTBP2 PE=1 SV=1
ATP1B1	Sodium/potassium-transporting ATPase subunit beta-1	0.573741	-0.80153	+	18.9895	19.2154	19.2045	19.2634	18.4178	18.399	18.3376	18.464	520486	608712	604130	629305	350195	345661	331259	361591	606421	347928	0.573741	+	PSP_HC	4.58886	0.0047874	-0.763592	-2.8673	P05026	P05026	P05026	AT1B1_HUMAN	>sp|P05026|AT1B1_HUMAN Sodium/potassium-transporting ATPase subunit beta-1 OS=Homo sapiens OX=9606 GN=ATP1B1 PE=1 SV=1
SOGA3	Protein SOGA3	0.573509	-0.802111	+	16.4716	16.6986	16.6779	16.7229	15.8775	15.8948	15.9007	15.7834	90875.3	106360	104845	108167	60201	60927.2	61176.9	56399.7	105603	60564.1	0.573509	+	PSP_HC	4.72994	0.00440115	-0.778661	-2.9503	Q5TF21	Q5TF21	Q5TF21	SOGA3_HUMAN	>sp|Q5TF21|SOGA3_HUMAN Protein SOGA3 OS=Homo sapiens OX=9606 GN=SOGA3 PE=3 SV=1
SLC25A22	Mitochondrial glutamate carrier 1	0.572567	-0.804483	+	16.255	16.3525	16.2921	16.2827	15.5436	15.5018	15.4638	15.433	78206.5	83674.5	80243.7	79722.5	47762.8	46398.8	45192.6	44238	79983.1	45795.7	0.572567	+	PSP_HC	6.64001	0.000932203	-0.810039	-3.49869	Q9H936	Q9H936	Q9H936	GHC1_HUMAN	>sp|Q9H936|GHC1_HUMAN Mitochondrial glutamate carrier 1 OS=Homo sapiens OX=9606 GN=SLC25A22 PE=1 SV=1
IDH1	Isocitrate dehydrogenase [NADP] cytoplasmic	0.572122	-0.805605	+	18.5563	18.5514	18.4731	18.5077	17.8411	17.5282	17.7796	17.6664	385481	384174	363879	372712	234804	189023	225005	208025	378443	216515	0.572122	+	PSP_HC	4.57084	0.00410843	-0.818323	-3.01324	O75874	O75874	O75874	IDHC_HUMAN	>sp|O75874|IDHC_HUMAN Isocitrate dehydrogenase [NADP] cytoplasmic OS=Homo sapiens OX=9606 GN=IDH1 PE=1 SV=2
PROM1	Prominin-1	0.571685	-0.806708	+	12.3375	11.6822	11.983	11.2038	10.8074	11.2293	11.2378	9.36902	5175.56	3286.19	4048.02	2358.74	1792.06	2400.8	2414.99	661.235	3667.1	2096.43	0.571685	+	PSP_HC	1.19444	0.0387609	-1.14077	-1.62236	O43490	O43490	O43490	PROM1_HUMAN	>sp|O43490|PROM1_HUMAN Prominin-1 OS=Homo sapiens OX=9606 GN=PROM1 PE=1 SV=1
CDH13	Cadherin-13	0.571216	-0.807892	+	13.9766	14.207	14.3564	14.2916	13.3568	13.7357	13.5225	13.3306	16120.4	18911.8	20975.2	20054	10490.5	13641.4	11767.3	10301.7	19482.9	11128.9	0.571216	+	PSP_HC	2.93041	0.0139341	-0.721475	-2.22093	P55290	P55290	P55290	CAD13_HUMAN	>sp|P55290|CAD13_HUMAN Cadherin-13 OS=Homo sapiens OX=9606 GN=CDH13 PE=1 SV=1
KIAA0513	Uncharacterized protein KIAA0513	0.570378	-0.810009	+	14.1859	14.5472	14.4393	14.4511	13.614	13.6561	13.4579	13.7203	18637.2	23941.1	22215.8	22398.3	12537.8	12909.1	11252	13496.5	22307	12723.5	0.570378	+	PSP_HC	3.78981	0.00564172	-0.793821	-2.68843	O60268	O60268	O60268	K0513_HUMAN	>sp|O60268|K0513_HUMAN Uncharacterized protein KIAA0513 OS=Homo sapiens OX=9606 GN=KIAA0513 PE=1 SV=1
OGDHL	2-oxoglutarate dehydrogenase-like, mitochondrial	0.570137	-0.810619	+	13.0388	13.2645	13.1757	13.0503	12.4184	11.78	12.4114	12.1874	8415.31	9840.39	9252.96	8482.65	5474.08	3516.68	5447.58	4664.15	8867.81	5055.87	0.570137	+	PSP_HC	2.96362	0.00639167	-0.933002	-2.59814	Q9ULD0	Q9ULD0	Q9ULD0	OGDHL_HUMAN	>sp|Q9ULD0|OGDHL_HUMAN 2-oxoglutarate dehydrogenase-like, mitochondrial OS=Homo sapiens OX=9606 GN=OGDHL PE=1 SV=3
TMSB10	Thymosin beta-10	0.570062	-0.810809	+	20.1613	20.6085	20.2832	20.4702	19.3566	19.4957	19.6386	19.7824	1.17262e+06	1.59874e+06	1.276e+06	1.45259e+06	671301	739249	816221	901770	1.3643e+06	777735	0.570062	+	PSP_HC	3.02407	0.00881736	-0.812449	-2.42587	P63313	P63313	P63313	TYB10_HUMAN	>sp|P63313|TYB10_HUMAN Thymosin beta-10 OS=Homo sapiens OX=9606 GN=TMSB10 PE=1 SV=2
SFRP4	Secreted frizzled-related protein 4	0.569858	-0.811326	+	13.0451	13.0605	13.1108	12.8514	12.0799	12.9557	12.2678	12.2147	8452.13	8542.84	8845.94	7390.21	4329.25	7944.28	4931.46	4753.25	8497.49	4842.36	0.569858	+	PSP_HC	1.68742	0.0416449	-0.6374	-1.57702	Q6FHJ7	Q6FHJ7	Q6FHJ7	SFRP4_HUMAN	>sp|Q6FHJ7|SFRP4_HUMAN Secreted frizzled-related protein 4 OS=Homo sapiens OX=9606 GN=SFRP4 PE=1 SV=2
ENO2	Gamma-enolase	0.56933	-0.812663	+	19.6499	20.059	19.8226	19.9496	19.0332	18.9465	19.1153	19.3063	822639	1.09235e+06	927251	1.01258e+06	536493	505202	567909	648299	969914	552201	0.56933	+	PSP_HC	3.2334	0.00874182	-0.769921	-2.43068	P09104	P09104	P09104	ENOG_HUMAN	>sp|P09104|ENOG_HUMAN Gamma-enolase OS=Homo sapiens OX=9606 GN=ENO2 PE=1 SV=3
ATP6V0D1	V-type proton ATPase subunit d 1	0.568829	-0.813932	+	18.0874	18.4278	18.4661	18.4013	17.6554	17.5438	17.4672	17.7283	278516	352631	362118	346213	206445	191078	181197	217145	349422	198762	0.568829	+	PSP_HC	3.41977	0.00838734	-0.746993	-2.45215	P61421	P61421	P61421	VA0D1_HUMAN	>sp|P61421|VA0D1_HUMAN V-type proton ATPase subunit d 1 OS=Homo sapiens OX=9606 GN=ATP6V0D1 PE=1 SV=1
H1-3	Histone H1.3	0.568615	-0.814476	+	15.2087	15.5186	15.584	15.6145	14.5978	14.8643	14.0936	15.1154	37868.2	46942.3	49119.2	50168.7	24795.7	29826.4	17482.2	35496.8	48030.7	27311	0.568615	+	PSP_HC	1.85162	0.0267718	-0.813664	-1.85926	P16402	P16402	P16402	H13_HUMAN	>sp|P16402|H13_HUMAN Histone H1.3 OS=Homo sapiens OX=9606 GN=H1-3 PE=1 SV=2
NCS1	Neuronal calcium sensor 1	0.568243	-0.815419	+	14.694	15.2325	14.9219	15.0257	13.9195	14.1657	14.1529	14.3923	26505.4	38498.1	31041.3	33357	15494.8	18378.1	18215.8	21503.7	32199.1	18296.9	0.568243	+	PSP_HC	2.81331	0.0110831	-0.810902	-2.33114	P62166	P62166	P62166	NCS1_HUMAN	>sp|P62166|NCS1_HUMAN Neuronal calcium sensor 1 OS=Homo sapiens OX=9606 GN=NCS1 PE=1 SV=2
DPYSL3	Dihydropyrimidinase-related protein 3	0.568119	-0.815735	+	20.5292	20.8454	20.8071	20.8456	20.0459	19.9745	19.958	20.1824	1.51323e+06	1.88404e+06	1.83468e+06	1.8843e+06	1.08247e+06	1.0302e+06	1.01849e+06	1.18989e+06	1.85936e+06	1.05634e+06	0.568119	+	PSP_HC	3.62975	0.00848211	-0.716655	-2.45504	Q14195	Q14195	Q14195	DPYL3_HUMAN	>sp|Q14195|DPYL3_HUMAN Dihydropyrimidinase-related protein 3 OS=Homo sapiens OX=9606 GN=DPYSL3 PE=1 SV=1
MBLAC2	Acyl-coenzyme A thioesterase MBLAC2	0.567915	-0.816254	+	14.4939	14.7305	14.7081	14.7693	13.9605	13.8433	13.8382	14.0422	23072.7	27184.6	26765.7	27925.6	15941.5	14697.7	14645.8	16870.3	26975.2	15319.6	0.567915	+	PSP_HC	4.12099	0.00570642	-0.754374	-2.70317	Q68D91	Q68D91	Q68D91	MBLC2_HUMAN	>sp|Q68D91|MBLC2_HUMAN Acyl-coenzyme A thioesterase MBLAC2 OS=Homo sapiens OX=9606 GN=MBLAC2 PE=1 SV=3
ACYP1	Acylphosphatase-1	0.567862	-0.816388	+	16.4466	16.6236	16.5195	16.7313	15.7768	15.6173	15.7351	15.9253	89314.1	100972	93943.1	108799	56142.3	50266.2	54542.8	62229	97457.7	55342.5	0.567862	+	PSP_HC	4.02839	0.00503	-0.816652	-2.82694	P07311	P07311	P07311	ACYP1_HUMAN	>sp|P07311|ACYP1_HUMAN Acylphosphatase-1 OS=Homo sapiens OX=9606 GN=ACYP1 PE=1 SV=2
ARFGEF3	Brefeldin A-inhibited guanine nucleotide-exchange protein 3	0.567336	-0.817724	+	13.7783	14.0632	14.0442	14.0184	13.2038	13.17	13.2234	13.3608	14050.2	17117.7	16893.7	16594.3	9434.96	9216.48	9564.01	10519.7	16744	9499.48	0.567336	+	PSP_HC	4.07509	0.00633118	-0.736502	-2.64312	Q5TH69	Q5TH69	Q5TH69	BIG3_HUMAN	>sp|Q5TH69|BIG3_HUMAN Brefeldin A-inhibited guanine nucleotide-exchange protein 3 OS=Homo sapiens OX=9606 GN=ARFGEF3 PE=1 SV=3
RCN3	Reticulocalbin-3	0.567301	-0.817812	+	16.5893	17.0556	16.9401	17.2432	15.849	16.2827	16.072	16.3669	98600	136222	125741	155139	59023.4	79722.5	68889.7	84513.8	130982	74306.1	0.567301	+	PSP_HC	2.39952	0.0159118	-0.814424	-2.14389	Q96D15	Q96D15	Q96D15	RCN3_HUMAN	>sp|Q96D15|RCN3_HUMAN Reticulocalbin-3 OS=Homo sapiens OX=9606 GN=RCN3 PE=1 SV=1
BTBD11	Ankyrin repeat and BTB/POZ domain-containing protein BTBD11	0.566079	-0.820926	+	12.0169	12.3127	11.6135	12.2151	11.2561	11.331	11.6698	11.2652	4144.26	5087.35	3133.37	4754.57	2445.82	2576.15	3258.07	2461.29	4449.42	2518.72	0.566079	+	PSP_HC	1.94378	0.0324543	-0.659024	-1.72015	A6QL63	A6QL63	A6QL63	BTBDB_HUMAN	>sp|A6QL63|BTBDB_HUMAN Ankyrin repeat and BTB/POZ domain-containing protein BTBD11 OS=Homo sapiens OX=9606 GN=BTBD11 PE=2 SV=3
PCDH19	Protocadherin-19	0.56537	-0.822733	+	14.2773	14.4649	14.6702	14.5183	12.4836	13.7106	13.9175	13.6264	19856.2	22613.6	26071.8	23466.3	5727.14	13406.1	15473.4	12646.1	23039.9	13026.1	0.56537	+	PSP_HC	1.70253	0.0212423	-1.04815	-1.96711	Q8TAB3	Q8TAB3	Q8TAB3	PCD19_HUMAN	>sp|Q8TAB3|PCD19_HUMAN Protocadherin-19 OS=Homo sapiens OX=9606 GN=PCDH19 PE=1 SV=3
PGAP1	GPI inositol-deacylase	0.565094	-0.823436	+	14.9787	14.6539	15.1854	15.0215	14.0971	14.2521	14.5396	14.0974	32287.8	25778.8	37261.5	33260	17524.7	19512.4	23815.3	17528.3	32773.9	18520.3	0.565094	+	PSP_HC	2.46772	0.0198599	-0.713316	-2.02351	Q75T13	Q75T13	Q75T13	PGAP1_HUMAN	>sp|Q75T13|PGAP1_HUMAN GPI inositol-deacylase OS=Homo sapiens OX=9606 GN=PGAP1 PE=1 SV=1
GABARAPL2	Gamma-aminobutyric acid receptor-associated protein-like 2	0.564644	-0.824586	+	16.2126	16.5138	16.3592	16.5133	15.606	15.6214	15.4703	15.626	75941.5	93572.7	84064	93540.3	49874	50409.2	45396.7	50570.2	88802.1	50141.6	0.564644	+	PSP_HC	4.25803	0.0043388	-0.818759	-2.91177	P60520	P60520	P60520	GBRL2_HUMAN	>sp|P60520|GBRL2_HUMAN Gamma-aminobutyric acid receptor-associated protein-like 2 OS=Homo sapiens OX=9606 GN=GABARAPL2 PE=1 SV=1
SCN3A	Sodium channel protein type 3 subunit alpha	0.563611	-0.827227	+	12.7085	13.3576	13.5659	13.3577	12.4348	12.6201	12.4001	12.6277	6693.29	10496.3	12126.7	10497.1	5536.66	6295.48	5405.08	6328.73	10496.7	5916.07	0.563611	+	PSP_HC	2.00367	0.0271332	-0.726768	-1.83688	Q9NY46	Q9NY46	Q9NY46	SCN3A_HUMAN	>sp|Q9NY46|SCN3A_HUMAN Sodium channel protein type 3 subunit alpha OS=Homo sapiens OX=9606 GN=SCN3A PE=1 SV=2
CELF3	CUGBP Elav-like family member 3	0.562883	-0.829093	+	12.5071	12.7317	12.7438	12.6071	11.7835	11.8773	11.8051	12.0704	5821.2	6801.8	6859.08	6239	3525.23	3762.04	3578.4	4300.83	6520.4	3670.22	0.562883	+	PSP_HC	3.94281	0.00593805	-0.763335	-2.6687	Q5SZQ8	Q5SZQ8	Q5SZQ8	CELF3_HUMAN	>sp|Q5SZQ8|CELF3_HUMAN CUGBP Elav-like family member 3 OS=Homo sapiens OX=9606 GN=CELF3 PE=1 SV=1
RAP1GAP2	Rap1 GTPase-activating protein 2	0.56268	-0.829613	+	16.1346	16.2695	16.4043	16.2736	15.3464	15.4618	15.481	15.4218	71944.7	78996.4	86733.4	79221.3	41660.7	45130	45734.7	43895.9	79108.8	44513	0.56268	+	PSP_HC	4.98228	0.00278746	-0.842751	-3.20917	Q684P5	Q684P5	Q684P5	RPGP2_HUMAN	>sp|Q684P5|RPGP2_HUMAN Rap1 GTPase-activating protein 2 OS=Homo sapiens OX=9606 GN=RAP1GAP2 PE=1 SV=2
NAP1L5	Nucleosome assembly protein 1-like 5	0.562369	-0.830411	+	14.7696	15.2503	15.0222	15.0771	14.0318	14.2184	14.2206	14.4978	27931.4	38976	33276.1	34566.8	16749.1	19061.8	19090.9	23135.2	33921.5	19076.4	0.562369	+	PSP_HC	2.89888	0.0110099	-0.787596	-2.32867	Q96NT1	Q96NT1	Q96NT1	NP1L5_HUMAN	>sp|Q96NT1|NP1L5_HUMAN Nucleosome assembly protein 1-like 5 OS=Homo sapiens OX=9606 GN=NAP1L5 PE=1 SV=1
RHOC	Rho-related GTP-binding protein RhoC	0.562326	-0.830521	+	16.8198	17.4468	17.0967	17.1328	15.9553	16.5521	16.6381	13.739	115682	178653	140159	143710	63536.6	96090.1	101992	13672.6	141934	79813.3	0.562326	+	PSP_HC	1.05425	0.0416185	-1.40289	-1.57637	P08134	P08134	P08134	RHOC_HUMAN	>sp|P08134|RHOC_HUMAN Rho-related GTP-binding protein RhoC OS=Homo sapiens OX=9606 GN=RHOC PE=1 SV=1
ELOVL4	Elongation of very long chain fatty acids protein 4	0.561752	-0.831994	+	13.7948	13.9163	13.8438	13.7953	12.9823	12.9932	12.7474	13.4508	14211.8	15460.5	14702.8	14216.7	8092.11	8153.48	6876.22	11196.8	14459.7	8122.79	0.561752	+	PSP_HC	2.73623	0.0127296	-0.794125	-2.2694	Q9GZR5	Q9GZR5	Q9GZR5	ELOV4_HUMAN	>sp|Q9GZR5|ELOV4_HUMAN Elongation of very long chain fatty acids protein 4 OS=Homo sapiens OX=9606 GN=ELOVL4 PE=1 SV=1
RUFY3	Protein RUFY3	0.561709	-0.832105	+	17.6506	18.0098	17.9817	18.032	17.2017	17.1247	17.0383	17.3724	205760	263931	258840	268024	150740	142905	134598	169673	261385	146823	0.561709	+	PSP_HC	3.16703	0.01112	-0.734265	-2.33416	Q7L099	Q7L099	Q7L099	RUFY3_HUMAN	>sp|Q7L099|RUFY3_HUMAN Protein RUFY3 OS=Homo sapiens OX=9606 GN=RUFY3 PE=1 SV=1
CTNND2	Catenin delta-2	0.561221	-0.83336	+	14.3322	14.5731	14.6469	14.6172	13.767	13.6873	13.8177	13.7569	20626.3	24374.8	25654.1	25131.3	13940.6	13191.3	14439.2	13843.3	24753	13891.9	0.561221	+	PSP_HC	4.30085	0.00491688	-0.785135	-2.83931	Q9UQB3	Q9UQB3	Q9UQB3	CTND2_HUMAN	>sp|Q9UQB3|CTND2_HUMAN Catenin delta-2 OS=Homo sapiens OX=9606 GN=CTNND2 PE=1 SV=3
CASKIN1	Caskin-1	0.560942	-0.834077	+	10.6752	11.4458	11.5181	11.6806	10.8669	10.6256	10.1007	10.6707	1635.14	2789.52	2932.88	3282.55	1867.51	1579.88	1098.03	1630.05	2861.2	1604.97	0.560942	+	PSP_HC	1.48106	0.0407481	-0.763942	-1.60088	Q8WXD9	Q8WXD9	Q8WXD9	CSKI1_HUMAN	>sp|Q8WXD9|CSKI1_HUMAN Caskin-1 OS=Homo sapiens OX=9606 GN=CASKIN1 PE=1 SV=1
RYBP	RING1 and YY1-binding protein	0.560604	-0.834947	+	15.6228	9.3936	10.0354	9.97156	5.19901	10.3339	10.1221	0.998026	50458.2	672.598	1049.44	1004.01	36.7331	1290.67	1114.44	1.99727	1026.72	575.585	0.560604	+	PSP_HC	0.866952	0.0406811	-4.59258	-1.60188	Q8N488	Q8N488	Q8N488	RYBP_HUMAN	>sp|Q8N488|RYBP_HUMAN RING1 and YY1-binding protein OS=Homo sapiens OX=9606 GN=RYBP PE=1 SV=2
SLC39A6	Zinc transporter ZIP6	0.559899	-0.836762	+	14.4921	14.696	14.6455	14.6308	12.9456	14.0825	13.8679	13.7317	23043.9	26542.2	25629.2	25369.4	7888.85	17348.2	14950.4	13603.6	25499.3	14277	0.559899	+	PSP_HC	2.053	0.0164522	-0.959186	-2.12362	Q13433	Q13433	Q13433	S39A6_HUMAN	>sp|Q13433|S39A6_HUMAN Zinc transporter ZIP6 OS=Homo sapiens OX=9606 GN=SLC39A6 PE=1 SV=3
TPPP	Tubulin polymerization-promoting protein	0.559718	-0.837227	+	15.5688	15.9918	15.8981	15.896	15.0031	15.1144	15.2562	14.8592	48604.4	65164.6	61066.8	60977.9	32838.5	35472.2	39135.8	29721.1	61022.4	34155.3	0.559718	+	PSP_HC	3.10325	0.00924113	-0.780484	-2.40002	O94811	O94811	O94811	TPPP_HUMAN	>sp|O94811|TPPP_HUMAN Tubulin polymerization-promoting protein OS=Homo sapiens OX=9606 GN=TPPP PE=1 SV=1
KIF5A	Kinesin heavy chain isoform 5A	0.559566	-0.837619	+	15.1984	15.4836	15.4857	15.5509	14.624	14.8	14.6132	14.6697	37598.8	45817.1	45883.9	48005.1	25250.1	28526.2	25061.8	26062.7	45850.5	25656.4	0.559566	+	PSP_HC	3.8108	0.00641841	-0.752912	-2.59997	Q12840	Q12840	Q12840	KIF5A_HUMAN	>sp|Q12840|KIF5A_HUMAN Kinesin heavy chain isoform 5A OS=Homo sapiens OX=9606 GN=KIF5A PE=1 SV=2
ATP2B1	Plasma membrane calcium-transporting ATPase 1	0.559557	-0.837643	+	17.2095	17.4241	17.3328	17.2886	16.5529	16.3998	16.4422	16.5036	151557	175864	165079	160098	96143.4	86463.3	89042.1	92913.5	162589	90977.8	0.559557	+	PSP_HC	5.25388	0.00175824	-0.839124	-3.27763	P20020	P20020	P20020	AT2B1_HUMAN	>sp|P20020|AT2B1_HUMAN Plasma membrane calcium-transporting ATPase 1 OS=Homo sapiens OX=9606 GN=ATP2B1 PE=1 SV=4
STX7	Syntaxin-7	0.559497	-0.837798	+	17.4754	17.7491	17.6198	17.7108	16.8356	16.8208	16.7535	16.942	182230	220298	201413	214527	116955	115762	110486	125907	207970	116359	0.559497	+	PSP_HC	4.49281	0.00436364	-0.800785	-2.94125	O15400	O15400	O15400	STX7_HUMAN	>sp|O15400|STX7_HUMAN Syntaxin-7 OS=Homo sapiens OX=9606 GN=STX7 PE=1 SV=4
SYT1	Synaptotagmin-1	0.559218	-0.838517	+	16.6627	17.0297	17.1154	17.0547	16.1803	16.1746	16.4244	16.2268	103746	133798	141987	136137	74260.1	73967.3	87950.2	76692.6	134968	75476.4	0.559218	+	PSP_HC	3.03067	0.0129221	-0.714103	-2.24393	P21579	P21579	P21579	SYT1_HUMAN	>sp|P21579|SYT1_HUMAN Synaptotagmin-1 OS=Homo sapiens OX=9606 GN=SYT1 PE=1 SV=1
SYNRG	Synergin gamma	0.558085	-0.841444	+	13.6647	13.6798	13.6485	13.7427	12.9282	12.662	12.944	12.7264	12986.3	13122.9	12841.3	13707.7	7794.28	6481	7880.11	6776.85	13054.6	7285.57	0.558085	+	PSP_HC	4.63572	0.00289562	-0.868775	-3.17016	Q9UMZ2	Q9UMZ2	Q9UMZ2	SYNRG_HUMAN	>sp|Q9UMZ2|SYNRG_HUMAN Synergin gamma OS=Homo sapiens OX=9606 GN=SYNRG PE=1 SV=2
PRPF40B	Pre-mRNA-processing factor 40 homolog B	0.557344	-0.84336	+	10.9302	10.8432	10.1457	10.1918	9.57361	9.98708	9.67658	9.74383	1951.27	1837.08	1132.82	1169.6	761.98	1014.87	818.353	857.403	1503.34	837.878	0.557344	+	PSP_HC	1.87185	0.0270794	-0.782449	-1.83673	Q6NWY9	Q6NWY9	Q6NWY9	PR40B_HUMAN	>sp|Q6NWY9|PR40B_HUMAN Pre-mRNA-processing factor 40 homolog B OS=Homo sapiens OX=9606 GN=PRPF40B PE=1 SV=1
ARG2	Arginase-2, mitochondrial	0.557009	-0.844228	+	14.2394	14.3517	14.3168	14.3219	13.4897	13.2458	13.5708	13.4604	19341.3	20907	20407.3	20479.6	11502.8	9713.66	12168	11271.6	20443.5	11387.2	0.557009	+	PSP_HC	4.65103	0.00288591	-0.865804	-3.16743	P78540	P78540	P78540	ARGI2_HUMAN	>sp|P78540|ARGI2_HUMAN Arginase-2, mitochondrial OS=Homo sapiens OX=9606 GN=ARG2 PE=1 SV=1
PPFIA3	Liprin-alpha-3	0.555259	-0.848767	+	14.1978	14.4663	14.4623	14.4887	13.5957	13.547	13.6351	13.6582	18791.6	22635.5	22572.8	22989.7	12379.8	11968.9	12722.5	12927.9	22604.2	12551.2	0.555259	+	PSP_HC	4.44552	0.00432698	-0.794739	-2.91022	O75145	O75145	O75145	LIPA3_HUMAN	>sp|O75145|LIPA3_HUMAN Liprin-alpha-3 OS=Homo sapiens OX=9606 GN=PPFIA3 PE=1 SV=3
STX1B	Syntaxin-1B	0.554918	-0.849653	+	16.3895	16.727	16.721	16.731	15.8732	15.8755	15.8107	16.0636	85848.2	108475	108025	108776	60021.8	60117.6	57477.1	68489.7	108250	60069.7	0.554918	+	PSP_HC	3.48244	0.00835622	-0.736385	-2.45094	P61266	P61266	P61266	STX1B_HUMAN	>sp|P61266|STX1B_HUMAN Syntaxin-1B OS=Homo sapiens OX=9606 GN=STX1B PE=1 SV=1
CCDC88A	Girdin	0.554377	-0.851059	+	13.5806	13.9707	13.9522	13.8707	12.932	13.1341	13.0931	13.0281	12250.9	16054.6	15850.1	14979.5	7814.84	8989.97	8738.08	8353.12	15414.8	8545.6	0.554377	+	PSP_HC	3.67012	0.00601732	-0.796737	-2.65154	Q3V6T2	Q3V6T2	Q3V6T2	GRDN_HUMAN	>sp|Q3V6T2|GRDN_HUMAN Girdin OS=Homo sapiens OX=9606 GN=CCDC88A PE=1 SV=2
BRAF	Serine/threonine-protein kinase B-raf	0.553622	-0.853028	+	13.2734	13.2781	13.327	13.347	12.5395	12.2491	12.354	12.627	9901.28	9933.59	10276.1	10419.5	5953.41	4867.95	5235.09	6325.66	10104.8	5594.25	0.553622	+	PSP_HC	4.19528	0.00426347	-0.863981	-3.00125	P15056	P15056	P15056	BRAF_HUMAN	>sp|P15056|BRAF_HUMAN Serine/threonine-protein kinase B-raf OS=Homo sapiens OX=9606 GN=BRAF PE=1 SV=4
ARPIN	Arpin	0.553468	-0.853429	+	13.9239	14.2599	14.0115	14.1102	13.0016	13.8292	13.389	12.5838	15542.2	19618.1	16515.1	17684.5	8201.09	14554.7	10727.3	6139.05	17099.8	9464.2	0.553468	+	PSP_HC	1.71626	0.0271394	-0.875468	-1.83992	Q7Z6K5	Q7Z6K5	Q7Z6K5	ARPIN_HUMAN	>sp|Q7Z6K5|ARPIN_HUMAN Arpin OS=Homo sapiens OX=9606 GN=ARPIN PE=1 SV=1
ADSS1	Adenylosuccinate synthetase isozyme 1	0.552881	-0.85496	+	13.2804	13.6465	13.2094	13.5055	12.5571	12.3119	12.6489	12.5275	9949.44	12823.5	9471.65	11629.5	6026.48	5084.53	6422.41	5904.09	10789.5	5965.29	0.552881	+	PSP_HC	3.46519	0.00500971	-0.899092	-2.77893	Q8N142	Q8N142	Q8N142	PURA1_HUMAN	>sp|Q8N142|PURA1_HUMAN Adenylosuccinate synthetase isozyme 1 OS=Homo sapiens OX=9606 GN=ADSS1 PE=1 SV=1
SGIP1	SH3-containing GRB2-like protein 3-interacting protein 1	0.552122	-0.856941	+	13.6822	14.0503	14.0918	14.1163	13.1167	13.2919	13.4647	13.1322	13144.8	16965.3	17460.4	17759.5	8882.19	10029.1	11305.2	8978.13	17212.9	9503.6	0.552122	+	PSP_HC	2.87049	0.014003	-0.733786	-2.22082	Q9BQI5	Q9BQI5	Q9BQI5	SGIP1_HUMAN	>sp|Q9BQI5|SGIP1_HUMAN SH3-containing GRB2-like protein 3-interacting protein 1 OS=Homo sapiens OX=9606 GN=SGIP1 PE=1 SV=2
TBC1D24	TBC1 domain family member 24	0.551051	-0.859743	+	14.5905	14.8473	14.9245	15.0075	13.8492	14.0787	13.9727	14.1618	24670.5	29477	31097.3	32938.8	14757.9	17302.6	16076.9	18328.5	30287.1	16689.7	0.551051	+	PSP_HC	3.48474	0.00634483	-0.826841	-2.64437	Q9ULP9	Q9ULP9	Q9ULP9	TBC24_HUMAN	>sp|Q9ULP9|TBC24_HUMAN TBC1 domain family member 24 OS=Homo sapiens OX=9606 GN=TBC1D24 PE=1 SV=2
CNTNAP5	Contactin-associated protein-like 5	0.550614	-0.860887	+	13.8555	14.1046	14.1952	13.9373	13.1391	13.1855	13.1268	13.1885	14822.5	17616	18757.8	15687.2	9021.18	9316.03	8944.59	9335.43	16651.6	9168.61	0.550614	+	PSP_HC	4.46052	0.00325316	-0.863158	-3.09485	Q8WYK1	Q8WYK1	Q8WYK1	CNTP5_HUMAN	>sp|Q8WYK1|CNTP5_HUMAN Contactin-associated protein-like 5 OS=Homo sapiens OX=9606 GN=CNTNAP5 PE=2 SV=1
SMPD3	Sphingomyelin phosphodiesterase 3	0.549993	-0.862516	+	13.6243	13.8398	13.9543	13.979	12.6986	13.0075	13.0858	13.0633	12627.7	14662.1	15873.1	16147.2	6647.52	8234.7	8693.97	8559.44	15267.6	8397.07	0.549993	+	PSP_HC	3.47932	0.00492601	-0.885571	-2.75913	Q9NY59	Q9NY59	Q9NY59	NSMA2_HUMAN	>sp|Q9NY59|NSMA2_HUMAN Sphingomyelin phosphodiesterase 3 OS=Homo sapiens OX=9606 GN=SMPD3 PE=1 SV=1
STMN2	Stathmin-2	0.549783	-0.863065	+	16.6659	17.2639	17.092	17.231	16.2594	16.3397	16.1818	16.3669	103977	157381	139703	153832	78445.3	82935.4	74337.4	84513.8	146768	80690.4	0.549783	+	PSP_HC	2.77851	0.0127852	-0.776288	-2.25809	Q93045	Q93045	Q93045	STMN2_HUMAN	>sp|Q93045|STMN2_HUMAN Stathmin-2 OS=Homo sapiens OX=9606 GN=STMN2 PE=1 SV=3
EPB41L1	Band 4.1-like protein 1	0.54971	-0.863258	+	16.8858	17.3934	17.2985	17.3972	16.4705	16.4914	16.4755	16.6455	121097	172161	161201	172615	90806	92131.1	91121.3	102517	166681	91626.2	0.54971	+	PSP_HC	2.87108	0.0143149	-0.723037	-2.20124	Q9H4G0	Q9H4G0	Q9H4G0	E41L1_HUMAN	>sp|Q9H4G0|E41L1_HUMAN Band 4.1-like protein 1 OS=Homo sapiens OX=9606 GN=EPB41L1 PE=1 SV=2
RAB3IP	Rab-3A-interacting protein	0.549658	-0.863393	+	11.8292	12.602	12.0497	12.1899	11.4127	11.1524	11.1165	11.3566	3638.68	6216.99	4239.56	4672.24	2726.25	2276.18	2220.24	2622.27	4455.9	2449.23	0.549658	+	PSP_HC	2.64772	0.00922478	-0.908136	-2.39912	Q96QF0	Q96QF0	Q96QF0	RAB3I_HUMAN	>sp|Q96QF0|RAB3I_HUMAN Rab-3A-interacting protein OS=Homo sapiens OX=9606 GN=RAB3IP PE=1 SV=1
MGP	Matrix Gla protein	0.547901	-0.868012	+	16.0928	16.7846	16.8014	16.7752	15.7804	16.0324	15.2734	16.2205	69890.1	112893	114216	112160	56282.5	67024.5	39605.1	76358.4	112527	61653.5	0.547901	+	PSP_HC	1.57816	0.0352591	-0.786811	-1.67808	P08493	P08493	P08493	MGP_HUMAN	>sp|P08493|MGP_HUMAN Matrix Gla protein OS=Homo sapiens OX=9606 GN=MGP PE=1 SV=2
EVL	Ena/VASP-like protein	0.547626	-0.868737	+	15.0513	15.1789	15.0545	15.118	14.2594	14.1474	14.2237	14.212	33954.1	37094	34029.5	35560.8	19611.3	18146.5	19132	18977.5	34795.2	19054.7	0.547626	+	PSP_HC	6.38401	0.00068	-0.890078	-3.73589	Q9UI08	Q9UI08	Q9UI08	EVL_HUMAN	>sp|Q9UI08|EVL_HUMAN Ena/VASP-like protein OS=Homo sapiens OX=9606 GN=EVL PE=1 SV=2
PRKAR1B	cAMP-dependent protein kinase type I-beta regulatory subunit	0.547509	-0.869046	+	14.2035	14.4526	14.2838	14.2818	13.3963	13.431	13.1704	13.4412	18866	22421.6	19945.8	19918.2	10781.7	11044.2	9219.03	11122.6	19932	10913	0.547509	+	PSP_HC	4.57306	0.00130798	-0.945721	-3.34596	P31321	P31321	P31321	KAP1_HUMAN	>sp|P31321|KAP1_HUMAN cAMP-dependent protein kinase type I-beta regulatory subunit OS=Homo sapiens OX=9606 GN=PRKAR1B PE=1 SV=4
GCSH	Glycine cleavage system H protein, mitochondrial	0.547467	-0.869156	+	14.4103	14.5885	13.5909	14.5286	13.5466	13.5154	13.6544	13.6855	21773.7	24636.3	12338.7	23634.4	11965.6	11709.6	12893.9	13174.9	22704.1	12429.7	0.547467	+	PSP_HC	1.54978	0.0431131	-0.67912	-1.55719	P23434	P23434	P23434	GCSH_HUMAN	>sp|P23434|GCSH_HUMAN Glycine cleavage system H protein, mitochondrial OS=Homo sapiens OX=9606 GN=GCSH PE=1 SV=2
CACNB1	Voltage-dependent L-type calcium channel subunit beta-1	0.547281	-0.869646	+	12.0623	12.4717	12.2122	12.5374	11.6348	11.4551	10.3554	11.5008	4276.75	5680.1	4745.03	5944.75	3179.98	2807.56	1310.04	2897.92	5212.56	2852.74	0.547281	+	PSP_HC	1.8536	0.0173982	-1.08439	-2.1001	Q02641	Q02641	Q02641	CACB1_HUMAN	>sp|Q02641|CACB1_HUMAN Voltage-dependent L-type calcium channel subunit beta-1 OS=Homo sapiens OX=9606 GN=CACNB1 PE=1 SV=3
PTPRE	Receptor-type tyrosine-protein phosphatase epsilon	0.546565	-0.871536	+	13.8316	14.0177	14.0924	14.0078	13.2455	13.1331	12.978	13.1493	14579	16586.2	17467.7	16472.8	9711.65	8983.74	8068.03	9085.18	16529.5	9034.46	0.546565	+	PSP_HC	4.47567	0.0032429	-0.860912	-3.09435	P23469	P23469	P23469	PTPRE_HUMAN	>sp|P23469|PTPRE_HUMAN Receptor-type tyrosine-protein phosphatase epsilon OS=Homo sapiens OX=9606 GN=PTPRE PE=1 SV=1
DLG4	Disks large homolog 4	0.545279	-0.874933	+	12.285	12.785	12.8773	12.6133	11.7704	11.876	11.7758	12.1233	4990.61	7057.79	7524.08	6265.87	3493.36	3758.65	3506.46	4461.46	6661.83	3632.56	0.545279	+	PSP_HC	2.55923	0.0162588	-0.753745	-2.12697	P78352	P78352	P78352	DLG4_HUMAN	>sp|P78352|DLG4_HUMAN Disks large homolog 4 OS=Homo sapiens OX=9606 GN=DLG4 PE=1 SV=3
RUNDC3B	RUN domain-containing protein 3B	0.544997	-0.875681	+	12.0683	12.494	12.1769	12.4011	11.8028	11.3272	11.1309	11.5028	4294.58	5768.58	4630.33	5408.83	3572.7	2569.37	2242.51	2901.94	5019.58	2735.65	0.544997	+	PSP_HC	2.55659	0.012645	-0.844171	-2.26253	Q96NL0	Q96NL0	Q96NL0	RUN3B_HUMAN	>sp|Q96NL0|RUN3B_HUMAN RUN domain-containing protein 3B OS=Homo sapiens OX=9606 GN=RUNDC3B PE=2 SV=1
PLPPR1	Phospholipid phosphatase-related protein type 1	0.544935	-0.875843	+	14.9514	14.9859	15.1791	14.7909	14.1269	14.0581	14.129	13.8067	31682.5	32449.3	37099.2	28346.8	17890.4	17057.3	17916.5	14329.5	32065.9	17473.9	0.544935	+	PSP_HC	3.86097	0.00388889	-0.94663	-3.05037	Q8TBJ4	Q8TBJ4	Q8TBJ4	PLPR1_HUMAN	>sp|Q8TBJ4|PLPR1_HUMAN Phospholipid phosphatase-related protein type 1 OS=Homo sapiens OX=9606 GN=PLPPR1 PE=1 SV=1
SSR3	Translocon-associated protein subunit gamma	0.544481	-0.877047	+	14.5995	15.4145	15.3639	15.5401	14.4272	14.9162	14.5928	14.075	24824.9	43674.4	42169.1	47647.1	22030.3	30918.9	24709.9	17258.3	42921.8	23370.1	0.544481	+	PSP_HC	1.41068	0.0457228	-0.726718	-1.52709	Q9UNL2	Q9UNL2	Q9UNL2	SSRG_HUMAN	>sp|Q9UNL2|SSRG_HUMAN Translocon-associated protein subunit gamma OS=Homo sapiens OX=9606 GN=SSR3 PE=1 SV=1
PSD2	PH and SEC7 domain-containing protein 2	0.544401	-0.877259	+	12.7675	13.1534	13.1491	13.2598	12.148	12.3324	12.3093	12.2378	6972.69	9111.04	9083.92	9808.39	4538.5	5157.3	5075.38	4829.97	9097.48	4952.68	0.544401	+	PSP_HC	3.41709	0.00634599	-0.825574	-2.61452	Q9BQI7	Q9BQI7	Q9BQI7	PSD2_HUMAN	>sp|Q9BQI7|PSD2_HUMAN PH and SEC7 domain-containing protein 2 OS=Homo sapiens OX=9606 GN=PSD2 PE=2 SV=3
GALNT16	Polypeptide N-acetylgalactosaminyltransferase 16	0.544092	-0.878077	+	14.3908	14.7637	14.6842	14.6742	13.7366	13.8629	13.6182	13.9634	21481.4	27817.4	26326	26144.1	13649.9	14898.7	12574.4	15973.6	26235.1	14274.3	0.544092	+	PSP_HC	3.53996	0.0059236	-0.832917	-2.67899	Q8N428	Q8N428	Q8N428	GLT16_HUMAN	>sp|Q8N428|GLT16_HUMAN Polypeptide N-acetylgalactosaminyltransferase 16 OS=Homo sapiens OX=9606 GN=GALNT16 PE=1 SV=2
FDPS	Farnesyl pyrophosphate synthase	0.543794	-0.878867	+	18.0497	18.348	18.3323	18.3994	17.4577	17.4304	17.4649	17.5536	271332	333656	330044	345757	180008	176634	180908	192380	331850	180458	0.543794	+	PSP_HC	4.15614	0.00495431	-0.80572	-2.84449	P14324	P14324	P14324	FPPS_HUMAN	>sp|P14324|FPPS_HUMAN Farnesyl pyrophosphate synthase OS=Homo sapiens OX=9606 GN=FDPS PE=1 SV=4
DDX3Y	ATP-dependent RNA helicase DDX3Y	0.543259	-0.880287	+	13.9072	14.2452	14.4767	14.3227	13.5087	13.2915	13.6381	11.3757	15363.3	19419.3	22799.3	20491	11655.3	10026.3	12749	2657.22	19955.1	10840.8	0.543259	+	PSP_HC	1.24973	0.0323217	-1.28447	-1.72593	O15523	O15523	O15523	DDX3Y_HUMAN	>sp|O15523|DDX3Y_HUMAN ATP-dependent RNA helicase DDX3Y OS=Homo sapiens OX=9606 GN=DDX3Y PE=1 SV=2
RPS6KA1	Ribosomal protein S6 kinase alpha-1	0.543044	-0.880859	+	12.925	12.6583	12.4731	12.1866	11.8659	11.4846	11.8981	11.0547	7777.01	6464.4	5685.61	4661.57	3732.43	2865.56	3816.67	2127.14	6075	3298.99	0.543044	+	PSP_HC	2.10749	0.0145029	-0.98494	-2.18245	Q15418	Q15418	Q15418	KS6A1_HUMAN	>sp|Q15418|KS6A1_HUMAN Ribosomal protein S6 kinase alpha-1 OS=Homo sapiens OX=9606 GN=RPS6KA1 PE=1 SV=2
TMEM9B	Transmembrane protein 9B	0.542823	-0.881447	+	13.245	13.2285	13.2682	13.2014	12.1955	12.8361	12.4992	10.1638	9708.28	9597.88	9865.66	9419.27	4690.42	7312.25	5789.41	1147.12	9653.08	5239.91	0.542823	+	PSP_HC	1.14384	0.0376214	-1.31215	-1.63775	Q9NQ34	Q9NQ34	Q9NQ34	TMM9B_HUMAN	>sp|Q9NQ34|TMM9B_HUMAN Transmembrane protein 9B OS=Homo sapiens OX=9606 GN=TMEM9B PE=1 SV=1
CEND1	Cell cycle exit and neuronal differentiation protein 1	0.542493	-0.882323	+	16.4209	16.4769	16.5143	16.4597	15.1322	15.9645	15.9307	12.9144	87737.1	91209.7	93605.1	90128.8	35912.5	63943.1	62462.4	7720.08	90669.2	49187.5	0.542493	+	PSP_HC	1.07503	0.0393776	-1.48247	-1.61682	Q8N111	Q8N111	Q8N111	CEND_HUMAN	>sp|Q8N111|CEND_HUMAN Cell cycle exit and neuronal differentiation protein 1 OS=Homo sapiens OX=9606 GN=CEND1 PE=1 SV=1
PDZD8	PDZ domain-containing protein 8	0.542411	-0.882543	+	12.2784	12.1728	12.2817	12.3077	11.0028	11.7071	11.9038	10.3307	4967.83	4617.19	4979.21	5069.75	2051.98	3343.4	3831.78	1287.81	4973.52	2697.69	0.542411	+	PSP_HC	1.53326	0.0271159	-1.02404	-1.82971	Q8NEN9	Q8NEN9	Q8NEN9	PDZD8_HUMAN	>sp|Q8NEN9|PDZD8_HUMAN PDZ domain-containing protein 8 OS=Homo sapiens OX=9606 GN=PDZD8 PE=1 SV=1
BGN	Biglycan	0.541957	-0.883749	+	17.0547	17.5176	17.6567	17.6457	16.2967	17.0894	16.4256	16.9293	136137	187639	206631	205062	80499.9	139451	88023.4	124804	196350	106414	0.541957	+	PSP_HC	1.77781	0.0278989	-0.783399	-1.78717	P21810	P21810	P21810	PGS1_HUMAN	>sp|P21810|PGS1_HUMAN Biglycan OS=Homo sapiens OX=9606 GN=BGN PE=1 SV=2
PPP3CB	Serine/threonine-protein phosphatase 2B catalytic subunit beta isoform	0.541378	-0.885293	+	15.6387	15.9592	16.0225	16.0125	15.1384	15.1434	15.0011	15.0622	51017.3	63708.6	66566.1	66106.3	36067.2	36192.4	32793	34211.6	64907.4	35139.4	0.541378	+	PSP_HC	3.83022	0.00498551	-0.821972	-2.76737	P16298	P16298	P16298	PP2BB_HUMAN	>sp|P16298|PP2BB_HUMAN Serine/threonine-protein phosphatase 2B catalytic subunit beta isoform OS=Homo sapiens OX=9606 GN=PPP3CB PE=1 SV=2
SNCA	Alpha-synuclein	0.541266	-0.88559	+	17.0955	17.3586	17.4174	17.465	16.4811	16.4739	16.524	16.5522	140042	168058	175049	180921	91475.6	91020.3	94236.6	96096.7	171554	92856.1	0.541266	+	PSP_HC	4.18191	0.00445652	-0.826346	-2.90454	P37840	P37840	P37840	SYUA_HUMAN	>sp|P37840|SYUA_HUMAN Alpha-synuclein OS=Homo sapiens OX=9606 GN=SNCA PE=1 SV=1
[truncated: 5,402 more rows]
