# Supplementary material for: Cytoskeletal Imbalance and Axonal Vulnerability in Sporadic PSP-RS: Early Changes in a Human iPSC-Derived Neuronal Model with Altered mTOR Signaling
Source: Cells. 2026 Apr 23;15(9):754. doi: 10.3390/cells15090754 (PMC13162785; doi:10.3390/cells15090754)
Supplement: Supplementary file 1 [file cells-15-00754-s001.zip › Supplementary Table S1.xlsx]

## Sheet: Table S1_ Antibodies, Medium an
Supplementary Table S1: Antibodies, Medium and small molecules
Primary antibody	Isotype	Manufacturer	Application
LMX1A	Rabbit	Invitrogen (PA115517)	IF (1:300)
FOXA2	Mouse	Santa Cruz (sc101060)	IF (1:1000)
NURR1	Mouse	Santa Cruz (sc376984)	IF (1:200)
TH	Rabbit	Cell Signaling (5884S)	IF (1: 100),WB (1:1000)
TH	Mouse	Invitrogen (MA1-24654)	IF (1:150)
TH	Chicken	Antibodies (A104316-100)	IF (1:3000)
DDC	Goat	Invitrogen (PA547512)	IF (1:200) WB (1:500)
GIRK2	Goat	Abcam (AB65096)	IF (1:100)
MAP2	Chicken	Thermo Fisher (PA10005)	IF (1:5000)
Syntaxin 1 (STX1A)	Mouse	Invitrogen (MA517612)	WB (1:1000)
VAMP2	Rabbit	Invitrogen (PA1766)	WB (1:1000)
Synaptophysin	Rabbit	Abcam (ab32127)	WB (1:20000), IF (1:100)
PSD95	Mouse	Invitrogen (MA1046)	IF (1:500),WB (1:1000)
Total Tau	Rabbit	Cell Signaling (46687S)	WB (1:1000)
p-Tau (Ser396)	Rabbit	Invitrogen (44752G)	WB (1:1000)
p-Tau (Ser202, Thr205) AT8	Mouse	Invitrogen (MN1020)	WB (1:1000)
NEFL	Rabbit	Cell Signaling (2837)	WB (1:1000), IF (1:100)
NEFH	Rabbit	Abcam (ab8135)	WB (1:10000)
p-mTOR (Ser2448)	Rabbit	Cell Signaling (5536S)	WB (1:1000)
mTOR	Rabbit	Cell Signaling (2983S)	WB (1:1000)
MAOB	Rabbit	Cell Signaling (84981)	WB (1:1000)
GAPDH	Rabbit	Bioss Antibodies (bs-10900R)	WB (1:1000)
Anti-Mouse IgG Alexa Fluor 488	Goat	Invitrogen (A11001)	IF (1:2000)
Anti-Rabbit IgG Alexa Fluor 488	Goat	Invitrogen (A11008)	IF (1:500)
Anti-Rabbit IgG Alexa Fluor 594	Goat	Invitrogen (A11012)	IF (1:500)
Anti-Mouse IgG Alexa Fluor 594	Goat	Invitrogen (A11005)	IF (1:200)
Anti-Goat IgG Alexa Fluor 594	Donkey	Invitrogen A-11058	IF (1:500)
Anti-Chicken IgY (H+L) Alexa Fluor 594	Goat	Invitrogen (A32759)	IF (1:200)
Anti-Chichen IgY (H+L) Alexa Fluor 647	Goat	Life Technologies (A21449)	IF (1:500)
Peroxidase AffiniPure Donkey Anti-Rabbit IgG (H+L)	Donkey	Jackson Immuno Research (711-035-152)	WB (1:10000)
Peroxidase AffiniPure Sheep Anti-Mouse IgG (H+L)	Sheep	Jackson Immuno Research (515-035-062)	WB (1:10000)
Peroxidase AffiniPure Rabbit Anti-Goat IgG (H+L)	Rabbit	Jackson Immuno Research (305-035-045)	WB (1:5000)
Knockout serum replacement medium	Final Concentration	Manufacturer	Catalog number
Knockout DMEM	v/v	GibcoTM	Cat#10829018
KnockOut Serum Replacement (KSR)	0.15	GibcoTM	Cat#10828028
Glutamax	2mM	GibcoTM	Cat#35050061
MEM-NEAA	1X	GibcoTM	Cat#11140050
Penicillin/Streptomycin	50U/ml/50mg/ml	GibcoTM	Cat#15070063
β- mercaptoethanol	55µM	GibcoTM	Cat#21985023
Filter medium before adding β-mercaptoethanol. Store the media at at 4°C for only one week.
N2 medium	Final Concentration	Manufacturer	Catalog number
Glutamax	2mM	GibcoTM	Cat#35050061
Penicillin/Streptomycin	50U/ml/50mg/ml	GibcoTM	Cat#15070063
N2 supplement	1X	GibcoTM	Cat#17502048
Add N2 supplement before using the medium fresh and do not filter. Store the media at 4°C for only one week.
NB/B27 medium	Final Concentration	Manufacturer	Catalog number
Neurobasal	v/v	GibcoTM	Cat#21103049
Glutamax	2mM	GibcoTM	Cat#35050061
Penicillin/Streptomycin	50U/ml/50mg/ml	GibcoTM	Cat#15070063
B27 supplement	1X	GibcoTM	Cat#17504001
Add B27 supplement to the fresh media and do not filter. Store the medium supplement with B27 at 4°C only for one week.
Cytokines
Product name	Supplier	Catalog number
SB431542	Miltenyi Biotec	#130-105-336
LDN193189	Miltenyi Biotec	#130-106-540
SHHC24II	Miltenyi Biotec	# 130-095-727
PURMORPHAMINE	Millipore	#540220
Human FGF-8b	Miltenyi Biotec	#130-095-740
CHIR99021	Miltenyi Biotec	#130-106-539
BDNF	Miltenyi Biotec	#130-096-286
GDNF	R&D	# 212-GD/CF
DAPT	Tocris	#2634
TGFB3	Peprotech	#100-36E
Db-cAMP	Sigma	#D0260
Ascorbic Acid	Sigma	#A5960
