# Supplementary material for: Cytoskeletal Imbalance and Axonal Vulnerability in Sporadic PSP-RS: Early Changes in a Human iPSC-Derived Neuronal Model with Altered mTOR Signaling
Source: Cells. 2026 Apr 23;15(9):754. doi: 10.3390/cells15090754 (PMC13162785; doi:10.3390/cells15090754)
Supplement: Supplementary file 1 [file cells-15-00754-s001.zip › Supplementary Table S2.xlsx]

## Sheet: Supplementary Table S2
Supplementary Table S2: Demographic Information of Cell Line Donors
Healthy control	Age	Gender
hiPSC-1	54	M
HC_002	64	M
HC_003	76	F
Patient	Age	Gender
PSP_002	62	M
PSP_003	77	F
PSP_004	68	F
