# Supplementary material for: Cytoskeletal Imbalance and Axonal Vulnerability in Sporadic PSP-RS: Early Changes in a Human iPSC-Derived Neuronal Model with Altered mTOR Signaling
Source: Cells. 2026 Apr 23;15(9):754. doi: 10.3390/cells15090754 (PMC13162785; doi:10.3390/cells15090754)
Supplement: Supplementary file 1 [file cells-15-00754-s001.zip › Supplementary Table S3.xlsx]

## Sheet: Supplementary Table S3
Supplementary Table S3: STR profile
LOCUS	iPSCs hiPSC-1	iPSCs HC_002	iPSCs HC_003	Pooled HC DIV60 mDAs
1	11.12	8.13	8.16	8,11,12,13,16
2	29,32.2	29,31.2	30.31	29,30,31,31.2,32.2
3	13.14	13.17	12.13	12,13,14,17
4	19.24	21.27	21.23	19,21,23,24,27
LOCUS	iPSCs PSP_002	iPSCs PSP_003	iPSCs PSP_004	Pooled PSP DIV60 mDAs
1	10, 12	13, 13	11, 15	10, 11,12,13,15
2	29, 29	29, 31,2	29, 31	29,31,31.2
4	21, 23	24, 24.2	21, 22	21,22,23,24,24.2
5	16, 23	19, 24	17, 26	16,17,19,23,24,26
